# Supplementary material for: PLIN5 phosphorylation orchestrates mitochondria lipid-droplet coupling to control hepatic lipid flux and steatosis
Source: Nat Metab. 2026 Mar 23;8(3):587–603. doi: 10.1038/s42255-026-01476-1 (PMC13031124; doi:10.1038/s42255-026-01476-1)
Supplement: Supplementary file 3 — scPhenomics data. [file 42255_2026_1476_MOESM3_ESM.xlsx]

## Sheet: CNTR_LD
count
image	condition	lobule	mouse	organelle	R1	R2	R3	R4	R5	R6	R7	R8	R9	R10	R11	R12
1_M1_CNT_EF_12pm_dendra2_actin647_lipitox594.lif - TileScan 1_Merged-2	CNTR	Lobule 1	M1	lipid	48	41	20	57	77	96	84	26	124	159	186	215
1_M1_CNT_EF_12pm_dendra2_actin647_lipitox594.lif - TileScan 3_Merged-1	CNTR	Lobule 2	M1	lipid	43	18	53	37	51	79	34	76	85	127	180	142
1_M2_CNT_EF_12pm_dendra2_actin647_lipitox594.lif - TileScan 1_Merged-1	CNTR	Lobule 1	M2	lipid	65	34	37	36	36	38	53	64	56	62	53	112
1_M2_CNT_EF_12pm_dendra2_actin647_lipitox594.lif - TileScan 2_Merged-2	CNTR	Lobule 2	M2	lipid	21	11	28	7	17	24	26	27	21	19	75	70
1_M3_CNT_EF_12pm_dendra2_actin647_lipitox594.lif - TileScan 1_Merged-2	CNTR	Lobule 1	M3	lipid	56	27	38	68	26	41	37	60	43	74	266	129
1_M3_CNT_EF_12pm_dendra2_actin647_lipitox594.lif - TileScan 2_Merged-2	CNTR	Lobule 2	M3	lipid	118	102	91	85	83	103	89	87	120	86	231	295
2_M1_CNT_EF_12pm_dendra2_actin647_lipitox594.lif - TileScan 1_Merged-2	CNTR	Lobule 1	M1	lipid	42	43	72	76	31	49	85	79	64	90	117	223
2_M1_CNT_EF_12pm_dendra2_actin647_lipitox594.lif - TileScan 3_Merged-2	CNTR	Lobule 2	M1	lipid	12	34	61	64	51	70	38	63	80	188	179	151
2_M2_CNT_EF_12pm_dendra2_actin647_lipitox594.lif - TileScan 1_Merged-2	CNTR	Lobule 1	M2	lipid	19	25	35	48	31	27	27	33	35	72	71	104
2_M2_CNT_EF_12pm_dendra2_actin647_lipitox594.lif - TileScan 2_Merged-2	CNTR	Lobule 2	M2	lipid	46	49	47	61	38	36	19	31	33	54	100	76
2_M3_CNT_EF_12pm_dendra2_actin647_lipitox594.lif - TileScan 1_Merged-2	CNTR	Lobule 1	M3	lipid	51	117	109	69	66	77	75	49	80	53	246	125
2_M3_CNT_EF_12pm_dendra2_actin647_lipitox594.lif - TileScan 2_Merged-3	CNTR	Lobule 2	M3	lipid	91	122	95	67	91	74	87	106	85	167	319	255
3_M1_CNT_EF_12pm_dendra2_actin647_lipitox594.lif - TileScan 1_Merged-3	CNTR	Lobule 1	M1	lipid	22	53	68	83	33	83	73	98	39	109	150	220
3_M1_CNT_EF_12pm_dendra2_actin647_lipitox594.lif - TileScan 3_Merged-2	CNTR	Lobule 2	M1	lipid	13	22	38	46	41	64	51	47	52	79	195	161
3_M2_CNT_EF_12pm_dendra2_actin647_lipitox594.lif - TileScan 1_Merged-3	CNTR	Lobule 1	M2	lipid	53	48	63	18	70	40	62	28	41	73	60	92
3_M2_CNT_EF_12pm_dendra2_actin647_lipitox594.lif - TileScan 2_Merged-2	CNTR	Lobule 2	M2	lipid	32	42	25	31	42	43	26	25	24	52	77	72
3_M3_CNT_EF_12pm_dendra2_actin647_lipitox594.lif - TileScan 1_Merged-2	CNTR	Lobule 1	M3	lipid	29	107	46	78	37	36	34	43	81	46	218	147
3_M3_CNT_EF_12pm_dendra2_actin647_lipitox594.lif - TileScan 2_Merged-3	CNTR	Lobule 2	M3	lipid	105	106	89	63	55	98	41	104	89	260	301	216
average					48.1111	55.6111	56.3889	55.2222	48.6667	59.8889	52.2778	58.1111	64	98.3333	168	155.833
stdev					30.5188	37.0995	26.342	22.2435	20.9762	25.7497	24.2943	28.1234	30.7724	60.6582	84.9713	67.0349
total area
image	condition	lobule	mouse	organelle	R1	R2	R3	R4	R5	R6	R7	R8	R9	R10	R11	R12
1_M1_CNT_EF_12pm_dendra2_actin647_lipitox594.lif - TileScan 1_Merged-2	CNTR	Lobule 1	M1	lipid	21.8183	17.8711	7.95233	32.7491	37.8627	74.5832	76.54	26.3584	116.856	128.293	132.934	109.164
1_M1_CNT_EF_12pm_dendra2_actin647_lipitox594.lif - TileScan 3_Merged-1	CNTR	Lobule 2	M1	lipid	25.7656	6.96913	27.9296	15.9095	42.8173	67.1466	31.8238	77.0605	61.6764	96.4112	117.14	87.0804
1_M2_CNT_EF_12pm_dendra2_actin647_lipitox594.lif - TileScan 1_Merged-1	CNTR	Lobule 1	M2	lipid	47.5646	26.4451	20.5218	25.4089	29.0429	40.2195	56.4278	74.9254	62.1535	79.639	52.4806	130.582
1_M2_CNT_EF_12pm_dendra2_actin647_lipitox594.lif - TileScan 2_Merged-2	CNTR	Lobule 2	M2	lipid	19.8567	6.71851	21.8376	10.2947	27.25	29.6935	30.2719	39.4436	37.2362	28.1946	98.2571	109.342
1_M3_CNT_EF_12pm_dendra2_actin647_lipitox594.lif - TileScan 1_Merged-2	CNTR	Lobule 1	M3	lipid	21.9774	11.3742	16.589	36.2193	14.5022	20.5074	44.2005	70.3998	69.4793	115.015	276.442	97.2883
1_M3_CNT_EF_12pm_dendra2_actin647_lipitox594.lif - TileScan 2_Merged-2	CNTR	Lobule 2	M3	lipid	48.1477	45.2656	46.6151	60.0136	69.5419	118.273	121.396	126.336	159.818	113.829	249.501	241.679
2_M1_CNT_EF_12pm_dendra2_actin647_lipitox594.lif - TileScan 1_Merged-2	CNTR	Lobule 1	M1	lipid	15.5962	19.2398	35.1397	69.7588	22.3292	50.9335	78.3859	72.9542	56.7122	52.8131	89.7119	128.423
2_M1_CNT_EF_12pm_dendra2_actin647_lipitox594.lif - TileScan 3_Merged-2	CNTR	Lobule 2	M1	lipid	5.21962	16.9168	28.0067	42.4076	46.7404	75.2772	39.5544	70.795	79.0414	142.597	118.302	87.8419
2_M2_CNT_EF_12pm_dendra2_actin647_lipitox594.lif - TileScan 1_Merged-2	CNTR	Lobule 1	M2	lipid	9.89463	13.7021	22.0689	43.2896	32.2624	30.7683	33.4528	56.288	51.3335	68.6503	83.9284	156.916
2_M2_CNT_EF_12pm_dendra2_actin647_lipitox594.lif - TileScan 2_Merged-2	CNTR	Lobule 2	M2	lipid	20.9797	32.3298	37.2988	43.6944	39.8773	29.414	26.8741	42.957	48.1381	72.8048	118.957	73.1614
2_M3_CNT_EF_12pm_dendra2_actin647_lipitox594.lif - TileScan 1_Merged-2	CNTR	Lobule 1	M3	lipid	31.79	75.1712	76.5255	87.1672	80.4776	89.2541	84.8731	60.7028	97.6209	61.739	197.656	88.5697
2_M3_CNT_EF_12pm_dendra2_actin647_lipitox594.lif - TileScan 2_Merged-3	CNTR	Lobule 2	M3	lipid	33.048	64.1922	51.1022	40.4316	61.7486	75.0555	101.915	150.183	121.926	204.953	277.426	222.444
3_M1_CNT_EF_12pm_dendra2_actin647_lipitox594.lif - TileScan 1_Merged-3	CNTR	Lobule 1	M1	lipid	9.15241	22.922	28.3489	51.1407	43.6511	73.0988	52.4227	89.3023	39.0098	76.0146	108.571	123.497
3_M1_CNT_EF_12pm_dendra2_actin647_lipitox594.lif - TileScan 3_Merged-2	CNTR	Lobule 2	M1	lipid	9.84643	10.8393	24.2956	38.817	32.0407	61.9607	54.3506	54.7554	50.5045	91.8085	130.303	106.262
3_M2_CNT_EF_12pm_dendra2_actin647_lipitox594.lif - TileScan 1_Merged-3	CNTR	Lobule 1	M2	lipid	24.5414	24.3968	62.8523	13.0081	58.7364	38.0314	58.2496	41.1834	52.7553	120.581	75.1134	101.944
3_M2_CNT_EF_12pm_dendra2_actin647_lipitox594.lif - TileScan 2_Merged-2	CNTR	Lobule 2	M2	lipid	28.8019	38.229	11.0513	27.8187	31.2647	41.1931	37.6507	40.0075	29.1875	67.0839	95.4617	99.4041
3_M3_CNT_EF_12pm_dendra2_actin647_lipitox594.lif - TileScan 1_Merged-2	CNTR	Lobule 1	M3	lipid	11.9912	53.7047	32.5274	103.92	39.0194	57.4206	60.2787	51.0491	111.511	54.1867	218.39	113.93
3_M3_CNT_EF_12pm_dendra2_actin647_lipitox594.lif - TileScan 2_Merged-3	CNTR	Lobule 2	M3	lipid	44.7355	48.6056	83.3308	58.293	54.9771	148.501	66.1007	158.035	98.8113	308.97	296.044	194.654
average					23.9293	29.7163	35.2219	44.4634	42.4523	62.2962	58.5982	72.3742	74.6539	104.644	152.034	126.232
stdev					13.1947	20.2959	21.2722	24.6721	17.095	32.9643	26.021	37.4743	35.5446	65.337	78.4188	47.746
average area
image	condition	lobule	mouse	organelle	R1	R2	R3	R4	R5	R6	R7	R8	R9	R10	R11	R12
1_M1_CNT_EF_12pm_dendra2_actin647_lipitox594.lif - TileScan 1_Merged-2	CNTR	Lobule 1	M1	lipid	0.444158	0.486469	0.371671	0.542771	0.536805	0.802243	0.778777	0.812001	0.991998	0.845038	0.752387	0.569781
1_M1_CNT_EF_12pm_dendra2_actin647_lipitox594.lif - TileScan 3_Merged-1	CNTR	Lobule 2	M1	lipid	0.596985	0.349019	0.486755	0.416558	1.03318	0.820545	0.893834	1.07967	0.927779	0.977	0.613362	0.641847
1_M2_CNT_EF_12pm_dendra2_actin647_lipitox594.lif - TileScan 1_Merged-1	CNTR	Lobule 1	M2	lipid	0.60301	0.748275	0.479723	0.723791	0.670437	1.13757	1.06576	1.23999	1.13636	0.996201	0.94118	1.15656
1_M2_CNT_EF_12pm_dendra2_actin647_lipitox594.lif - TileScan 2_Merged-2	CNTR	Lobule 2	M2	lipid	0.996193	0.805174	0.736644	1.30274	2.01951	1.21678	1.1153	1.46793	1.65785	1.63985	1.35891	1.60392
1_M3_CNT_EF_12pm_dendra2_actin647_lipitox594.lif - TileScan 1_Merged-2	CNTR	Lobule 1	M3	lipid	0.346045	0.348718	0.351569	0.596521	0.539058	0.497811	1.25211	1.20846	1.76238	1.90198	1.05552	0.846895
1_M3_CNT_EF_12pm_dendra2_actin647_lipitox594.lif - TileScan 2_Merged-2	CNTR	Lobule 2	M3	lipid	0.460931	0.414578	0.484301	0.746994	0.932119	1.18133	1.23203	1.43213	1.473	1.33478	1.20108	0.922217
2_M1_CNT_EF_12pm_dendra2_actin647_lipitox594.lif - TileScan 1_Merged-2	CNTR	Lobule 1	M1	lipid	0.393447	0.44426	0.478038	1.02641	0.768925	0.998134	0.927591	0.934251	0.97549	0.666085	0.728231	0.58658
2_M1_CNT_EF_12pm_dendra2_actin647_lipitox594.lif - TileScan 3_Merged-2	CNTR	Lobule 2	M1	lipid	0.483298	0.7133	0.482225	0.580311	0.827918	1.11283	1.0532	1.1423	0.910602	0.75128	0.689744	0.586778
2_M2_CNT_EF_12pm_dendra2_actin647_lipitox594.lif - TileScan 1_Merged-2	CNTR	Lobule 1	M2	lipid	0.511903	0.568471	0.660146	0.942111	1.11445	1.19199	1.27229	1.7804	1.62108	0.920827	1.12422	1.38479
2_M2_CNT_EF_12pm_dendra2_actin647_lipitox594.lif - TileScan 2_Merged-2	CNTR	Lobule 2	M2	lipid	0.481488	0.832877	0.758372	0.727039	1.38989	0.663481	1.42625	1.5464	1.21283	1.53301	1.06139	0.792252
2_M3_CNT_EF_12pm_dendra2_actin647_lipitox594.lif - TileScan 1_Merged-2	CNTR	Lobule 1	M3	lipid	0.580526	0.728925	0.723607	1.17034	1.15373	0.961474	1.21857	1.22629	1.31042	1.21842	0.816372	0.788792
2_M3_CNT_EF_12pm_dendra2_actin647_lipitox594.lif - TileScan 2_Merged-3	CNTR	Lobule 2	M3	lipid	0.371128	0.51994	0.529083	0.600317	0.66531	1.25909	1.10874	1.49267	1.25979	1.30048	0.87077	0.892631
3_M1_CNT_EF_12pm_dendra2_actin647_lipitox594.lif - TileScan 1_Merged-3	CNTR	Lobule 1	M1	lipid	0.367213	0.48513	0.410538	0.690395	1.35018	0.787218	0.859926	0.835128	1.05295	0.797691	0.689553	0.564515
3_M1_CNT_EF_12pm_dendra2_actin647_lipitox594.lif - TileScan 3_Merged-2	CNTR	Lobule 2	M1	lipid	1.07718	0.576393	0.695849	0.809889	0.894867	1.05763	1.15738	1.08891	1.07025	1.12434	0.682387	0.66926
3_M2_CNT_EF_12pm_dendra2_actin647_lipitox594.lif - TileScan 1_Merged-3	CNTR	Lobule 1	M2	lipid	0.451802	0.5302	0.90447	0.630162	0.758385	0.95206	0.858832	1.38036	1.23019	1.68132	1.17191	1.1901
3_M2_CNT_EF_12pm_dendra2_actin647_lipitox594.lif - TileScan 2_Merged-2	CNTR	Lobule 2	M2	lipid	0.959903	0.768352	0.392435	0.803383	0.751923	0.969105	1.82522	1.52021	1.33868	1.16583	0.980836	1.57221
3_M3_CNT_EF_12pm_dendra2_actin647_lipitox594.lif - TileScan 1_Merged-2	CNTR	Lobule 1	M3	lipid	0.441375	0.538051	0.668402	1.28836	1.15768	1.62386	1.40096	1.17039	1.42226	1.12286	1.33404	0.842026
3_M3_CNT_EF_12pm_dendra2_actin647_lipitox594.lif - TileScan 2_Merged-3	CNTR	Lobule 2	M3	lipid	0.417363	0.466564	1.03323	0.895005	0.984959	1.62881	1.70262	1.58585	1.07647	1.3347	1.15039	0.903061
average					0.554664	0.573594	0.591503	0.805172	0.974962	1.04789	1.17497	1.27463	1.24613	1.18398	0.956794	0.917456
stdev					0.22372	0.155089	0.191418	0.25507	0.362338	0.291944	0.283616	0.270029	0.258297	0.345325	0.236905	0.333909
average perimeter
image	condition	lobule	mouse	organelle	R1	R2	R3	R4	R5	R6	R7	R8	R9	R10	R11	R12
1_M1_CNT_EF_12pm_dendra2_actin647_lipitox594.lif - TileScan 1_Merged-2	CNTR	Lobule 1	M1	lipid	2.14251	2.19505	2.11433	2.38583	2.47394	2.94937	2.88398	3.22963	3.23069	3.02047	2.79439	2.47746
1_M1_CNT_EF_12pm_dendra2_actin647_lipitox594.lif - TileScan 3_Merged-1	CNTR	Lobule 2	M1	lipid	2.6096	1.82886	2.22605	2.09825	3.3282	2.94476	3.06073	3.4117	2.9927	3.04886	2.54111	2.60931
1_M2_CNT_EF_12pm_dendra2_actin647_lipitox594.lif - TileScan 1_Merged-1	CNTR	Lobule 1	M2	lipid	2.3999	2.77459	2.22632	2.71492	2.66509	3.43687	3.34538	3.63167	3.58813	3.06208	3.00973	3.54701
1_M2_CNT_EF_12pm_dendra2_actin647_lipitox594.lif - TileScan 2_Merged-2	CNTR	Lobule 2	M2	lipid	3.16086	2.89986	2.85371	3.77336	4.81827	3.68897	3.54431	4.17176	4.3848	4.35785	3.95447	4.22121
1_M3_CNT_EF_12pm_dendra2_actin647_lipitox594.lif - TileScan 1_Merged-2	CNTR	Lobule 1	M3	lipid	1.92928	1.9725	1.89684	2.68709	2.4745	2.4081	3.98473	3.60712	4.58269	4.40335	3.39561	3.09006
1_M3_CNT_EF_12pm_dendra2_actin647_lipitox594.lif - TileScan 2_Merged-2	CNTR	Lobule 2	M3	lipid	2.14822	2.11931	2.37351	2.83142	3.13281	3.53197	3.56909	3.9581	4.01323	3.84776	3.6368	3.15677
2_M1_CNT_EF_12pm_dendra2_actin647_lipitox594.lif - TileScan 1_Merged-2	CNTR	Lobule 1	M1	lipid	2.03825	2.28298	2.2407	3.29538	2.94869	3.2728	3.16091	3.15705	3.16612	2.75499	2.8122	2.55943
2_M1_CNT_EF_12pm_dendra2_actin647_lipitox594.lif - TileScan 3_Merged-2	CNTR	Lobule 2	M1	lipid	2.12872	2.76363	2.2624	2.40702	3.10529	3.45407	3.32324	3.55023	3.11379	2.73752	2.70177	2.52174
2_M2_CNT_EF_12pm_dendra2_actin647_lipitox594.lif - TileScan 1_Merged-2	CNTR	Lobule 1	M2	lipid	2.39585	2.44577	2.6431	3.09576	3.39744	3.62682	3.78663	4.67089	4.20637	3.01963	3.31557	3.8841
2_M2_CNT_EF_12pm_dendra2_actin647_lipitox594.lif - TileScan 2_Merged-2	CNTR	Lobule 2	M2	lipid	2.04601	2.91466	2.82422	2.74283	4.09119	2.6321	4.11263	4.21223	3.50853	4.15078	3.44231	2.76853
2_M3_CNT_EF_12pm_dendra2_actin647_lipitox594.lif - TileScan 1_Merged-2	CNTR	Lobule 1	M3	lipid	2.46704	2.72785	2.76037	3.57328	3.63995	3.22057	3.66779	3.72983	3.8296	3.69663	3.03883	2.96905
2_M3_CNT_EF_12pm_dendra2_actin647_lipitox594.lif - TileScan 2_Merged-3	CNTR	Lobule 2	M3	lipid	1.98491	2.38026	2.36738	2.59069	2.73588	3.84369	3.46385	3.93267	3.7301	3.83425	3.09868	3.08829
3_M1_CNT_EF_12pm_dendra2_actin647_lipitox594.lif - TileScan 1_Merged-3	CNTR	Lobule 1	M1	lipid	1.90782	2.16308	2.11094	2.76035	3.67369	2.8445	3.06686	2.90116	3.23841	2.98278	2.69444	2.50369
3_M1_CNT_EF_12pm_dendra2_actin647_lipitox594.lif - TileScan 3_Merged-2	CNTR	Lobule 2	M1	lipid	3.36185	2.55505	2.66257	2.99059	3.0265	3.32997	3.62667	3.48225	3.40407	3.45629	2.60787	2.69904
3_M2_CNT_EF_12pm_dendra2_actin647_lipitox594.lif - TileScan 1_Merged-3	CNTR	Lobule 1	M2	lipid	2.1118	2.40759	3.16173	2.48992	2.78899	3.14621	2.92692	3.88986	3.59848	4.28115	3.55598	3.54953
3_M2_CNT_EF_12pm_dendra2_actin647_lipitox594.lif - TileScan 2_Merged-2	CNTR	Lobule 2	M2	lipid	2.96766	2.70303	2.03326	2.84276	2.84358	3.29198	4.57261	3.97472	3.99725	3.47088	3.23689	4.05874
3_M3_CNT_EF_12pm_dendra2_actin647_lipitox594.lif - TileScan 1_Merged-2	CNTR	Lobule 1	M3	lipid	2.05084	2.39939	2.72678	3.84955	3.6554	4.35981	4.03113	3.60586	4.09162	3.6305	3.76384	3.08133
3_M3_CNT_EF_12pm_dendra2_actin647_lipitox594.lif - TileScan 2_Merged-3	CNTR	Lobule 2	M3	lipid	2.09555	2.25073	3.42009	3.24114	3.39093	4.14447	4.45878	4.27866	3.49465	3.8397	3.56555	3.15033
average					2.33037	2.43246	2.49468	2.90945	3.2328	3.34039	3.58812	3.74419	3.67618	3.53308	3.17589	3.10753
stdev					0.432552	0.317719	0.41083	0.483928	0.597476	0.496269	0.497958	0.439901	0.460391	0.554788	0.428092	0.547542
average eccentricity
image	condition	lobule	mouse	organelle	R1	R2	R3	R4	R5	R6	R7	R8	R9	R10	R11	R12
1_M1_CNT_EF_12pm_dendra2_actin647_lipitox594.lif - TileScan 1_Merged-2	CNTR	Lobule 1	M1	lipid	0.523929	0.547209	0.679232	0.486648	0.51853	0.508331	0.510323	0.679294	0.49904	0.530016	0.540973	0.506755
1_M1_CNT_EF_12pm_dendra2_actin647_lipitox594.lif - TileScan 3_Merged-1	CNTR	Lobule 2	M1	lipid	0.521026	0.606575	0.531161	0.477107	0.492709	0.53805	0.510241	0.458216	0.532028	0.487605	0.50548	0.524413
1_M2_CNT_EF_12pm_dendra2_actin647_lipitox594.lif - TileScan 1_Merged-1	CNTR	Lobule 1	M2	lipid	0.500852	0.473908	0.489801	0.452434	0.453786	0.501346	0.534025	0.486627	0.541157	0.531895	0.496032	0.555333
1_M2_CNT_EF_12pm_dendra2_actin647_lipitox594.lif - TileScan 2_Merged-2	CNTR	Lobule 2	M2	lipid	0.484766	0.566385	0.508353	0.443426	0.566862	0.445346	0.494118	0.508354	0.475413	0.502564	0.486191	0.476423
1_M3_CNT_EF_12pm_dendra2_actin647_lipitox594.lif - TileScan 1_Merged-2	CNTR	Lobule 1	M3	lipid	0.538106	0.624019	0.625435	0.589094	0.561766	0.551245	0.616057	0.476783	0.576595	0.505969	0.545397	0.529646
1_M3_CNT_EF_12pm_dendra2_actin647_lipitox594.lif - TileScan 2_Merged-2	CNTR	Lobule 2	M3	lipid	0.553044	0.531313	0.545857	0.510341	0.564944	0.520286	0.514612	0.471623	0.481821	0.46198	0.503994	0.527133
2_M1_CNT_EF_12pm_dendra2_actin647_lipitox594.lif - TileScan 1_Merged-2	CNTR	Lobule 1	M1	lipid	0.549355	0.550455	0.520346	0.514534	0.474499	0.51572	0.524873	0.477114	0.552356	0.534436	0.515801	0.500148
2_M1_CNT_EF_12pm_dendra2_actin647_lipitox594.lif - TileScan 3_Merged-2	CNTR	Lobule 2	M1	lipid	0.537707	0.596791	0.523393	0.530712	0.525207	0.565263	0.533107	0.494861	0.549178	0.504596	0.524575	0.529996
2_M2_CNT_EF_12pm_dendra2_actin647_lipitox594.lif - TileScan 1_Merged-2	CNTR	Lobule 1	M2	lipid	0.478119	0.497331	0.506307	0.51076	0.516524	0.464526	0.477429	0.530699	0.537153	0.502824	0.494215	0.5135
2_M2_CNT_EF_12pm_dendra2_actin647_lipitox594.lif - TileScan 2_Merged-2	CNTR	Lobule 2	M2	lipid	0.520729	0.499991	0.50147	0.511277	0.476869	0.514123	0.491515	0.504947	0.57846	0.526842	0.492023	0.441464
2_M3_CNT_EF_12pm_dendra2_actin647_lipitox594.lif - TileScan 1_Merged-2	CNTR	Lobule 1	M3	lipid	0.519146	0.531503	0.501635	0.491381	0.52352	0.491376	0.520221	0.470242	0.473674	0.501526	0.49501	0.4857
2_M3_CNT_EF_12pm_dendra2_actin647_lipitox594.lif - TileScan 2_Merged-3	CNTR	Lobule 2	M3	lipid	0.536277	0.521295	0.53675	0.54823	0.543289	0.585389	0.50898	0.512781	0.501502	0.524474	0.516797	0.504406
3_M1_CNT_EF_12pm_dendra2_actin647_lipitox594.lif - TileScan 1_Merged-3	CNTR	Lobule 1	M1	lipid	0.496028	0.510022	0.524403	0.500824	0.511932	0.5133	0.531847	0.503483	0.538046	0.51201	0.516408	0.521931
3_M1_CNT_EF_12pm_dendra2_actin647_lipitox594.lif - TileScan 3_Merged-2	CNTR	Lobule 2	M1	lipid	0.563937	0.532705	0.559884	0.475654	0.501118	0.501946	0.532819	0.501906	0.489639	0.546854	0.538822	0.516231
3_M2_CNT_EF_12pm_dendra2_actin647_lipitox594.lif - TileScan 1_Merged-3	CNTR	Lobule 1	M2	lipid	0.491223	0.550566	0.493647	0.497784	0.496372	0.532529	0.522904	0.476415	0.534068	0.499986	0.531494	0.557096
3_M2_CNT_EF_12pm_dendra2_actin647_lipitox594.lif - TileScan 2_Merged-2	CNTR	Lobule 2	M2	lipid	0.500525	0.47754	0.535971	0.514291	0.550793	0.437949	0.4851	0.499546	0.507966	0.464675	0.478124	0.48676
3_M3_CNT_EF_12pm_dendra2_actin647_lipitox594.lif - TileScan 1_Merged-2	CNTR	Lobule 1	M3	lipid	0.513392	0.514762	0.55741	0.550911	0.556636	0.550679	0.557005	0.490718	0.508177	0.496117	0.521034	0.501909
3_M3_CNT_EF_12pm_dendra2_actin647_lipitox594.lif - TileScan 2_Merged-3	CNTR	Lobule 2	M3	lipid	0.513935	0.494339	0.530528	0.483916	0.498944	0.519361	0.530611	0.483294	0.468817	0.488179	0.506619	0.487473
average					0.519005	0.534817	0.53731	0.504962	0.518572	0.514265	0.521988	0.501495	0.519172	0.506808	0.51161	0.50924
stdev					0.0242717	0.042747	0.0473714	0.0353287	0.0336882	0.0385344	0.0308642	0.0478652	0.034399	0.0230143	0.0196386	0.0280863
average solidity
image	condition	lobule	mouse	organelle	R1	R2	R3	R4	R5	R6	R7	R8	R9	R10	R11	R12
1_M1_CNT_EF_12pm_dendra2_actin647_lipitox594.lif - TileScan 1_Merged-2	CNTR	Lobule 1	M1	lipid	0.945784	0.954177	0.938818	0.957443	0.947781	0.956298	0.946137	0.94092	0.950938	0.949633	0.954703	0.95331
1_M1_CNT_EF_12pm_dendra2_actin647_lipitox594.lif - TileScan 3_Merged-1	CNTR	Lobule 2	M1	lipid	0.945157	0.943401	0.951792	0.949627	0.956438	0.956608	0.951891	0.952736	0.958703	0.957349	0.951613	0.950373
1_M2_CNT_EF_12pm_dendra2_actin647_lipitox594.lif - TileScan 1_Merged-1	CNTR	Lobule 1	M2	lipid	0.950847	0.95004	0.955027	0.955683	0.952769	0.957517	0.961429	0.951637	0.959355	0.959704	0.963181	0.957852
1_M2_CNT_EF_12pm_dendra2_actin647_lipitox594.lif - TileScan 2_Merged-2	CNTR	Lobule 2	M2	lipid	0.966445	0.965549	0.952159	0.959739	0.959686	0.962176	0.957299	0.961908	0.957157	0.9596	0.954567	0.956829
1_M3_CNT_EF_12pm_dendra2_actin647_lipitox594.lif - TileScan 1_Merged-2	CNTR	Lobule 1	M3	lipid	0.949337	0.954138	0.949328	0.941999	0.956127	0.951073	0.949934	0.955562	0.95894	0.960251	0.951735	0.957617
1_M3_CNT_EF_12pm_dendra2_actin647_lipitox594.lif - TileScan 2_Merged-2	CNTR	Lobule 2	M3	lipid	0.942467	0.958166	0.95186	0.956584	0.950673	0.9601	0.959075	0.959669	0.956966	0.956033	0.959333	0.9529
2_M1_CNT_EF_12pm_dendra2_actin647_lipitox594.lif - TileScan 1_Merged-2	CNTR	Lobule 1	M1	lipid	0.954877	0.95373	0.953313	0.951994	0.944849	0.956379	0.956751	0.946609	0.953208	0.951058	0.946737	0.949647
2_M1_CNT_EF_12pm_dendra2_actin647_lipitox594.lif - TileScan 3_Merged-2	CNTR	Lobule 2	M1	lipid	0.950081	0.964964	0.948637	0.951174	0.949788	0.952679	0.949304	0.958907	0.949767	0.953294	0.955594	0.948529
2_M2_CNT_EF_12pm_dendra2_actin647_lipitox594.lif - TileScan 1_Merged-2	CNTR	Lobule 1	M2	lipid	0.949111	0.952237	0.959579	0.957499	0.95758	0.957191	0.966116	0.958295	0.960296	0.959126	0.954662	0.955371
2_M2_CNT_EF_12pm_dendra2_actin647_lipitox594.lif - TileScan 2_Merged-2	CNTR	Lobule 2	M2	lipid	0.959337	0.95826	0.955695	0.952158	0.962237	0.95687	0.96221	0.957086	0.952594	0.958651	0.952524	0.962753
2_M3_CNT_EF_12pm_dendra2_actin647_lipitox594.lif - TileScan 1_Merged-2	CNTR	Lobule 1	M3	lipid	0.944179	0.952143	0.956548	0.953275	0.960284	0.956637	0.957275	0.959578	0.953227	0.952009	0.952329	0.95425
2_M3_CNT_EF_12pm_dendra2_actin647_lipitox594.lif - TileScan 2_Merged-3	CNTR	Lobule 2	M3	lipid	0.952605	0.952672	0.95157	0.956061	0.951408	0.957576	0.955281	0.962035	0.95613	0.955259	0.954494	0.952722
3_M1_CNT_EF_12pm_dendra2_actin647_lipitox594.lif - TileScan 1_Merged-3	CNTR	Lobule 1	M1	lipid	0.963993	0.954815	0.949287	0.951356	0.950146	0.956582	0.956781	0.961832	0.946693	0.952783	0.955426	0.954951
3_M1_CNT_EF_12pm_dendra2_actin647_lipitox594.lif - TileScan 3_Merged-2	CNTR	Lobule 2	M1	lipid	0.952651	0.947188	0.956227	0.960867	0.952295	0.955523	0.958992	0.956348	0.956663	0.955591	0.951625	0.953348
3_M2_CNT_EF_12pm_dendra2_actin647_lipitox594.lif - TileScan 1_Merged-3	CNTR	Lobule 1	M2	lipid	0.960455	0.954234	0.959846	0.963089	0.962822	0.953972	0.952565	0.956851	0.958871	0.956087	0.95685	0.953301
3_M2_CNT_EF_12pm_dendra2_actin647_lipitox594.lif - TileScan 2_Merged-2	CNTR	Lobule 2	M2	lipid	0.95572	0.954393	0.962935	0.955815	0.950673	0.954646	0.960969	0.967438	0.956796	0.96102	0.957846	0.954098
3_M3_CNT_EF_12pm_dendra2_actin647_lipitox594.lif - TileScan 1_Merged-2	CNTR	Lobule 1	M3	lipid	0.960747	0.950232	0.956168	0.956191	0.956866	0.952291	0.944039	0.955422	0.959506	0.960812	0.958546	0.953467
3_M3_CNT_EF_12pm_dendra2_actin647_lipitox594.lif - TileScan 2_Merged-3	CNTR	Lobule 2	M3	lipid	0.962427	0.952523	0.955851	0.958735	0.956744	0.959264	0.955514	0.958946	0.957012	0.957255	0.956793	0.951266
average					0.953679	0.954048	0.953591	0.95496	0.954398	0.956299	0.955642	0.956765	0.955712	0.956418	0.95492	0.954032
stdev					0.00724843	0.00536414	0.0053585	0.00485401	0.00509888	0.00273904	0.00577561	0.00604944	0.00381386	0.00351001	0.00367137	0.00333791
average feret
image	condition	lobule	mouse	organelle	R1	R2	R3	R4	R5	R6	R7	R8	R9	R10	R11	R12
1_M1_CNT_EF_12pm_dendra2_actin647_lipitox594.lif - TileScan 1_Merged-2	CNTR	Lobule 1	M1	lipid	0.811713	0.832429	0.847037	0.887133	0.92199	1.07438	1.05959	1.25951	1.16738	1.11442	1.04108	0.923747
1_M1_CNT_EF_12pm_dendra2_actin647_lipitox594.lif - TileScan 3_Merged-1	CNTR	Lobule 2	M1	lipid	0.957763	0.715886	0.844927	0.789869	1.19093	1.08486	1.11398	1.22502	1.09478	1.09917	0.940233	0.966513
1_M2_CNT_EF_12pm_dendra2_actin647_lipitox594.lif - TileScan 1_Merged-1	CNTR	Lobule 1	M2	lipid	0.884609	1.00311	0.819696	0.988282	0.969065	1.23385	1.21845	1.29221	1.30547	1.13	1.08932	1.29493
1_M2_CNT_EF_12pm_dendra2_actin647_lipitox594.lif - TileScan 2_Merged-2	CNTR	Lobule 2	M2	lipid	1.13414	1.07772	1.04491	1.33018	1.712	1.30803	1.26627	1.49145	1.53001	1.54015	1.40093	1.49372
1_M3_CNT_EF_12pm_dendra2_actin647_lipitox594.lif - TileScan 1_Merged-2	CNTR	Lobule 1	M3	lipid	0.743496	0.777456	0.743654	1.0216	0.928426	0.906494	1.47909	1.28325	1.66572	1.57817	1.24326	1.14039
1_M3_CNT_EF_12pm_dendra2_actin647_lipitox594.lif - TileScan 2_Merged-2	CNTR	Lobule 2	M3	lipid	0.823964	0.803987	0.896328	1.03852	1.16401	1.29262	1.29007	1.40885	1.42101	1.36827	1.30511	1.16893
2_M1_CNT_EF_12pm_dendra2_actin647_lipitox594.lif - TileScan 1_Merged-2	CNTR	Lobule 1	M1	lipid	0.780183	0.869396	0.844208	1.20297	1.06618	1.19433	1.15402	1.13479	1.16139	1.02082	1.04123	0.947105
2_M1_CNT_EF_12pm_dendra2_actin647_lipitox594.lif - TileScan 3_Merged-2	CNTR	Lobule 2	M1	lipid	0.800653	1.04514	0.857045	0.9003	1.14062	1.2646	1.22216	1.2777	1.15408	1.00779	0.997914	0.939816
2_M2_CNT_EF_12pm_dendra2_actin647_lipitox594.lif - TileScan 1_Merged-2	CNTR	Lobule 1	M2	lipid	0.882701	0.907717	0.981055	1.1278	1.23607	1.29636	1.35117	1.65306	1.52478	1.09425	1.19162	1.39565
2_M2_CNT_EF_12pm_dendra2_actin647_lipitox594.lif - TileScan 2_Merged-2	CNTR	Lobule 2	M2	lipid	0.776541	1.0651	1.03185	1.00816	1.45192	0.967422	1.4659	1.50297	1.29945	1.48371	1.23357	1.01215
2_M3_CNT_EF_12pm_dendra2_actin647_lipitox594.lif - TileScan 1_Merged-2	CNTR	Lobule 1	M3	lipid	0.919044	1.00701	1.01887	1.28269	1.31069	1.16631	1.32479	1.33357	1.35939	1.32113	1.10621	1.08192
2_M3_CNT_EF_12pm_dendra2_actin647_lipitox594.lif - TileScan 2_Merged-3	CNTR	Lobule 2	M3	lipid	0.759392	0.892792	0.894831	0.971915	1.02545	1.42778	1.25852	1.40963	1.33775	1.38241	1.13269	1.12821
3_M1_CNT_EF_12pm_dendra2_actin647_lipitox594.lif - TileScan 1_Merged-3	CNTR	Lobule 1	M1	lipid	0.719605	0.813978	0.797147	1.01393	1.32788	1.04854	1.13161	1.06425	1.1761	1.10103	1.00074	0.937017
3_M1_CNT_EF_12pm_dendra2_actin647_lipitox594.lif - TileScan 3_Merged-2	CNTR	Lobule 2	M1	lipid	1.22836	0.968519	1.00624	1.07997	1.10062	1.19995	1.31391	1.25748	1.22746	1.26413	0.965395	0.998892
3_M2_CNT_EF_12pm_dendra2_actin647_lipitox594.lif - TileScan 1_Merged-3	CNTR	Lobule 1	M2	lipid	0.787151	0.899326	1.14248	0.912655	1.01814	1.15168	1.07435	1.38655	1.29454	1.51889	1.2905	1.29022
3_M2_CNT_EF_12pm_dendra2_actin647_lipitox594.lif - TileScan 2_Merged-2	CNTR	Lobule 2	M2	lipid	1.07167	0.980317	0.776634	1.03934	1.04789	1.16391	1.63557	1.40549	1.43718	1.24667	1.16859	1.45885
3_M3_CNT_EF_12pm_dendra2_actin647_lipitox594.lif - TileScan 1_Merged-2	CNTR	Lobule 1	M3	lipid	0.768345	0.896321	1.01782	1.39672	1.33658	1.57574	1.45324	1.29182	1.47291	1.30687	1.37564	1.12168
3_M3_CNT_EF_12pm_dendra2_actin647_lipitox594.lif - TileScan 2_Merged-3	CNTR	Lobule 2	M3	lipid	0.798057	0.837295	1.24823	1.17039	1.23099	1.47315	1.58158	1.52898	1.25418	1.37157	1.28651	1.13962
average					0.869299	0.91075	0.934054	1.06458	1.17664	1.21278	1.29968	1.34481	1.32687	1.27497	1.15614	1.13552
stdev					0.143423	0.104642	0.135249	0.161494	0.201326	0.170916	0.169262	0.144559	0.156333	0.184001	0.142763	0.183854
average mito int
image	condition	lobule	mouse	organelle	R1	R2	R3	R4	R5	R6	R7	R8	R9	R10	R11	R12
1_M1_CNT_EF_12pm_dendra2_actin647_lipitox594.lif - TileScan 1_Merged-2	CNTR	Lobule 1	M1	lipid	60.6322	40.9722	34.2415	51.9128	56.6401	35.3604	38.3812	21.2322	27.9751	27.3913	24.7251	26.1996
1_M1_CNT_EF_12pm_dendra2_actin647_lipitox594.lif - TileScan 3_Merged-1	CNTR	Lobule 2	M1	lipid	43.633	27.8894	31.052	33.3778	27.5685	23.1106	17.1833	16.7134	20.147	21.9496	17.3681	18.3421
1_M2_CNT_EF_12pm_dendra2_actin647_lipitox594.lif - TileScan 1_Merged-1	CNTR	Lobule 1	M2	lipid	59.4129	53.3839	45.7148	48.7663	29.8785	28.7645	24.5972	36.5061	28.5592	27.0095	24.0043	33.0095
1_M2_CNT_EF_12pm_dendra2_actin647_lipitox594.lif - TileScan 2_Merged-2	CNTR	Lobule 2	M2	lipid	32.8852	35.4744	36.6873	38.7642	39.9319	29.4464	24.6955	21.0903	25.6931	23.4109	26.9619	24.7097
1_M3_CNT_EF_12pm_dendra2_actin647_lipitox594.lif - TileScan 1_Merged-2	CNTR	Lobule 1	M3	lipid	42.6339	42.2137	49.1853	34.2784	35.2197	36.865	26.1519	25.7242	22.5811	20.2702	22.6878	21.4445
1_M3_CNT_EF_12pm_dendra2_actin647_lipitox594.lif - TileScan 2_Merged-2	CNTR	Lobule 2	M3	lipid	40.8201	42.926	36.3408	31.4932	28.4487	26.652	25.0482	24.0718	24.6562	24.3843	23.3383	23.5671
2_M1_CNT_EF_12pm_dendra2_actin647_lipitox594.lif - TileScan 1_Merged-2	CNTR	Lobule 1	M1	lipid	58.484	47.5665	35.9186	37.3605	23.9428	35.0134	27.6828	24.1534	20.4475	24.7283	25.7132	26.0906
2_M1_CNT_EF_12pm_dendra2_actin647_lipitox594.lif - TileScan 3_Merged-2	CNTR	Lobule 2	M1	lipid	53.7935	34.0817	48.3905	33.2015	29.5729	26.7829	28.5392	26.2823	18.1895	20.6337	18.0356	18.4214
2_M2_CNT_EF_12pm_dendra2_actin647_lipitox594.lif - TileScan 1_Merged-2	CNTR	Lobule 1	M2	lipid	49.8047	41.8826	47.9178	44.6833	28.9772	33.7806	28.8287	27.7767	28.4509	30.1538	25.8332	30.6265
2_M2_CNT_EF_12pm_dendra2_actin647_lipitox594.lif - TileScan 2_Merged-2	CNTR	Lobule 2	M2	lipid	47.3831	36.5505	52.8099	40.8773	42.1256	44.2976	34.8636	27.9488	20.9249	23.4599	24.7274	26.2347
2_M3_CNT_EF_12pm_dendra2_actin647_lipitox594.lif - TileScan 1_Merged-2	CNTR	Lobule 1	M3	lipid	47.0816	43.4501	39.5179	32.0233	30.388	25.2201	26.5605	25.087	23.7422	21.0117	22.0213	23.6931
2_M3_CNT_EF_12pm_dendra2_actin647_lipitox594.lif - TileScan 2_Merged-3	CNTR	Lobule 2	M3	lipid	42.6437	42.4863	40.1394	37.488	35.0825	26.6884	26.3255	24.8208	22.5315	21.8279	23.1524	22.8999
3_M1_CNT_EF_12pm_dendra2_actin647_lipitox594.lif - TileScan 1_Merged-3	CNTR	Lobule 1	M1	lipid	57.0158	58.2536	44.6988	39.9362	28.8328	35.7409	31.4333	31.3175	22.3084	28.8972	26.3528	24.1383
3_M1_CNT_EF_12pm_dendra2_actin647_lipitox594.lif - TileScan 3_Merged-2	CNTR	Lobule 2	M1	lipid	42.8401	31.7588	28.0492	28.7606	23.694	23.1095	24.0706	19.9247	19.6768	17.9938	18.2643	17.525
3_M2_CNT_EF_12pm_dendra2_actin647_lipitox594.lif - TileScan 1_Merged-3	CNTR	Lobule 1	M2	lipid	43.9126	51.8549	59.7965	49.0377	39.9748	41.4261	27.7842	24.8728	26.7283	31.3328	24.4202	33.8489
3_M2_CNT_EF_12pm_dendra2_actin647_lipitox594.lif - TileScan 2_Merged-2	CNTR	Lobule 2	M2	lipid	63.2148	49.7948	53.1873	52.8025	42.1413	38.4326	36.2155	24.2615	24.2706	27.0995	25.9772	26.3332
3_M3_CNT_EF_12pm_dendra2_actin647_lipitox594.lif - TileScan 1_Merged-2	CNTR	Lobule 1	M3	lipid	50.0221	41.479	32.6151	29.3313	26.7018	24.0599	32.3015	23.449	20.9794	18.0742	23.4564	24.6656
3_M3_CNT_EF_12pm_dendra2_actin647_lipitox594.lif - TileScan 2_Merged-3	CNTR	Lobule 2	M3	lipid	37.4028	45.1871	39.2604	33.0635	31.7468	29.947	23.5207	23.6378	25.9296	22.1971	23.2428	23.2185
average					48.5342	42.6225	41.9735	38.731	33.3816	31.3721	28.0102	24.9372	23.544	23.9903	23.349	24.7205
stdev					8.615	7.78149	8.69213	7.74572	8.2283	6.45293	5.12086	4.34643	3.18811	3.9455	2.85155	4.51822
average lipid int
image	condition	lobule	mouse	organelle	R1	R2	R3	R4	R5	R6	R7	R8	R9	R10	R11	R12
1_M1_CNT_EF_12pm_dendra2_actin647_lipitox594.lif - TileScan 1_Merged-2	CNTR	Lobule 1	M1	lipid	70.0752	67.9466	58.1458	65.0826	62.9615	76.5099	74.9303	58.8798	81.3101	78.5691	88.6189	84.9374
1_M1_CNT_EF_12pm_dendra2_actin647_lipitox594.lif - TileScan 3_Merged-1	CNTR	Lobule 2	M1	lipid	54.4483	55.203	60.1147	55.771	69.1656	62.9675	64.7203	71.2494	73.3565	71.6737	67.4278	70.5785
1_M2_CNT_EF_12pm_dendra2_actin647_lipitox594.lif - TileScan 1_Merged-1	CNTR	Lobule 1	M2	lipid	66.7637	63.8053	69.5443	60.2175	68.4301	65.2741	62.7048	68.9013	69.9699	70.3649	65.2812	74.6557
1_M2_CNT_EF_12pm_dendra2_actin647_lipitox594.lif - TileScan 2_Merged-2	CNTR	Lobule 2	M2	lipid	42.4822	42.3316	41.4	42.6774	49.5575	42.5863	41.0375	45.3346	46.4265	45.4325	44.6145	44.1335
1_M3_CNT_EF_12pm_dendra2_actin647_lipitox594.lif - TileScan 1_Merged-2	CNTR	Lobule 1	M3	lipid	52.7927	58.4947	57.1293	52.1693	47.0601	44.0377	51.7552	51.7311	58.239	59.8862	63.8199	64.3704
1_M3_CNT_EF_12pm_dendra2_actin647_lipitox594.lif - TileScan 2_Merged-2	CNTR	Lobule 2	M3	lipid	55.5554	51.0604	53.991	57.0553	48.649	57.4403	61.0714	66.87	62.6958	63.4813	69.0843	67.8416
2_M1_CNT_EF_12pm_dendra2_actin647_lipitox594.lif - TileScan 1_Merged-2	CNTR	Lobule 1	M1	lipid	56.1904	54.073	59.0885	66.1723	63.6896	65.9866	63.6249	72.8177	71.8082	66.7947	76.0765	78.1674
2_M1_CNT_EF_12pm_dendra2_actin647_lipitox594.lif - TileScan 3_Merged-2	CNTR	Lobule 2	M1	lipid	51.1412	52.2835	67.4836	60.0781	69.2842	66.4111	66.7409	68.1369	64.7629	67.3171	68.0112	67.0997
2_M2_CNT_EF_12pm_dendra2_actin647_lipitox594.lif - TileScan 1_Merged-2	CNTR	Lobule 1	M2	lipid	50.3738	48.6443	55.765	52.9304	53.5684	59.7931	59.1027	62.1762	57.0937	55.9213	57.2853	59.6225
2_M2_CNT_EF_12pm_dendra2_actin647_lipitox594.lif - TileScan 2_Merged-2	CNTR	Lobule 2	M2	lipid	50.9622	55.7897	55.7071	54.0061	57.4338	51.4216	58.4838	61.4177	52.0451	59.404	56.2211	52.7782
2_M3_CNT_EF_12pm_dendra2_actin647_lipitox594.lif - TileScan 1_Merged-2	CNTR	Lobule 1	M3	lipid	62.7002	58.2093	56.7207	62.0637	62.9917	61.3766	61.2045	65.3359	60.7555	60.8802	66.1687	67.7194
2_M3_CNT_EF_12pm_dendra2_actin647_lipitox594.lif - TileScan 2_Merged-3	CNTR	Lobule 2	M3	lipid	58.3082	62.2687	58.3821	54.8226	56.0196	68.7512	65.5972	62.2657	66.5298	68.1733	68.933	74.85
3_M1_CNT_EF_12pm_dendra2_actin647_lipitox594.lif - TileScan 1_Merged-3	CNTR	Lobule 1	M1	lipid	64.2544	60.629	59.6916	65.9091	74.8775	64.6296	67.1869	71.1023	74.9921	76.9355	73.6704	82.7818
3_M1_CNT_EF_12pm_dendra2_actin647_lipitox594.lif - TileScan 3_Merged-2	CNTR	Lobule 2	M1	lipid	50.6873	49.0113	47.6815	51.9455	49.8955	58.3994	57.0097	61.5484	58.1239	63.4843	60.1551	65.5318
3_M2_CNT_EF_12pm_dendra2_actin647_lipitox594.lif - TileScan 1_Merged-3	CNTR	Lobule 1	M2	lipid	54.2205	54.0355	63.0461	60.7843	56.4047	60.8024	57.9033	62.2939	64.9808	69.6059	61.5282	61.9453
3_M2_CNT_EF_12pm_dendra2_actin647_lipitox594.lif - TileScan 2_Merged-2	CNTR	Lobule 2	M2	lipid	46.9147	47.1256	47.0343	44.4549	49.3881	46.3653	51.1427	49.7915	49.2725	49.8893	48.8768	50.5779
3_M3_CNT_EF_12pm_dendra2_actin647_lipitox594.lif - TileScan 1_Merged-2	CNTR	Lobule 1	M3	lipid	64.5024	54.9847	49.8009	50.9011	48.2724	58.8782	53.5264	51.8653	55.8095	56.8977	61.832	63.974
3_M3_CNT_EF_12pm_dendra2_actin647_lipitox594.lif - TileScan 2_Merged-3	CNTR	Lobule 2	M3	lipid	53.0028	52.269	55.5289	56.8592	54.9776	58.6705	61.9673	57.3481	61.3787	65.2433	69.0099	71.1336
average					55.8542	54.8981	56.4586	56.3278	57.9237	59.4612	59.9839	61.6148	62.7528	63.8864	64.8119	66.8166
stdev					7.29	6.34108	6.9406	6.69013	8.66322	8.78227	7.5338	7.93333	9.25077	8.59495	9.93741	10.6807
average organelle min dist
image	condition	lobule	mouse	organelle	R1	R2	R3	R4	R5	R6	R7	R8	R9	R10	R11	R12
1_M1_CNT_EF_12pm_dendra2_actin647_lipitox594.lif - TileScan 1_Merged-2	CNTR	Lobule 1	M1	lipid	0.156472	0.144424	0.141932	0.104696	0.0828368	0.0996092	0.20684	0.186912	0.144787	0.120643	0.223016	0.162903
1_M1_CNT_EF_12pm_dendra2_actin647_lipitox594.lif - TileScan 3_Merged-1	CNTR	Lobule 2	M1	lipid	0.0822711	0.211928	0.100754	0.0719465	0.0753088	0.122655	0.109686	0.169366	0.267034	0.179396	0.224765	0.114861
1_M2_CNT_EF_12pm_dendra2_actin647_lipitox594.lif - TileScan 1_Merged-1	CNTR	Lobule 1	M2	lipid	0.107536	0.0538181	0.0257267	0.166662	0.249759	0.0993248	0.213747	0.11815	0.116572	0.116256	0.12862	0.0751018
1_M2_CNT_EF_12pm_dendra2_actin647_lipitox594.lif - TileScan 2_Merged-2	CNTR	Lobule 2	M2	lipid	0.0887389	0.247398	0.0920269	0	0.00555386	0.0812898	0.206212	0.287823	0.0527103	0.0960591	0.0466675	0.0622209
1_M3_CNT_EF_12pm_dendra2_actin647_lipitox594.lif - TileScan 1_Merged-2	CNTR	Lobule 1	M3	lipid	0.0561853	0.111205	0.0529229	0.0254242	0.0509621	0.0256427	0.0113872	0.071793	0.0220735	0.0375883	0.0783105	0.0976735
1_M3_CNT_EF_12pm_dendra2_actin647_lipitox594.lif - TileScan 2_Merged-2	CNTR	Lobule 2	M3	lipid	0.102322	0.0530819	0.0936172	0.0751859	0.0580336	0.0743066	0.0474092	0.0680521	0.104148	0.0584825	0.0818879	0.0816518
2_M1_CNT_EF_12pm_dendra2_actin647_lipitox594.lif - TileScan 1_Merged-2	CNTR	Lobule 1	M1	lipid	0.0447789	0.0743703	0.145589	0.0988421	0.102524	0.0774958	0.0977955	0.197272	0.197107	0.148492	0.132953	0.138385
2_M1_CNT_EF_12pm_dendra2_actin647_lipitox594.lif - TileScan 3_Merged-2	CNTR	Lobule 2	M1	lipid	0.0361972	0.0988674	0.0196815	0.0756448	0.0550961	0.148859	0.0988625	0.123997	0.270062	0.161137	0.207566	0.114546
2_M2_CNT_EF_12pm_dendra2_actin647_lipitox594.lif - TileScan 1_Merged-2	CNTR	Lobule 1	M2	lipid	0.0308548	0.0462702	0.0828879	0.069093	0.242617	0.0738322	0.225065	0.113711	0.0601205	0.128858	0.0973992	0.0372866
2_M2_CNT_EF_12pm_dendra2_actin647_lipitox594.lif - TileScan 2_Merged-2	CNTR	Lobule 2	M2	lipid	0.0904566	0.247622	0.0418598	0.133218	0.0343834	0.0394774	0.0379373	0.040722	0.247516	0.10136	0.13925	0.130208
2_M3_CNT_EF_12pm_dendra2_actin647_lipitox594.lif - TileScan 1_Merged-2	CNTR	Lobule 1	M3	lipid	0.0825811	0.064244	0.0865573	0.039013	0.109036	0.128221	0.110645	0.0949756	0.0794368	0.0526575	0.124784	0.0965778
2_M3_CNT_EF_12pm_dendra2_actin647_lipitox594.lif - TileScan 2_Merged-3	CNTR	Lobule 2	M3	lipid	0.0697482	0.040911	0.0901699	0.0709713	0.0459485	0.127942	0.0803004	0.10702	0.0919757	0.0917186	0.0848558	0.0806386
3_M1_CNT_EF_12pm_dendra2_actin647_lipitox594.lif - TileScan 1_Merged-3	CNTR	Lobule 1	M1	lipid	0.0619659	0.0594529	0.0938492	0.108378	0.0929576	0.0688892	0.0892169	0.0569929	0.147727	0.159903	0.159678	0.124062
3_M1_CNT_EF_12pm_dendra2_actin647_lipitox594.lif - TileScan 3_Merged-2	CNTR	Lobule 2	M1	lipid	0.0565023	0.165868	0.0843438	0.0904719	0.0471577	0.0857101	0.0557987	0.0879816	0.161528	0.135723	0.15198	0.0903039
3_M2_CNT_EF_12pm_dendra2_actin647_lipitox594.lif - TileScan 1_Merged-3	CNTR	Lobule 1	M2	lipid	0.165187	0.0606327	0.0258692	0.0406282	0.160824	0.127273	0.160737	0.166672	0.185926	0.0449125	0.056957	0.0626267
3_M2_CNT_EF_12pm_dendra2_actin647_lipitox594.lif - TileScan 2_Merged-2	CNTR	Lobule 2	M2	lipid	0.0957882	0.110028	0.100578	0.131432	0.107771	0.131902	0.0494718	0.211855	0.1564	0.0657819	0.136624	0.161413
3_M3_CNT_EF_12pm_dendra2_actin647_lipitox594.lif - TileScan 1_Merged-2	CNTR	Lobule 1	M3	lipid	0.0192842	0.034269	0.0128839	0.111461	0.0535739	0.0688827	0.0166807	0.0796665	0.0513797	0.0511773	0.125499	0.0627684
3_M3_CNT_EF_12pm_dendra2_actin647_lipitox594.lif - TileScan 2_Merged-3	CNTR	Lobule 2	M3	lipid	0.141546	0.0430894	0.0210659	0.024148	0.0483689	0.0431334	0.0134024	0.0309447	0.0487404	0.136324	0.0830065	0.0462863
average					0.0826898	0.103749	0.0729064	0.0798453	0.0901506	0.0902469	0.101733	0.122995	0.133625	0.104804	0.126879	0.0966398
stdev					0.0414986	0.0710154	0.0409169	0.0433132	0.0667594	0.0353928	0.0723739	0.0678311	0.0774462	0.0448659	0.0529152	0.0370956
average circularity
image	condition	lobule	mouse	organelle	R1	R2	R3	R4	R5	R6	R7	R8	R9	R10	R11	R12
1_M1_CNT_EF_12pm_dendra2_actin647_lipitox594.lif - TileScan 1_Merged-2	CNTR	Lobule 1	M1	lipid	0.97539	0.98329	0.947394	0.968802	0.961415	0.971568	0.972378	0.891825	0.963347	0.959073	0.959168	0.970962
1_M1_CNT_EF_12pm_dendra2_actin647_lipitox594.lif - TileScan 3_Merged-1	CNTR	Lobule 2	M1	lipid	0.974688	0.971848	0.968659	0.990851	0.970467	0.969741	0.974575	0.966398	0.973538	0.974362	0.978923	0.973844
1_M2_CNT_EF_12pm_dendra2_actin647_lipitox594.lif - TileScan 1_Merged-1	CNTR	Lobule 1	M2	lipid	0.985404	0.980699	0.99071	0.977962	0.97164	0.960546	0.966237	0.958141	0.951573	0.967234	0.968584	0.951841
1_M2_CNT_EF_12pm_dendra2_actin647_lipitox594.lif - TileScan 2_Merged-2	CNTR	Lobule 2	M2	lipid	0.968136	0.976068	0.981202	0.97953	0.940597	0.981294	0.960111	0.950769	0.955839	0.936076	0.948418	0.94556
1_M3_CNT_EF_12pm_dendra2_actin647_lipitox594.lif - TileScan 1_Merged-2	CNTR	Lobule 1	M3	lipid	0.987032	0.985935	0.975174	0.930304	0.975679	0.9798	0.910811	0.96407	0.929769	0.950203	0.939234	0.949633
1_M3_CNT_EF_12pm_dendra2_actin647_lipitox594.lif - TileScan 2_Merged-2	CNTR	Lobule 2	M3	lipid	0.972655	0.984638	0.966581	0.981995	0.954249	0.959889	0.962477	0.96286	0.960524	0.958209	0.958334	0.95534
2_M1_CNT_EF_12pm_dendra2_actin647_lipitox594.lif - TileScan 1_Merged-2	CNTR	Lobule 1	M1	lipid	0.975656	0.967867	0.981862	0.958748	0.966117	0.966187	0.964679	0.969319	0.960051	0.967139	0.957787	0.970387
2_M1_CNT_EF_12pm_dendra2_actin647_lipitox594.lif - TileScan 3_Merged-2	CNTR	Lobule 2	M1	lipid	0.980463	0.977758	0.978794	0.9818	0.959183	0.955187	0.948269	0.960482	0.955268	0.974056	0.975324	0.968048
2_M2_CNT_EF_12pm_dendra2_actin647_lipitox594.lif - TileScan 1_Merged-2	CNTR	Lobule 1	M2	lipid	0.969056	0.968685	0.981324	0.966234	0.960149	0.96537	0.968996	0.922608	0.94913	0.974334	0.962925	0.952509
2_M2_CNT_EF_12pm_dendra2_actin647_lipitox594.lif - TileScan 2_Merged-2	CNTR	Lobule 2	M2	lipid	0.988185	0.978766	0.977247	0.971088	0.96375	0.983116	0.952707	0.955774	0.941233	0.945814	0.958842	0.974663
2_M3_CNT_EF_12pm_dendra2_actin647_lipitox594.lif - TileScan 1_Merged-2	CNTR	Lobule 1	M3	lipid	0.972051	0.974516	0.973056	0.954276	0.955818	0.972971	0.958808	0.961982	0.948375	0.962842	0.96345	0.971096
2_M3_CNT_EF_12pm_dendra2_actin647_lipitox594.lif - TileScan 2_Merged-3	CNTR	Lobule 2	M3	lipid	0.987239	0.985955	0.981505	0.973327	0.974918	0.931271	0.956994	0.960995	0.956461	0.952299	0.962798	0.96493
3_M1_CNT_EF_12pm_dendra2_actin647_lipitox594.lif - TileScan 1_Merged-3	CNTR	Lobule 1	M1	lipid	0.995357	0.986101	0.99223	0.968179	0.955105	0.972924	0.971388	0.970711	0.968037	0.966543	0.969117	0.971879
3_M1_CNT_EF_12pm_dendra2_actin647_lipitox594.lif - TileScan 3_Merged-2	CNTR	Lobule 2	M1	lipid	0.953488	0.948643	0.971917	0.972484	0.979269	0.972012	0.966006	0.967946	0.9663	0.955459	0.969235	0.970636
3_M2_CNT_EF_12pm_dendra2_actin647_lipitox594.lif - TileScan 1_Merged-3	CNTR	Lobule 1	M2	lipid	0.993584	0.969531	0.978779	0.983218	0.977958	0.963367	0.970371	0.961274	0.969153	0.942153	0.951586	0.954133
3_M2_CNT_EF_12pm_dendra2_actin647_lipitox594.lif - TileScan 2_Merged-2	CNTR	Lobule 2	M2	lipid	0.980708	0.97826	0.993542	0.977784	0.975251	0.971878	0.944754	0.953905	0.954571	0.96902	0.965275	0.949903
3_M3_CNT_EF_12pm_dendra2_actin647_lipitox594.lif - TileScan 1_Merged-2	CNTR	Lobule 1	M3	lipid	0.996067	0.983604	0.971484	0.947735	0.963824	0.931518	0.945447	0.967606	0.951855	0.958931	0.94435	0.965908
3_M3_CNT_EF_12pm_dendra2_actin647_lipitox594.lif - TileScan 2_Merged-3	CNTR	Lobule 2	M3	lipid	0.983281	0.989367	0.955593	0.982481	0.962599	0.955825	0.940584	0.944992	0.967297	0.956092	0.957267	0.964466
average					0.979913	0.977307	0.975947	0.970378	0.964888	0.964692	0.957533	0.955092	0.956796	0.959435	0.96059	0.962541
stdev					0.0109458	0.00970331	0.0117533	0.014839	0.0101061	0.0145294	0.0155663	0.019367	0.0108185	0.0111873	0.0102416	0.00981163
average density
image	condition	lobule	mouse	organelle	R1	R2	R3	R4	R5	R6	R7	R8	R9	R10	R11	R12
1_M1_CNT_EF_12pm_dendra2_actin647_lipitox594.lif - TileScan 1_Merged-2	CNTR	Lobule 1	M1	lipid	0.027241	0.0279091	0.021489	0.0354291	0.0447658	0.0546279	0.0501884	0.0518337	0.0520852	0.0587555	0.0796768	0.0686165
1_M1_CNT_EF_12pm_dendra2_actin647_lipitox594.lif - TileScan 3_Merged-1	CNTR	Lobule 2	M1	lipid	0.0155487	0.0174125	0.0159483	0.0244561	0.0306213	0.0321758	0.0352806	0.0360378	0.0408014	0.036225	0.0415201	0.0508767
1_M2_CNT_EF_12pm_dendra2_actin647_lipitox594.lif - TileScan 1_Merged-1	CNTR	Lobule 1	M2	lipid	0.0251862	0.0246056	0.0201001	0.020764	0.0159095	0.0262021	0.0285033	0.0311594	0.0311997	0.0362517	0.0343495	0.0466566
1_M2_CNT_EF_12pm_dendra2_actin647_lipitox594.lif - TileScan 2_Merged-2	CNTR	Lobule 2	M2	lipid	0.00893685	0.0122422	0.0179039	0.00449731	0.00809539	0.0190233	0.014872	0.014412	0.0170349	0.0155237	0.0234439	0.0190528
1_M3_CNT_EF_12pm_dendra2_actin647_lipitox594.lif - TileScan 1_Merged-2	CNTR	Lobule 1	M3	lipid	0.0412654	0.0529554	0.0335391	0.0210902	0.0264087	0.0268522	0.0184069	0.0218609	0.0313368	0.0500571	0.0644378	0.045977
1_M3_CNT_EF_12pm_dendra2_actin647_lipitox594.lif - TileScan 2_Merged-2	CNTR	Lobule 2	M3	lipid	0.0453549	0.0345282	0.0300419	0.0320512	0.0284725	0.0372923	0.0350588	0.0311438	0.0373217	0.0438406	0.0622341	0.0558422
2_M1_CNT_EF_12pm_dendra2_actin647_lipitox594.lif - TileScan 1_Merged-2	CNTR	Lobule 1	M1	lipid	0.0243488	0.0266163	0.0334828	0.0256407	0.0203105	0.0229242	0.0356475	0.0354814	0.0376987	0.0432039	0.0715707	0.0674104
2_M1_CNT_EF_12pm_dendra2_actin647_lipitox594.lif - TileScan 3_Merged-2	CNTR	Lobule 2	M1	lipid	0.0177706	0.0241548	0.0416434	0.0286281	0.038189	0.0274706	0.0306717	0.0297178	0.0328083	0.0505131	0.0437542	0.0593642
2_M2_CNT_EF_12pm_dendra2_actin647_lipitox594.lif - TileScan 1_Merged-2	CNTR	Lobule 1	M2	lipid	0.0126064	0.0264019	0.0256129	0.0192229	0.0192218	0.0220476	0.0211585	0.0196646	0.0279776	0.0287946	0.0280488	0.0423546
2_M2_CNT_EF_12pm_dendra2_actin647_lipitox594.lif - TileScan 2_Merged-2	CNTR	Lobule 2	M2	lipid	0.0305287	0.028432	0.0383991	0.0362494	0.0184953	0.0152045	0.0105621	0.0164573	0.0174404	0.0238581	0.0324961	0.0244133
2_M3_CNT_EF_12pm_dendra2_actin647_lipitox594.lif - TileScan 1_Merged-2	CNTR	Lobule 1	M3	lipid	0.0370969	0.0522372	0.0520829	0.0432972	0.0340476	0.040671	0.0333496	0.0398952	0.0391988	0.0383626	0.0787391	0.0505729
2_M3_CNT_EF_12pm_dendra2_actin647_lipitox594.lif - TileScan 2_Merged-3	CNTR	Lobule 2	M3	lipid	0.0639703	0.0496498	0.0344465	0.0398056	0.0391646	0.0296655	0.0300929	0.0293147	0.0386302	0.0449905	0.0557605	0.0501121
3_M1_CNT_EF_12pm_dendra2_actin647_lipitox594.lif - TileScan 1_Merged-3	CNTR	Lobule 1	M1	lipid	0.0242853	0.0430949	0.0366272	0.0329008	0.0345982	0.0365214	0.0444974	0.0498427	0.0386462	0.0499132	0.0601793	0.0682782
3_M1_CNT_EF_12pm_dendra2_actin647_lipitox594.lif - TileScan 3_Merged-2	CNTR	Lobule 2	M1	lipid	0.00611248	0.01119	0.0148149	0.0179227	0.0306941	0.0243982	0.0265252	0.0347333	0.0381171	0.0443921	0.0505518	0.0563042
3_M2_CNT_EF_12pm_dendra2_actin647_lipitox594.lif - TileScan 1_Merged-3	CNTR	Lobule 1	M2	lipid	0.0274411	0.0210906	0.0293422	0.0194122	0.0394102	0.0214321	0.0319715	0.0140126	0.0200023	0.0479628	0.0321058	0.0350317
3_M2_CNT_EF_12pm_dendra2_actin647_lipitox594.lif - TileScan 2_Merged-2	CNTR	Lobule 2	M2	lipid	0.0167015	0.024305	0.0214102	0.0148828	0.0213691	0.0217788	0.0152517	0.00912785	0.0196709	0.0225523	0.0303111	0.0264508
3_M3_CNT_EF_12pm_dendra2_actin647_lipitox594.lif - TileScan 1_Merged-2	CNTR	Lobule 1	M3	lipid	0.0293361	0.0415591	0.0502896	0.0301003	0.0311727	0.0178351	0.0220172	0.0292526	0.0338158	0.0382948	0.0512378	0.0518684
3_M3_CNT_EF_12pm_dendra2_actin647_lipitox594.lif - TileScan 2_Merged-3	CNTR	Lobule 2	M3	lipid	0.0408312	0.0516165	0.0376695	0.0213504	0.0478285	0.0323247	0.0297532	0.0386737	0.0471617	0.0502614	0.05875	0.0535772
average					0.0274757	0.0316667	0.0308246	0.0259834	0.0293764	0.0282471	0.0285449	0.0295901	0.033386	0.0402085	0.0499538	0.0484867
stdev					0.0143984	0.0136862	0.0110577	0.00972529	0.0106239	0.00962486	0.0102769	0.0119409	0.00990378	0.0114336	0.0176609	0.0145488
cell area
image	condition	lobule	mouse	organelle	R1	R2	R3	R4	R5	R6	R7	R8	R9	R10	R11	R12
1_M1_CNT_EF_12pm_dendra2_actin647_lipitox594.lif - TileScan 1_Merged-2	CNTR	Lobule 1	M1	lipid	169.11	203.612	197.379	175.643	248.852	290.577	367.468	230.509	355.046	286.137	291.752	218.83
1_M1_CNT_EF_12pm_dendra2_actin647_lipitox594.lif - TileScan 3_Merged-1	CNTR	Lobule 2	M1	lipid	183.033	169.727	327.621	197.972	279.183	358.785	323.245	360.38	320.631	335.652	234.009	282.674
1_M2_CNT_EF_12pm_dendra2_actin647_lipitox594.lif - TileScan 1_Merged-1	CNTR	Lobule 1	M2	lipid	196.189	164.032	250.902	145.02	183.593	156.513	265.164	197.338	198.84	189.976	173.434	150.022
1_M2_CNT_EF_12pm_dendra2_actin647_lipitox594.lif - TileScan 2_Merged-2	CNTR	Lobule 2	M2	lipid	169.15	227.163	223.09	233.662	167.2	176.449	137.188	195.764	155.946	197.274	177.003	211.666
1_M3_CNT_EF_12pm_dendra2_actin647_lipitox594.lif - TileScan 1_Merged-2	CNTR	Lobule 1	M3	lipid	190.133	166.944	206.439	289.994	216.066	307.705	287.443	244.889	272.852	250.26	225.732	229.403
1_M3_CNT_EF_12pm_dendra2_actin647_lipitox594.lif - TileScan 2_Merged-2	CNTR	Lobule 2	M3	lipid	207.086	266.061	233.837	322.934	272.954	284.215	200.077	345.12	283.634	254.277	232.755	238.635
2_M1_CNT_EF_12pm_dendra2_actin647_lipitox594.lif - TileScan 1_Merged-2	CNTR	Lobule 1	M1	lipid	216.983	374.613	238.642	393.042	414.056	369.612	355.586	303.295	443.132	343.929	334.803	213.841
2_M1_CNT_EF_12pm_dendra2_actin647_lipitox594.lif - TileScan 3_Merged-2	CNTR	Lobule 2	M1	lipid	252.184	438.475	290.064	368.974	290.845	426.202	302.601	308.365	332.971	313.161	242.849	286.01
2_M2_CNT_EF_12pm_dendra2_actin647_lipitox594.lif - TileScan 1_Merged-2	CNTR	Lobule 1	M2	lipid	246.358	253.444	240.236	197.243	171.33	216.581	175.041	216.944	155.868	234.494	164.181	150.031
2_M2_CNT_EF_12pm_dendra2_actin647_lipitox594.lif - TileScan 2_Merged-2	CNTR	Lobule 2	M2	lipid	159.147	249.824	227.82	188.635	178.72	324.929	199.462	218.764	213.473	217.265	196.732	196.3
2_M3_CNT_EF_12pm_dendra2_actin647_lipitox594.lif - TileScan 1_Merged-2	CNTR	Lobule 1	M3	lipid	228.975	215.347	281.253	236.39	283.104	320.498	401.044	276.875	255.48	252.117	258.32	229.765
2_M3_CNT_EF_12pm_dendra2_actin647_lipitox594.lif - TileScan 2_Merged-3	CNTR	Lobule 2	M3	lipid	212.933	317.708	299.662	230.457	257.488	273.423	297.866	279.063	256.716	246.411	257.732	252.453
3_M1_CNT_EF_12pm_dendra2_actin647_lipitox594.lif - TileScan 1_Merged-3	CNTR	Lobule 1	M1	lipid	218.598	223.514	281.185	267.726	288.053	331.75	318.189	275.163	257.618	348.404	277.639	240.571
3_M1_CNT_EF_12pm_dendra2_actin647_lipitox594.lif - TileScan 3_Merged-2	CNTR	Lobule 2	M1	lipid	182.131	186.285	288.746	352.12	324.555	286.375	318.064	345.168	259.019	273.689	218.839	263.206
3_M2_CNT_EF_12pm_dendra2_actin647_lipitox594.lif - TileScan 1_Merged-3	CNTR	Lobule 1	M2	lipid	169.188	275.1	237.056	166.164	153.6	205.688	273.303	203.135	197.706	225.044	180.867	151.347
3_M2_CNT_EF_12pm_dendra2_actin647_lipitox594.lif - TileScan 2_Merged-2	CNTR	Lobule 2	M2	lipid	180.768	173.634	142.976	164.082	262.138	242.099	229.736	276.34	175.325	282.805	202.936	172.434
3_M3_CNT_EF_12pm_dendra2_actin647_lipitox594.lif - TileScan 1_Merged-2	CNTR	Lobule 1	M3	lipid	171.258	221.623	335.156	300.191	262.465	280.721	263.729	328.609	324.203	225.297	243.794	236.839
3_M3_CNT_EF_12pm_dendra2_actin647_lipitox594.lif - TileScan 2_Merged-3	CNTR	Lobule 2	M3	lipid	252.506	266.321	294.505	318.166	224.003	390.717	238.31	276.814	250.933	290.315	252.98	297.689
average					200.318	244.079	255.365	252.69	248.789	291.269	275.195	271.252	261.633	264.806	231.464	223.429
stdev					30.4456	73.6349	48.6596	76.8355	65.1031	72.7024	69.5967	53.4589	74.8001	48.153	44.8806	45.8295

## Sheet: Fasting_LD
count
image	condition	lobule	mouse	organelle	R1	R2	R3	R4	R5	R6	R7	R8	R9	R10	R11	R12
1_M1_EF_EF_12pm_dendra2_actin647_lipitox594.lif - TileScan 1_Merged-2	Fasting	Lobule 1	M1	lipid	171	129	147	244	191	204	185	210	154	150	140	163
1_M1_EF_EF_12pm_dendra2_actin647_lipitox594.lif - TileScan 2_Merged-2	Fasting	Lobule 2	M1	lipid	74	67	119	180	122	215	134	170	201	163	338	229
1_M2_EF_EF_12pm_dendra2_actin647_lipitox594.lif - TileScan 1_Merged-1	Fasting	Lobule 1	M2	lipid	165	55	24	129	137	147	113	136	175	200	389	216
1_M2_EF_EF_12pm_dendra2_actin647_lipitox594.lif - TileScan 2_Merged-2	Fasting	Lobule 2	M2	lipid	35	123	93	71	118	109	108	133	105	257	367	230
1_M3_EF_EF_12pm_dendra2_actin647_lipitox594.lif - TileScan 1_Merged-2	Fasting	Lobule 1	M3	lipid	91	55	30	88	87	124	112	216	251	206	419	84
1_M3_EF_EF_12pm_dendra2_actin647_lipitox594.lif - TileScan 2_Merged-2	Fasting	Lobule 2	M3	lipid	119	69	120	147	123	142	111	210	159	224	291	191
2_M1_EF_EF_12pm_dendra2_actin647_lipitox594.lif - TileScan 1_Merged-3	Fasting	Lobule 1	M1	lipid	181	141	139	126	215	141	233	183	178	190	124	165
2_M1_EF_EF_12pm_dendra2_actin647_lipitox594.lif - TileScan 2_Merged-2	Fasting	Lobule 2	M1	lipid	101	132	156	220	107	175	165	184	184	196	217	204
2_M2_EF_EF_12pm_dendra2_actin647_lipitox594.lif - TileScan 1_Merged-2	Fasting	Lobule 1	M2	lipid	58	69	148	80	163	133	195	149	190	216	449	203
2_M2_EF_EF_12pm_dendra2_actin647_lipitox594.lif - TileScan 2_Merged-2	Fasting	Lobule 2	M2	lipid	161	94	128	158	157	188	133	169	184	127	262	249
2_M3_EF_EF_12pm_dendra2_actin647_lipitox594.lif - TileScan 1_Merged-2	Fasting	Lobule 1	M3	lipid	150	15	122	134	75	120	122	122	346	229	277	145
2_M3_EF_EF_12pm_dendra2_actin647_lipitox594.lif - TileScan 2_Merged-2	Fasting	Lobule 2	M3	lipid	121	66	118	114	162	122	165	132	178	302	383	138
3_M1_EF_EF_12pm_dendra2_actin647_lipitox594.lif - TileScan 1_Merged-3	Fasting	Lobule 1	M1	lipid	22	142	114	152	104	133	93	141	215	194	236	194
3_M1_EF_EF_12pm_dendra2_actin647_lipitox594.lif - TileScan 2_Merged-2	Fasting	Lobule 2	M1	lipid	187	139	164	122	152	160	178	147	223	182	181	158
3_M2_EF_EF_12pm_dendra2_actin647_lipitox594.lif - TileScan 1_Merged-2	Fasting	Lobule 1	M2	lipid	139	150	172	103	202	151	154	159	232	197	190	319
3_M2_EF_EF_12pm_dendra2_actin647_lipitox594.lif - TileScan 2_Merged-2	Fasting	Lobule 2	M2	lipid	142	108	173	142	209	162	142	152	163	209	259	199
3_M3_EF_EF_12pm_dendra2_actin647_lipitox594.lif - TileScan 1_Merged-2	Fasting	Lobule 1	M3	lipid	57	88	148	147	93	120	128	150	154	246	396	103
3_M3_EF_EF_12pm_dendra2_actin647_lipitox594.lif - TileScan 2_Merged-2	Fasting	Lobule 2	M3	lipid	171	132	105	163	149	189	166	216	197	207	296	188
average					119.167	98.5556	123.333	140	142.556	151.944	146.5	165.5	193.833	205.278	289.667	187.667
stdev					52.4755	39.5061	41.7147	44.5249	42.6852	31.2306	36.5002	31.0242	50.6037	39.6971	97.6103	54.341
total area
image	condition	lobule	mouse	organelle	R1	R2	R3	R4	R5	R6	R7	R8	R9	R10	R11	R12
1_M1_EF_EF_12pm_dendra2_actin647_lipitox594.lif - TileScan 1_Merged-2	Fasting	Lobule 1	M1	lipid	449.49	360.992	399.25	627.752	495.647	430.983	438.757	499.835	376.593	352.255	383.924	351.146
1_M1_EF_EF_12pm_dendra2_actin647_lipitox594.lif - TileScan 2_Merged-2	Fasting	Lobule 2	M1	lipid	156.772	152.637	280.115	503.209	306.309	482.784	325.139	383.876	427.508	357.652	715.753	492.095
1_M2_EF_EF_12pm_dendra2_actin647_lipitox594.lif - TileScan 1_Merged-1	Fasting	Lobule 1	M2	lipid	547.299	131.898	94.734	383.852	476.186	463.949	419.69	438.323	561.43	573.672	986.181	522.193
1_M2_EF_EF_12pm_dendra2_actin647_lipitox594.lif - TileScan 2_Merged-2	Fasting	Lobule 2	M2	lipid	130.486	423.662	387.895	330.889	440.424	446.27	330.412	418.056	387.062	871.065	1296.9	733.104
1_M3_EF_EF_12pm_dendra2_actin647_lipitox594.lif - TileScan 1_Merged-2	Fasting	Lobule 1	M3	lipid	243.158	135.975	74.0964	264.972	233.452	356.467	285.281	517.793	627.964	587.383	985.087	227.427
1_M3_EF_EF_12pm_dendra2_actin647_lipitox594.lif - TileScan 2_Merged-2	Fasting	Lobule 2	M3	lipid	379.885	195.835	396.257	611.505	472.489	473.414	375.471	701.116	525.451	693.352	871.069	572.592
2_M1_EF_EF_12pm_dendra2_actin647_lipitox594.lif - TileScan 1_Merged-3	Fasting	Lobule 1	M1	lipid	482.682	387.558	408.287	379.991	564.808	368.116	509.441	437.248	441.07	459.727	282.255	315.881
2_M1_EF_EF_12pm_dendra2_actin647_lipitox594.lif - TileScan 2_Merged-2	Fasting	Lobule 2	M1	lipid	266.591	358.467	377.861	574.25	270.654	447.148	345.748	431.522	408.408	439.489	529.336	401.01
2_M2_EF_EF_12pm_dendra2_actin647_lipitox594.lif - TileScan 1_Merged-2	Fasting	Lobule 1	M2	lipid	67.9852	181.101	409.439	206.356	449.996	323.607	527.76	331.892	492.177	546.547	1224.48	511.701
2_M2_EF_EF_12pm_dendra2_actin647_lipitox594.lif - TileScan 2_Merged-2	Fasting	Lobule 2	M2	lipid	586.015	355.826	567.541	527.35	615.747	548.494	456.82	569.98	652.274	541.771	999.406	853.353
2_M3_EF_EF_12pm_dendra2_actin647_lipitox594.lif - TileScan 1_Merged-2	Fasting	Lobule 1	M3	lipid	415.676	36.8265	275.107	372.444	208.934	322.59	319.221	316.893	893.24	547.651	662.598	383.712
2_M3_EF_EF_12pm_dendra2_actin647_lipitox594.lif - TileScan 2_Merged-2	Fasting	Lobule 2	M3	lipid	316.84	212.766	342.625	339.545	487.362	368.125	446.675	280.356	373.745	880.424	1109.68	447.683
3_M1_EF_EF_12pm_dendra2_actin647_lipitox594.lif - TileScan 1_Merged-3	Fasting	Lobule 1	M1	lipid	63.8741	476.831	391.828	474.426	344.702	369.152	222.694	373.051	563.232	499.011	492.254	349.343
3_M1_EF_EF_12pm_dendra2_actin647_lipitox594.lif - TileScan 2_Merged-2	Fasting	Lobule 2	M1	lipid	444.371	335.468	350.139	256.687	372.863	380.377	432.573	339.685	503.363	392.575	348.312	325.005
3_M2_EF_EF_12pm_dendra2_actin647_lipitox594.lif - TileScan 1_Merged-2	Fasting	Lobule 1	M2	lipid	452.155	567.266	637.02	371.133	718.823	485.863	572.944	470.706	732.863	585.08	584.164	837.207
3_M2_EF_EF_12pm_dendra2_actin647_lipitox594.lif - TileScan 2_Merged-2	Fasting	Lobule 2	M2	lipid	254.45	224.569	481.506	419.705	675.837	536.358	493.03	565.242	563.531	730.419	926.76	597.649
3_M3_EF_EF_12pm_dendra2_actin647_lipitox594.lif - TileScan 1_Merged-2	Fasting	Lobule 1	M3	lipid	124.264	182.86	310.213	391.645	292.039	331.771	335.232	365.084	381.953	611.616	950.357	291.73
3_M3_EF_EF_12pm_dendra2_actin647_lipitox594.lif - TileScan 2_Merged-2	Fasting	Lobule 2	M3	lipid	604.965	454.247	395.101	535.346	509.85	682.05	577.392	609.496	588.328	692.99	820.656	572.524
average					332.609	287.488	365.501	420.614	440.896	434.307	411.905	447.231	527.788	575.704	787.176	488.075
stdev					177.022	144.77	135.815	123.064	147.645	93.8671	101.009	112.544	139.291	154.317	302.791	182.178
average area
image	condition	lobule	mouse	organelle	R1	R2	R3	R4	R5	R6	R7	R8	R9	R10	R11	R12
1_M1_EF_EF_12pm_dendra2_actin647_lipitox594.lif - TileScan 1_Merged-2	Fasting	Lobule 1	M1	lipid	2.56508	2.81179	2.48306	2.54211	2.62152	2.04312	2.31769	2.339	2.46164	2.27841	2.61455	2.14145
1_M1_EF_EF_12pm_dendra2_actin647_lipitox594.lif - TileScan 2_Merged-2	Fasting	Lobule 2	M1	lipid	2.25801	2.31651	2.44787	2.85455	2.54879	2.37454	2.28217	2.26169	2.16668	2.17965	2.16186	2.20324
1_M2_EF_EF_12pm_dendra2_actin647_lipitox594.lif - TileScan 1_Merged-1	Fasting	Lobule 1	M2	lipid	3.20649	2.68921	3.94934	3.00598	3.30867	3.65657	3.56248	3.11353	3.23923	2.89075	2.53883	2.4374
1_M2_EF_EF_12pm_dendra2_actin647_lipitox594.lif - TileScan 2_Merged-2	Fasting	Lobule 2	M2	lipid	3.83474	3.54371	4.40422	4.84893	3.79574	4.07168	3.17933	3.1421	3.26609	3.47173	3.51541	3.4674
1_M3_EF_EF_12pm_dendra2_actin647_lipitox594.lif - TileScan 1_Merged-2	Fasting	Lobule 1	M3	lipid	2.36935	2.67096	2.46607	2.77654	2.6477	2.77339	2.55413	2.49012	2.57016	2.86521	2.36044	2.58881
1_M3_EF_EF_12pm_dendra2_actin647_lipitox594.lif - TileScan 2_Merged-2	Fasting	Lobule 2	M3	lipid	3.53351	2.8011	3.25657	4.32472	3.95519	3.34451	3.41028	3.17675	3.42308	3.13096	3.01437	3.48171
2_M1_EF_EF_12pm_dendra2_actin647_lipitox594.lif - TileScan 1_Merged-3	Fasting	Lobule 1	M1	lipid	2.561	2.54108	2.84962	3.05005	2.45257	2.61632	2.25501	2.39718	2.4912	2.45274	2.19181	1.85774
2_M1_EF_EF_12pm_dendra2_actin647_lipitox594.lif - TileScan 2_Merged-2	Fasting	Lobule 2	M1	lipid	2.36061	2.7969	2.37736	2.5923	2.64408	2.65784	1.94566	2.2473	2.14267	2.22502	2.41821	2.05563
2_M2_EF_EF_12pm_dendra2_actin647_lipitox594.lif - TileScan 1_Merged-2	Fasting	Lobule 1	M2	lipid	0.996153	2.2609	2.5891	2.4134	2.91671	2.62886	2.57868	2.13563	2.43259	2.4025	2.63769	2.45902
2_M2_EF_EF_12pm_dendra2_actin647_lipitox594.lif - TileScan 2_Merged-2	Fasting	Lobule 2	M2	lipid	3.91109	3.68777	4.68343	3.42791	4.10807	2.96134	3.49601	3.31414	3.62964	4.22874	3.94881	3.48894
2_M3_EF_EF_12pm_dendra2_actin647_lipitox594.lif - TileScan 1_Merged-2	Fasting	Lobule 1	M3	lipid	2.67974	2.4551	2.32748	2.80159	2.44632	2.84417	2.6382	2.48943	2.63466	2.37961	2.47427	2.70291
2_M3_EF_EF_12pm_dendra2_actin647_lipitox594.lif - TileScan 2_Merged-2	Fasting	Lobule 2	M3	lipid	2.76724	3.41374	3.13314	2.89039	3.36796	3.10205	2.78382	2.09189	2.0937	2.82215	2.96216	3.98882
3_M1_EF_EF_12pm_dendra2_actin647_lipitox594.lif - TileScan 1_Merged-3	Fasting	Lobule 1	M1	lipid	2.95703	3.17988	3.38732	3.19775	3.30611	2.77459	2.15471	2.63701	2.45469	2.67168	2.09272	1.79697
3_M1_EF_EF_12pm_dendra2_actin647_lipitox594.lif - TileScan 2_Merged-2	Fasting	Lobule 2	M1	lipid	2.44107	2.45418	2.0825	2.12568	2.30973	2.2647	2.39505	2.23997	2.1327	2.1703	1.8953	2.09328
3_M2_EF_EF_12pm_dendra2_actin647_lipitox594.lif - TileScan 1_Merged-2	Fasting	Lobule 1	M2	lipid	3.19226	3.96209	3.85359	3.39781	3.85542	3.22094	3.67718	2.86268	3.07507	2.78877	3.13097	2.67982
3_M2_EF_EF_12pm_dendra2_actin647_lipitox594.lif - TileScan 2_Merged-2	Fasting	Lobule 2	M2	lipid	1.75314	1.92966	2.55263	3.16152	3.30497	3.3588	3.46206	3.74462	3.46333	3.42427	3.36981	3.05625
3_M3_EF_EF_12pm_dendra2_actin647_lipitox594.lif - TileScan 1_Merged-2	Fasting	Lobule 1	M3	lipid	2.36908	2.1504	2.05606	2.68254	2.93887	2.85962	2.54617	2.46704	2.50693	2.51939	2.52516	2.72704
3_M3_EF_EF_12pm_dendra2_actin647_lipitox594.lif - TileScan 2_Merged-2	Fasting	Lobule 2	M3	lipid	3.60515	3.61195	3.74567	3.22242	4.77686	4.01086	3.55922	2.8771	2.94718	3.4796	2.94149	3.53112
average					2.74226	2.84872	3.03583	3.07312	3.18363	2.97577	2.8221	2.66818	2.72951	2.79897	2.71077	2.70875
stdev					0.737231	0.587505	0.805265	0.652749	0.692984	0.558078	0.577312	0.470755	0.505385	0.563667	0.540162	0.65562
average perimeter
image	condition	lobule	mouse	organelle	R1	R2	R3	R4	R5	R6	R7	R8	R9	R10	R11	R12
1_M1_EF_EF_12pm_dendra2_actin647_lipitox594.lif - TileScan 1_Merged-2	Fasting	Lobule 1	M1	lipid	5.42695	5.71256	5.35967	5.52634	5.59627	4.9635	5.29576	5.1933	5.45346	5.20425	5.61264	4.98672
1_M1_EF_EF_12pm_dendra2_actin647_lipitox594.lif - TileScan 2_Merged-2	Fasting	Lobule 2	M1	lipid	5.04007	5.16564	5.42821	5.83136	5.54041	5.38011	5.30463	5.24511	5.11326	5.04408	5.00528	5.08224
1_M2_EF_EF_12pm_dendra2_actin647_lipitox594.lif - TileScan 1_Merged-1	Fasting	Lobule 1	M2	lipid	6.08479	5.80011	6.80024	5.81119	6.2286	6.50911	6.53849	6.03349	6.1675	5.74685	5.35611	5.22163
1_M2_EF_EF_12pm_dendra2_actin647_lipitox594.lif - TileScan 2_Merged-2	Fasting	Lobule 2	M2	lipid	6.62012	6.54831	7.57745	7.73191	6.90099	7.05613	6.37177	6.15086	6.19606	6.35	6.3112	6.31948
1_M3_EF_EF_12pm_dendra2_actin647_lipitox594.lif - TileScan 1_Merged-2	Fasting	Lobule 1	M3	lipid	5.23417	5.50137	5.42076	5.7849	5.52301	5.68794	5.59743	5.45891	5.52792	5.84178	5.25381	5.53888
1_M3_EF_EF_12pm_dendra2_actin647_lipitox594.lif - TileScan 2_Merged-2	Fasting	Lobule 2	M3	lipid	6.40523	5.57808	5.9888	7.05001	6.86217	6.34809	6.60147	6.03244	6.20944	5.84411	5.67191	5.94451
2_M1_EF_EF_12pm_dendra2_actin647_lipitox594.lif - TileScan 1_Merged-3	Fasting	Lobule 1	M1	lipid	5.36385	5.3906	5.8582	5.99099	5.41305	5.697	5.26726	5.43414	5.55159	5.47649	5.13932	4.71821
2_M1_EF_EF_12pm_dendra2_actin647_lipitox594.lif - TileScan 2_Merged-2	Fasting	Lobule 2	M1	lipid	5.24504	5.7254	5.23512	5.58878	5.62224	5.66058	4.78599	5.29106	5.03324	5.09163	5.31819	4.94272
2_M2_EF_EF_12pm_dendra2_actin647_lipitox594.lif - TileScan 1_Merged-2	Fasting	Lobule 1	M2	lipid	3.23545	4.90525	5.23037	5.17852	5.68268	5.58973	5.41511	4.92118	5.29026	5.16359	5.37394	5.1524
2_M2_EF_EF_12pm_dendra2_actin647_lipitox594.lif - TileScan 2_Merged-2	Fasting	Lobule 2	M2	lipid	6.93071	6.57319	7.58338	6.42589	6.91413	5.92682	6.53409	6.28299	6.52827	7.00742	6.84709	6.40386
2_M3_EF_EF_12pm_dendra2_actin647_lipitox594.lif - TileScan 1_Merged-2	Fasting	Lobule 1	M3	lipid	5.50939	5.33165	5.13858	5.72421	5.31476	5.83969	5.63026	5.51061	5.60193	5.24527	5.34263	5.62795
2_M3_EF_EF_12pm_dendra2_actin647_lipitox594.lif - TileScan 2_Merged-2	Fasting	Lobule 2	M3	lipid	5.70481	6.32396	6.04899	5.75462	6.35471	6.09992	5.71602	4.89704	4.76038	5.49204	5.7104	6.39771
3_M1_EF_EF_12pm_dendra2_actin647_lipitox594.lif - TileScan 1_Merged-3	Fasting	Lobule 1	M1	lipid	5.70241	6.0714	6.34875	6.15704	6.2602	5.7762	5.10152	5.63503	5.42221	5.60751	5.03996	4.60319
3_M1_EF_EF_12pm_dendra2_actin647_lipitox594.lif - TileScan 2_Merged-2	Fasting	Lobule 2	M1	lipid	5.27508	5.40522	4.86767	4.89685	5.17226	5.26461	5.32398	5.17149	5.02136	5.07305	4.71741	4.89001
3_M2_EF_EF_12pm_dendra2_actin647_lipitox594.lif - TileScan 1_Merged-2	Fasting	Lobule 1	M2	lipid	6.16567	6.965	6.74535	6.28944	6.82996	6.26264	6.45794	5.75881	6.10698	5.46509	5.88443	5.49853
3_M2_EF_EF_12pm_dendra2_actin647_lipitox594.lif - TileScan 2_Merged-2	Fasting	Lobule 2	M2	lipid	4.31106	4.37981	5.42087	6.15329	6.10107	6.1268	6.47419	6.48905	6.09281	6.33318	6.21912	5.88961
3_M3_EF_EF_12pm_dendra2_actin647_lipitox594.lif - TileScan 1_Merged-2	Fasting	Lobule 1	M3	lipid	5.03327	4.92761	4.79436	5.55107	5.70659	5.74664	5.54989	5.4221	5.40468	5.46292	5.38643	5.59943
3_M3_EF_EF_12pm_dendra2_actin647_lipitox594.lif - TileScan 2_Merged-2	Fasting	Lobule 2	M3	lipid	6.56972	6.62873	6.67884	6.05599	7.20121	6.91432	6.42298	5.7753	5.69544	6.269	5.67826	6.04016
average					5.54766	5.71855	5.91809	5.97235	6.06802	5.9361	5.79938	5.59461	5.62093	5.65101	5.54823	5.49207
stdev					0.883638	0.690527	0.865643	0.647992	0.647422	0.540737	0.601117	0.460455	0.497298	0.542502	0.519099	0.578873
average eccentricity
image	condition	lobule	mouse	organelle	R1	R2	R3	R4	R5	R6	R7	R8	R9	R10	R11	R12
1_M1_EF_EF_12pm_dendra2_actin647_lipitox594.lif - TileScan 1_Merged-2	Fasting	Lobule 1	M1	lipid	0.488817	0.443761	0.443701	0.451008	0.433647	0.465368	0.481837	0.482614	0.505374	0.496538	0.461223	0.506528
1_M1_EF_EF_12pm_dendra2_actin647_lipitox594.lif - TileScan 2_Merged-2	Fasting	Lobule 2	M1	lipid	0.495516	0.469484	0.438244	0.420711	0.469095	0.428262	0.426659	0.425671	0.416292	0.436063	0.459156	0.464407
1_M2_EF_EF_12pm_dendra2_actin647_lipitox594.lif - TileScan 1_Merged-1	Fasting	Lobule 1	M2	lipid	0.485575	0.554586	0.521683	0.453845	0.4439	0.424339	0.417561	0.44006	0.484961	0.48512	0.481403	0.475687
1_M2_EF_EF_12pm_dendra2_actin647_lipitox594.lif - TileScan 2_Merged-2	Fasting	Lobule 2	M2	lipid	0.513699	0.517159	0.469971	0.486042	0.497693	0.508181	0.425897	0.468996	0.473273	0.480906	0.495184	0.511194
1_M3_EF_EF_12pm_dendra2_actin647_lipitox594.lif - TileScan 1_Merged-2	Fasting	Lobule 1	M3	lipid	0.517346	0.420775	0.470094	0.470342	0.465385	0.461791	0.476885	0.456187	0.467134	0.495299	0.474041	0.497277
1_M3_EF_EF_12pm_dendra2_actin647_lipitox594.lif - TileScan 2_Merged-2	Fasting	Lobule 2	M3	lipid	0.511077	0.460772	0.439656	0.471004	0.428996	0.399199	0.45188	0.456757	0.462376	0.481402	0.469429	0.508818
2_M1_EF_EF_12pm_dendra2_actin647_lipitox594.lif - TileScan 1_Merged-3	Fasting	Lobule 1	M1	lipid	0.486061	0.418648	0.429463	0.426082	0.431038	0.445558	0.466818	0.440819	0.460343	0.479332	0.455942	0.500586
2_M1_EF_EF_12pm_dendra2_actin647_lipitox594.lif - TileScan 2_Merged-2	Fasting	Lobule 2	M1	lipid	0.465253	0.450168	0.425838	0.439955	0.414157	0.416154	0.391202	0.443566	0.407768	0.463929	0.450575	0.466195
2_M2_EF_EF_12pm_dendra2_actin647_lipitox594.lif - TileScan 1_Merged-2	Fasting	Lobule 1	M2	lipid	0.426183	0.437401	0.500514	0.458047	0.432683	0.447281	0.44422	0.455304	0.423659	0.475434	0.480046	0.5006
2_M2_EF_EF_12pm_dendra2_actin647_lipitox594.lif - TileScan 2_Merged-2	Fasting	Lobule 2	M2	lipid	0.477687	0.512238	0.496399	0.450332	0.405542	0.445471	0.445618	0.477121	0.468499	0.463502	0.499025	0.516583
2_M3_EF_EF_12pm_dendra2_actin647_lipitox594.lif - TileScan 1_Merged-2	Fasting	Lobule 1	M3	lipid	0.460737	0.522411	0.46095	0.451039	0.481572	0.435215	0.453895	0.524408	0.468858	0.461611	0.484377	0.481011
2_M3_EF_EF_12pm_dendra2_actin647_lipitox594.lif - TileScan 2_Merged-2	Fasting	Lobule 2	M3	lipid	0.47663	0.487086	0.487354	0.481391	0.430228	0.461858	0.445757	0.414173	0.455051	0.509898	0.498424	0.492974
3_M1_EF_EF_12pm_dendra2_actin647_lipitox594.lif - TileScan 1_Merged-3	Fasting	Lobule 1	M1	lipid	0.523015	0.496895	0.467021	0.420833	0.414497	0.44654	0.437791	0.464522	0.445406	0.489013	0.4741	0.486794
3_M1_EF_EF_12pm_dendra2_actin647_lipitox594.lif - TileScan 2_Merged-2	Fasting	Lobule 2	M1	lipid	0.490352	0.452283	0.460331	0.443453	0.466515	0.471597	0.452583	0.433169	0.415505	0.455383	0.451389	0.488503
3_M2_EF_EF_12pm_dendra2_actin647_lipitox594.lif - TileScan 1_Merged-2	Fasting	Lobule 1	M2	lipid	0.485179	0.437541	0.456373	0.458377	0.508359	0.484635	0.483416	0.468513	0.497603	0.471146	0.510872	0.480659
3_M2_EF_EF_12pm_dendra2_actin647_lipitox594.lif - TileScan 2_Merged-2	Fasting	Lobule 2	M2	lipid	0.46198	0.475506	0.423803	0.449955	0.43786	0.479738	0.478939	0.454347	0.504199	0.477102	0.494308	0.514939
3_M3_EF_EF_12pm_dendra2_actin647_lipitox594.lif - TileScan 1_Merged-2	Fasting	Lobule 1	M3	lipid	0.467654	0.444791	0.426737	0.42038	0.431891	0.423377	0.499216	0.4371	0.465713	0.498199	0.459367	0.487292
3_M3_EF_EF_12pm_dendra2_actin647_lipitox594.lif - TileScan 2_Merged-2	Fasting	Lobule 2	M3	lipid	0.521314	0.494333	0.469585	0.451292	0.461447	0.478242	0.442596	0.460879	0.451313	0.472069	0.495599	0.499463
average					0.486338	0.471991	0.460429	0.450227	0.447473	0.451267	0.451265	0.455789	0.459629	0.47733	0.47747	0.493306
stdev					0.0252392	0.0381708	0.0282238	0.0196945	0.0290643	0.0277214	0.0269005	0.0247884	0.0294208	0.0176412	0.0186248	0.0157155
average solidity
image	condition	lobule	mouse	organelle	R1	R2	R3	R4	R5	R6	R7	R8	R9	R10	R11	R12
1_M1_EF_EF_12pm_dendra2_actin647_lipitox594.lif - TileScan 1_Merged-2	Fasting	Lobule 1	M1	lipid	0.960494	0.962914	0.960701	0.95784	0.960667	0.957491	0.959772	0.95982	0.959327	0.960821	0.959016	0.958684
1_M1_EF_EF_12pm_dendra2_actin647_lipitox594.lif - TileScan 2_Merged-2	Fasting	Lobule 2	M1	lipid	0.960994	0.956358	0.961341	0.962373	0.959941	0.961886	0.961514	0.95949	0.959967	0.961147	0.961854	0.959257
1_M2_EF_EF_12pm_dendra2_actin647_lipitox594.lif - TileScan 1_Merged-1	Fasting	Lobule 1	M2	lipid	0.959985	0.962487	0.959573	0.957782	0.960922	0.963372	0.961982	0.962171	0.96246	0.960835	0.958787	0.960549
1_M2_EF_EF_12pm_dendra2_actin647_lipitox594.lif - TileScan 2_Merged-2	Fasting	Lobule 2	M2	lipid	0.963908	0.959932	0.96457	0.96453	0.963175	0.964068	0.961341	0.960358	0.962974	0.960683	0.960876	0.955166
1_M3_EF_EF_12pm_dendra2_actin647_lipitox594.lif - TileScan 1_Merged-2	Fasting	Lobule 1	M3	lipid	0.957173	0.961429	0.962075	0.960243	0.960552	0.95939	0.961473	0.960706	0.961605	0.959619	0.958214	0.95605
1_M3_EF_EF_12pm_dendra2_actin647_lipitox594.lif - TileScan 2_Merged-2	Fasting	Lobule 2	M3	lipid	0.961599	0.959284	0.962421	0.960695	0.962452	0.965098	0.960221	0.961778	0.961828	0.957615	0.960852	0.956187
2_M1_EF_EF_12pm_dendra2_actin647_lipitox594.lif - TileScan 1_Merged-3	Fasting	Lobule 1	M1	lipid	0.959828	0.959904	0.958347	0.957271	0.96145	0.958911	0.958939	0.959777	0.960356	0.958936	0.961536	0.961396
2_M1_EF_EF_12pm_dendra2_actin647_lipitox594.lif - TileScan 2_Merged-2	Fasting	Lobule 2	M1	lipid	0.957937	0.960887	0.959369	0.961319	0.963566	0.960656	0.958388	0.958574	0.960426	0.961398	0.960847	0.960313
2_M2_EF_EF_12pm_dendra2_actin647_lipitox594.lif - TileScan 1_Merged-2	Fasting	Lobule 1	M2	lipid	0.954036	0.963967	0.964135	0.958566	0.962295	0.96358	0.963099	0.956191	0.961065	0.958149	0.958893	0.95807
2_M2_EF_EF_12pm_dendra2_actin647_lipitox594.lif - TileScan 2_Merged-2	Fasting	Lobule 2	M2	lipid	0.96167	0.960238	0.96091	0.961853	0.96373	0.961517	0.961327	0.959114	0.958999	0.959308	0.958791	0.958701
2_M3_EF_EF_12pm_dendra2_actin647_lipitox594.lif - TileScan 1_Merged-2	Fasting	Lobule 1	M3	lipid	0.958339	0.957974	0.961124	0.960616	0.958461	0.965453	0.961695	0.961125	0.961228	0.959789	0.957866	0.957863
2_M3_EF_EF_12pm_dendra2_actin647_lipitox594.lif - TileScan 2_Merged-2	Fasting	Lobule 2	M3	lipid	0.959846	0.962437	0.961957	0.960555	0.960108	0.960899	0.959599	0.961694	0.961234	0.958107	0.959693	0.957793
3_M1_EF_EF_12pm_dendra2_actin647_lipitox594.lif - TileScan 1_Merged-3	Fasting	Lobule 1	M1	lipid	0.967765	0.959614	0.960958	0.961568	0.964485	0.958661	0.962858	0.961445	0.960364	0.959987	0.958435	0.957927
3_M1_EF_EF_12pm_dendra2_actin647_lipitox594.lif - TileScan 2_Merged-2	Fasting	Lobule 2	M1	lipid	0.961956	0.960519	0.961655	0.959484	0.958335	0.959185	0.960734	0.960626	0.958648	0.958125	0.959864	0.956047
3_M2_EF_EF_12pm_dendra2_actin647_lipitox594.lif - TileScan 1_Merged-2	Fasting	Lobule 1	M2	lipid	0.96011	0.964911	0.961202	0.962206	0.961485	0.958331	0.960907	0.960658	0.959395	0.959853	0.957747	0.960756
3_M2_EF_EF_12pm_dendra2_actin647_lipitox594.lif - TileScan 2_Merged-2	Fasting	Lobule 2	M2	lipid	0.955177	0.958087	0.961502	0.961033	0.961135	0.9591	0.9609	0.959729	0.96021	0.963653	0.959815	0.957929
3_M3_EF_EF_12pm_dendra2_actin647_lipitox594.lif - TileScan 1_Merged-2	Fasting	Lobule 1	M3	lipid	0.956847	0.960303	0.961792	0.961806	0.960028	0.961751	0.962979	0.964356	0.962083	0.959535	0.959481	0.959888
3_M3_EF_EF_12pm_dendra2_actin647_lipitox594.lif - TileScan 2_Merged-2	Fasting	Lobule 2	M3	lipid	0.960522	0.958849	0.959296	0.962655	0.964422	0.960826	0.95984	0.961874	0.961471	0.960009	0.959009	0.95707
average					0.959899	0.960561	0.961274	0.960689	0.961512	0.961121	0.960976	0.960527	0.960758	0.959865	0.959532	0.958314
stdev					0.00316142	0.00218404	0.00156299	0.00191096	0.00186109	0.00240828	0.00133967	0.00172843	0.00121953	0.0014627	0.00123335	0.00180175
average feret
image	condition	lobule	mouse	organelle	R1	R2	R3	R4	R5	R6	R7	R8	R9	R10	R11	R12
1_M1_EF_EF_12pm_dendra2_actin647_lipitox594.lif - TileScan 1_Merged-2	Fasting	Lobule 1	M1	lipid	1.89915	1.96356	1.85186	1.90313	1.9278	1.73187	1.85713	1.81362	1.91275	1.82403	1.94502	1.76348
1_M1_EF_EF_12pm_dendra2_actin647_lipitox594.lif - TileScan 2_Merged-2	Fasting	Lobule 2	M1	lipid	1.7787	1.8013	1.8674	1.98999	1.92317	1.8481	1.83149	1.80527	1.76215	1.74325	1.74598	1.77023
1_M2_EF_EF_12pm_dendra2_actin647_lipitox594.lif - TileScan 1_Merged-1	Fasting	Lobule 1	M2	lipid	2.09782	2.05401	2.37007	1.99103	2.123	2.20087	2.21459	2.06437	2.12218	1.99375	1.87334	1.81831
1_M2_EF_EF_12pm_dendra2_actin647_lipitox594.lif - TileScan 2_Merged-2	Fasting	Lobule 2	M2	lipid	2.29999	2.26667	2.57327	2.64212	2.38159	2.43149	2.14581	2.12066	2.12727	2.1823	2.17852	2.19269
1_M3_EF_EF_12pm_dendra2_actin647_lipitox594.lif - TileScan 1_Merged-2	Fasting	Lobule 1	M3	lipid	1.83122	1.89193	1.8614	2.00494	1.90634	1.96462	1.94854	1.88461	1.91281	2.02987	1.83112	1.92829
1_M3_EF_EF_12pm_dendra2_actin647_lipitox594.lif - TileScan 2_Merged-2	Fasting	Lobule 2	M3	lipid	2.23593	1.92514	2.05059	2.404	2.3289	2.14326	2.26494	2.06857	2.1268	2.01417	1.96318	2.058
2_M1_EF_EF_12pm_dendra2_actin647_lipitox594.lif - TileScan 1_Merged-3	Fasting	Lobule 1	M1	lipid	1.87583	1.84824	2.00792	2.04095	1.85962	1.96727	1.8394	1.87326	1.93292	1.8942	1.77667	1.67348
2_M1_EF_EF_12pm_dendra2_actin647_lipitox594.lif - TileScan 2_Merged-2	Fasting	Lobule 2	M1	lipid	1.81114	1.96952	1.80142	1.92534	1.92551	1.94009	1.64986	1.83488	1.73117	1.77558	1.83597	1.73487
2_M2_EF_EF_12pm_dendra2_actin647_lipitox594.lif - TileScan 1_Merged-2	Fasting	Lobule 1	M2	lipid	1.1486	1.69405	1.8293	1.79936	1.93324	1.92091	1.86845	1.7163	1.81524	1.78831	1.87171	1.81275
2_M2_EF_EF_12pm_dendra2_actin647_lipitox594.lif - TileScan 2_Merged-2	Fasting	Lobule 2	M2	lipid	2.37213	2.27134	2.58602	2.19764	2.32487	2.03201	2.22392	2.15665	2.23323	2.38047	2.3419	2.22908
2_M3_EF_EF_12pm_dendra2_actin647_lipitox594.lif - TileScan 1_Merged-2	Fasting	Lobule 1	M3	lipid	1.89976	1.90135	1.78655	1.97036	1.86058	1.9976	1.93453	1.94184	1.93455	1.82188	1.85999	1.94877
2_M3_EF_EF_12pm_dendra2_actin647_lipitox594.lif - TileScan 2_Merged-2	Fasting	Lobule 2	M3	lipid	1.96653	2.19998	2.08846	2.0057	2.16195	2.09991	1.9694	1.68463	1.65625	1.91644	1.98099	2.20182
3_M1_EF_EF_12pm_dendra2_actin647_lipitox594.lif - TileScan 1_Merged-3	Fasting	Lobule 1	M1	lipid	2.01945	2.10567	2.19865	2.096	2.11404	1.98891	1.76212	1.94067	1.87353	1.95445	1.76565	1.62703
3_M1_EF_EF_12pm_dendra2_actin647_lipitox594.lif - TileScan 2_Merged-2	Fasting	Lobule 2	M1	lipid	1.84274	1.86206	1.69296	1.70158	1.80254	1.84517	1.84122	1.78712	1.73351	1.75604	1.64351	1.72602
3_M2_EF_EF_12pm_dendra2_actin647_lipitox594.lif - TileScan 1_Merged-2	Fasting	Lobule 1	M2	lipid	2.13239	2.36142	2.2993	2.15243	2.37074	2.16642	2.22129	1.99714	2.12175	1.89807	2.05394	1.90924
3_M2_EF_EF_12pm_dendra2_actin647_lipitox594.lif - TileScan 2_Merged-2	Fasting	Lobule 2	M2	lipid	1.51741	1.53264	1.85257	2.10579	2.08518	2.10926	2.22973	2.21478	2.11817	2.17836	2.14783	2.05883
3_M3_EF_EF_12pm_dendra2_actin647_lipitox594.lif - TileScan 1_Merged-2	Fasting	Lobule 1	M3	lipid	1.75022	1.70932	1.65569	1.90934	1.95099	1.9689	1.96172	1.87455	1.86903	1.91085	1.86238	1.94706
3_M3_EF_EF_12pm_dendra2_actin647_lipitox594.lif - TileScan 2_Merged-2	Fasting	Lobule 2	M3	lipid	2.29277	2.29585	2.3059	2.08328	2.45825	2.37288	2.19579	2.00018	1.9651	2.15728	1.97651	2.09597
average					1.93177	1.98078	2.03774	2.05127	2.07991	2.04053	1.99777	1.93217	1.94158	1.95663	1.92523	1.91644
stdev					0.297865	0.232335	0.289409	0.213256	0.211976	0.178122	0.193006	0.151167	0.167942	0.175517	0.171684	0.18902
average mito int
image	condition	lobule	mouse	organelle	R1	R2	R3	R4	R5	R6	R7	R8	R9	R10	R11	R12
1_M1_EF_EF_12pm_dendra2_actin647_lipitox594.lif - TileScan 1_Merged-2	Fasting	Lobule 1	M1	lipid	44.7603	34.445	31.9293	24.4395	26.8448	26.0225	23.4947	23.864	19.8014	20.1188	16.331	19.5408
1_M1_EF_EF_12pm_dendra2_actin647_lipitox594.lif - TileScan 2_Merged-2	Fasting	Lobule 2	M1	lipid	47.6835	38.7985	36.1323	32.1329	29.9724	27.6509	26.928	27.0585	24.5049	23.3436	23.36	19.6744
1_M2_EF_EF_12pm_dendra2_actin647_lipitox594.lif - TileScan 1_Merged-1	Fasting	Lobule 1	M2	lipid	39.6498	35.7643	41.7801	45.125	36.8866	32.9332	32.4203	26.592	25.315	23.9971	19.8758	20.2773
1_M2_EF_EF_12pm_dendra2_actin647_lipitox594.lif - TileScan 2_Merged-2	Fasting	Lobule 2	M2	lipid	31.6068	37.4459	38.3247	31.7186	33.1966	29.7158	28.1172	27.4178	24.471	22.4488	21.6989	19.771
1_M3_EF_EF_12pm_dendra2_actin647_lipitox594.lif - TileScan 1_Merged-2	Fasting	Lobule 1	M3	lipid	39.1797	43.1324	36.4866	44.2276	34.4804	32.1361	27.0618	26.5777	23.6863	24.6925	23.4824	20.0177
1_M3_EF_EF_12pm_dendra2_actin647_lipitox594.lif - TileScan 2_Merged-2	Fasting	Lobule 2	M3	lipid	39.3584	43.2156	40.7306	40.9056	40.2682	35.9716	33.941	31.5121	25.3826	27.293	22.6318	17.6658
2_M1_EF_EF_12pm_dendra2_actin647_lipitox594.lif - TileScan 1_Merged-3	Fasting	Lobule 1	M1	lipid	36.4964	39.5753	34.7725	29.6915	29.5908	30.0775	29.1586	24.7089	22.8276	25.1957	24.9096	19.7017
2_M1_EF_EF_12pm_dendra2_actin647_lipitox594.lif - TileScan 2_Merged-2	Fasting	Lobule 2	M1	lipid	38.4471	41.1929	35.3238	26.7707	24.9637	21.0198	24.1363	22.5564	24.2937	21.878	22.5984	20.5288
2_M2_EF_EF_12pm_dendra2_actin647_lipitox594.lif - TileScan 1_Merged-2	Fasting	Lobule 1	M2	lipid	53.4656	37.5533	42.795	36.0256	36.0619	26.4612	27.0107	25.3231	23.7682	25.5048	21.6015	21.9642
2_M2_EF_EF_12pm_dendra2_actin647_lipitox594.lif - TileScan 2_Merged-2	Fasting	Lobule 2	M2	lipid	42.0947	40.9692	41.6558	38.8776	32.5071	30.5101	30.1877	28.6167	25.8356	22.8726	22.0542	19.806
2_M3_EF_EF_12pm_dendra2_actin647_lipitox594.lif - TileScan 1_Merged-2	Fasting	Lobule 1	M3	lipid	40.4524	29.9901	43.7363	38.5945	33.7516	31.8214	28.7465	26.8036	25.3008	25.3895	21.2405	20.7891
2_M3_EF_EF_12pm_dendra2_actin647_lipitox594.lif - TileScan 2_Merged-2	Fasting	Lobule 2	M3	lipid	47.2971	42.232	42.7442	42.0607	35.7758	33.8652	33.3286	27.3149	25.1567	26.3061	24.511	17.9387
3_M1_EF_EF_12pm_dendra2_actin647_lipitox594.lif - TileScan 1_Merged-3	Fasting	Lobule 1	M1	lipid	40.4867	38.0284	36.9122	31.2132	29.3852	29.5049	29.2311	26.4357	22.4364	24.56	20.483	19.8493
3_M1_EF_EF_12pm_dendra2_actin647_lipitox594.lif - TileScan 2_Merged-2	Fasting	Lobule 2	M1	lipid	39.5051	35.1033	35.7791	39.4456	31.9562	26.7707	25.3643	24.7028	23.2569	23.0586	24.7507	18.8456
3_M2_EF_EF_12pm_dendra2_actin647_lipitox594.lif - TileScan 1_Merged-2	Fasting	Lobule 1	M2	lipid	39.5649	39.0777	36.7177	33.0371	27.7323	29.4835	26.7744	23.6495	25.0829	23.5762	22.1697	20.2871
3_M2_EF_EF_12pm_dendra2_actin647_lipitox594.lif - TileScan 2_Merged-2	Fasting	Lobule 2	M2	lipid	33.495	33.5403	34.8493	32.7607	27.9113	28.4747	27.1298	27.3536	26.3149	25.0869	21.628	20.5047
3_M3_EF_EF_12pm_dendra2_actin647_lipitox594.lif - TileScan 1_Merged-2	Fasting	Lobule 1	M3	lipid	45.7901	41.8132	43.5616	39.6036	40.377	30.7803	27.9995	24.6085	25.7676	25.2162	22.5356	21.1432
3_M3_EF_EF_12pm_dendra2_actin647_lipitox594.lif - TileScan 2_Merged-2	Fasting	Lobule 2	M3	lipid	44.5205	46.1568	41.133	40.8646	32.6997	33.1497	35.4051	30.8464	26.6414	27.4559	25.6439	19.2603
average					41.3252	38.7797	38.6314	35.9719	32.4645	29.7972	28.6909	26.4412	24.4358	24.333	22.3059	19.8648
stdev					5.2722	4.02536	3.63878	5.9871	4.39557	3.47252	3.29999	2.34038	1.64441	1.87755	2.1553	1.03607
average lipid int
image	condition	lobule	mouse	organelle	R1	R2	R3	R4	R5	R6	R7	R8	R9	R10	R11	R12
1_M1_EF_EF_12pm_dendra2_actin647_lipitox594.lif - TileScan 1_Merged-2	Fasting	Lobule 1	M1	lipid	85.6667	88.657	82.2982	84.4487	81.7742	79.6093	80.5111	74.1961	77.6995	68.8184	62.7704	74.3834
1_M1_EF_EF_12pm_dendra2_actin647_lipitox594.lif - TileScan 2_Merged-2	Fasting	Lobule 2	M1	lipid	77.4014	65.8786	69.1637	69.4348	65.297	63.4748	63.8512	66.3475	67.1779	68.1619	69.2708	78.294
1_M2_EF_EF_12pm_dendra2_actin647_lipitox594.lif - TileScan 1_Merged-1	Fasting	Lobule 1	M2	lipid	68.9088	62.7381	78.9643	67.5986	66.7462	72.4873	69.385	66.8635	72.1128	66.3912	62.4773	68.1512
1_M2_EF_EF_12pm_dendra2_actin647_lipitox594.lif - TileScan 2_Merged-2	Fasting	Lobule 2	M2	lipid	65.015	60.0653	55.9686	59.4438	55.7255	57.8834	54.0214	59.2492	58.4176	58.3777	58.9521	68.1699
1_M3_EF_EF_12pm_dendra2_actin647_lipitox594.lif - TileScan 1_Merged-2	Fasting	Lobule 1	M3	lipid	75.3413	74.0068	77.0897	71.0439	66.858	70.1445	72.2292	76.1253	73.8887	71.8741	72.2232	77.5882
1_M3_EF_EF_12pm_dendra2_actin647_lipitox594.lif - TileScan 2_Merged-2	Fasting	Lobule 2	M3	lipid	63.6059	58.7278	56.9614	63.3483	67.3123	66.222	66.3187	59.7325	64.0429	63.0298	65.6614	69.8355
2_M1_EF_EF_12pm_dendra2_actin647_lipitox594.lif - TileScan 1_Merged-3	Fasting	Lobule 1	M1	lipid	81.0615	73.9323	76.9547	77.4933	72.7862	75.8197	66.6368	71.0322	71.7348	63.3317	69.4299	86.2027
2_M1_EF_EF_12pm_dendra2_actin647_lipitox594.lif - TileScan 2_Merged-2	Fasting	Lobule 2	M1	lipid	78.9084	75.4553	73.6383	71.1869	74.7959	73.8555	65.1827	69.9653	68.1305	69.0141	70.4599	77.1759
2_M2_EF_EF_12pm_dendra2_actin647_lipitox594.lif - TileScan 1_Merged-2	Fasting	Lobule 1	M2	lipid	61.4565	63.0534	66.4152	67.6912	67.6966	66.8433	65.1361	64.6723	62.9644	64.277	63.6949	66.7954
2_M2_EF_EF_12pm_dendra2_actin647_lipitox594.lif - TileScan 2_Merged-2	Fasting	Lobule 2	M2	lipid	70.6829	68.786	67.1524	65.6277	63.8357	61.7482	67.0087	59.2772	57.6176	61.0089	59.0848	65.6017
2_M3_EF_EF_12pm_dendra2_actin647_lipitox594.lif - TileScan 1_Merged-2	Fasting	Lobule 1	M3	lipid	87.8208	85.0369	81.6249	89.5803	79.443	85.3209	81.1731	81.0416	75.4382	70.5268	74.6216	78.3366
2_M3_EF_EF_12pm_dendra2_actin647_lipitox594.lif - TileScan 2_Merged-2	Fasting	Lobule 2	M3	lipid	65.5406	75.2996	68.1973	65.824	70.3936	67.3232	66.4791	59.4848	61.3191	63.1415	64.5936	71.015
3_M1_EF_EF_12pm_dendra2_actin647_lipitox594.lif - TileScan 1_Merged-3	Fasting	Lobule 1	M1	lipid	103.641	72.5301	74.4571	74.9114	75.5721	75.3409	65.1136	68.3908	64.1438	63.3601	69.0524	79.0503
3_M1_EF_EF_12pm_dendra2_actin647_lipitox594.lif - TileScan 2_Merged-2	Fasting	Lobule 2	M1	lipid	77.1787	81.4299	76.7545	73.3752	75.6	69.2042	70.8097	73.0011	72.85	72.3663	67.3969	78.819
3_M2_EF_EF_12pm_dendra2_actin647_lipitox594.lif - TileScan 1_Merged-2	Fasting	Lobule 1	M2	lipid	64.7324	63.3669	68.3175	62.169	70.7642	64.2699	67.2425	67.2001	64.1337	62.8745	67.4268	68.3829
3_M2_EF_EF_12pm_dendra2_actin647_lipitox594.lif - TileScan 2_Merged-2	Fasting	Lobule 2	M2	lipid	57.5877	56.9476	66.3969	71.5135	70.7451	70.6039	74.8227	69.4354	67.1892	67.9647	62.114	66.2262
3_M3_EF_EF_12pm_dendra2_actin647_lipitox594.lif - TileScan 1_Merged-2	Fasting	Lobule 1	M3	lipid	85.961	83.1024	69.7807	67.3259	75.4494	72.5918	69.8373	64.937	71.4136	67.7751	72.2286	76.9543
3_M3_EF_EF_12pm_dendra2_actin647_lipitox594.lif - TileScan 2_Merged-2	Fasting	Lobule 2	M3	lipid	64.9911	66.0573	64.3101	60.7675	63.9773	62.9698	60.7193	61.1185	61.4782	63.9072	62.7223	68.4581
average					74.1945	70.8373	70.8025	70.1547	70.2651	69.7618	68.1377	67.3372	67.3196	65.9	66.3434	73.3022
stdev					11.7236	9.50161	7.5636	7.84235	6.34238	6.80992	6.44427	6.2913	5.94465	3.87619	4.59522	5.92868
average organelle min dist
image	condition	lobule	mouse	organelle	R1	R2	R3	R4	R5	R6	R7	R8	R9	R10	R11	R12
1_M1_EF_EF_12pm_dendra2_actin647_lipitox594.lif - TileScan 1_Merged-2	Fasting	Lobule 1	M1	lipid	0.0136898	0.024756	0.0194748	0.0314508	0.0150547	0.0358689	0.0525997	0.0432406	0.107214	0.0669698	0.136668	0.101905
1_M1_EF_EF_12pm_dendra2_actin647_lipitox594.lif - TileScan 2_Merged-2	Fasting	Lobule 2	M1	lipid	0.0287272	0.0213702	0.0172716	0.0358161	0.0300556	0.0306349	0.022175	0.0403875	0.0292779	0.039633	0.0520119	0.0785416
1_M2_EF_EF_12pm_dendra2_actin647_lipitox594.lif - TileScan 1_Merged-1	Fasting	Lobule 1	M2	lipid	0.0231882	0.0417024	0.0189815	0.0160308	0.0190558	0.0101725	0.0120144	0.0217155	0.033689	0.0212312	0.0585298	0.0597022
1_M2_EF_EF_12pm_dendra2_actin647_lipitox594.lif - TileScan 2_Merged-2	Fasting	Lobule 2	M2	lipid	0.0453924	0.0118041	0	0.0177206	0.0114472	0.0378598	0.0272381	0.0198117	0.0526453	0.0353539	0.053205	0.077488
1_M3_EF_EF_12pm_dendra2_actin647_lipitox594.lif - TileScan 1_Merged-2	Fasting	Lobule 1	M3	lipid	0.0380794	0.025675	0.0104135	0.0048466	0.0314115	0.0269862	0.0298164	0.0137559	0.0335007	0.0303176	0.0640805	0.0254472
1_M3_EF_EF_12pm_dendra2_actin647_lipitox594.lif - TileScan 2_Merged-2	Fasting	Lobule 2	M3	lipid	0.00655837	0.0254552	0.046959	0.0105038	0.0110775	0.0169885	0.00693944	0.0158672	0.0311693	0.0390219	0.0825797	0.0985841
2_M1_EF_EF_12pm_dendra2_actin647_lipitox594.lif - TileScan 1_Merged-3	Fasting	Lobule 1	M1	lipid	0.028099	0.026668	0.0182412	0.0361337	0.019461	0.0202363	0.0277557	0.0108787	0.0507385	0.0332024	0.0768824	0.174275
2_M1_EF_EF_12pm_dendra2_actin647_lipitox594.lif - TileScan 2_Merged-2	Fasting	Lobule 2	M1	lipid	0.0256118	0.00814437	0.0159636	0.016563	0.00843095	0.0200192	0.0327085	0.0428701	0.0478366	0.0479175	0.0587344	0.0897787
2_M2_EF_EF_12pm_dendra2_actin647_lipitox594.lif - TileScan 1_Merged-2	Fasting	Lobule 1	M2	lipid	0.0291982	0.0671401	0.0551257	0.0413502	0.0299492	0.0161534	0.0471233	0.0395341	0.0360003	0.0332377	0.0383978	0.0769981
2_M2_EF_EF_12pm_dendra2_actin647_lipitox594.lif - TileScan 2_Merged-2	Fasting	Lobule 2	M2	lipid	0.0121174	0.00179986	0.000445021	0.0219028	0.02588	0.0250976	0.0244822	0.0184406	0.0265624	0.0357708	0.0710538	0.134336
2_M3_EF_EF_12pm_dendra2_actin647_lipitox594.lif - TileScan 1_Merged-2	Fasting	Lobule 1	M3	lipid	0.0290761	0.00925644	0.0245824	0.0115035	0.00943205	0.0114247	0.017247	0.0157408	0.0184546	0.0384799	0.0717021	0.0505205
2_M3_EF_EF_12pm_dendra2_actin647_lipitox594.lif - TileScan 2_Merged-2	Fasting	Lobule 2	M3	lipid	0.0144237	0.0186498	0.0176282	0.011164	0.0118189	0.0184658	0.0193528	0.0239425	0.0493546	0.0604124	0.0726897	0.0856065
3_M1_EF_EF_12pm_dendra2_actin647_lipitox594.lif - TileScan 1_Merged-3	Fasting	Lobule 1	M1	lipid	0	0.00854913	0.0144929	0.0194898	0.0283185	0.0242396	0.00494982	0.017036	0.0226807	0.0248946	0.112603	0.110695
3_M1_EF_EF_12pm_dendra2_actin647_lipitox594.lif - TileScan 2_Merged-2	Fasting	Lobule 2	M1	lipid	0.0170703	0.0140338	0.00997858	0.0299265	0.031253	0.0439409	0.0331366	0.0309644	0.0258836	0.0634484	0.0473946	0.0671492
3_M2_EF_EF_12pm_dendra2_actin647_lipitox594.lif - TileScan 1_Merged-2	Fasting	Lobule 1	M2	lipid	0.0296328	0.00753937	0.00844825	0.00734285	0.0142419	0.0251284	0.013813	0.0307112	0.015803	0.0455869	0.0265199	0.0390939
3_M2_EF_EF_12pm_dendra2_actin647_lipitox594.lif - TileScan 2_Merged-2	Fasting	Lobule 2	M2	lipid	0.0283474	0.0477622	0.0210111	0.0154533	0.0317756	0.0187743	0.00939006	0.0267084	0.0296029	0.0507226	0.106582	0.146259
3_M3_EF_EF_12pm_dendra2_actin647_lipitox594.lif - TileScan 1_Merged-2	Fasting	Lobule 1	M3	lipid	0.0358712	0.0139587	0.00739999	0.00992958	0.0074997	0.0248439	0.0191857	0.0379795	0.0382512	0.0246168	0.0695271	0.0378911
3_M3_EF_EF_12pm_dendra2_actin647_lipitox594.lif - TileScan 2_Merged-2	Fasting	Lobule 2	M3	lipid	0.00329582	0.0022284	0.00653094	0.0350708	0.0025588	0.0182325	0.0152349	0.0188388	0.0264214	0.0256568	0.0540915	0.0682853
average					0.0226877	0.0209163	0.017386	0.0206777	0.0188179	0.0236148	0.0230646	0.0260235	0.0375048	0.0398041	0.0696251	0.0845865
stdev					0.0123853	0.0169953	0.0140839	0.0113857	0.00987778	0.00896201	0.0129257	0.0108439	0.0205024	0.0136197	0.0269693	0.038934
average circularity
image	condition	lobule	mouse	organelle	R1	R2	R3	R4	R5	R6	R7	R8	R9	R10	R11	R12
1_M1_EF_EF_12pm_dendra2_actin647_lipitox594.lif - TileScan 1_Merged-2	Fasting	Lobule 1	M1	lipid	0.919441	0.9341	0.933568	0.926488	0.931872	0.933296	0.928145	0.930351	0.917473	0.926761	0.926225	0.930873
1_M1_EF_EF_12pm_dendra2_actin647_lipitox594.lif - TileScan 2_Merged-2	Fasting	Lobule 2	M1	lipid	0.934422	0.932157	0.930204	0.934172	0.900054	0.932496	0.940929	0.937582	0.93899	0.942229	0.938745	0.937249
1_M2_EF_EF_12pm_dendra2_actin647_lipitox594.lif - TileScan 1_Merged-1	Fasting	Lobule 1	M2	lipid	0.913316	0.905501	0.903237	0.923372	0.923173	0.923492	0.922179	0.927851	0.919265	0.919081	0.925589	0.936905
1_M2_EF_EF_12pm_dendra2_actin647_lipitox594.lif - TileScan 2_Merged-2	Fasting	Lobule 2	M2	lipid	0.919624	0.900074	0.901775	0.905858	0.904935	0.895697	0.916063	0.919095	0.918354	0.91893	0.917247	0.908861
1_M3_EF_EF_12pm_dendra2_actin647_lipitox594.lif - TileScan 1_Merged-2	Fasting	Lobule 1	M3	lipid	0.922848	0.93519	0.930024	0.92357	0.938489	0.925886	0.930391	0.930313	0.930434	0.918471	0.928328	0.913023
1_M3_EF_EF_12pm_dendra2_actin647_lipitox594.lif - TileScan 2_Merged-2	Fasting	Lobule 2	M3	lipid	0.908356	0.916999	0.934563	0.912126	0.917642	0.932204	0.906503	0.927138	0.922584	0.922603	0.931645	0.920332
2_M1_EF_EF_12pm_dendra2_actin647_lipitox594.lif - TileScan 1_Merged-3	Fasting	Lobule 1	M1	lipid	0.922624	0.932924	0.924226	0.923417	0.933155	0.920398	0.928703	0.93114	0.92295	0.926546	0.936644	0.929513
2_M1_EF_EF_12pm_dendra2_actin647_lipitox594.lif - TileScan 2_Merged-2	Fasting	Lobule 2	M1	lipid	0.930991	0.929082	0.933874	0.933128	0.940372	0.932132	0.946606	0.925442	0.950655	0.931676	0.937712	0.936025
2_M2_EF_EF_12pm_dendra2_actin647_lipitox594.lif - TileScan 1_Merged-2	Fasting	Lobule 1	M2	lipid	0.969638	0.950758	0.928639	0.938008	0.935571	0.93644	0.936202	0.940065	0.941853	0.931527	0.9306	0.928405
2_M2_EF_EF_12pm_dendra2_actin647_lipitox594.lif - TileScan 2_Merged-2	Fasting	Lobule 2	M2	lipid	0.906103	0.907531	0.896711	0.918323	0.92379	0.924473	0.919862	0.914045	0.912336	0.905654	0.899422	0.902836
2_M3_EF_EF_12pm_dendra2_actin647_lipitox594.lif - TileScan 1_Merged-2	Fasting	Lobule 1	M3	lipid	0.924631	0.887775	0.941742	0.92681	0.927542	0.934899	0.929768	0.905879	0.92948	0.934996	0.930623	0.924001
2_M3_EF_EF_12pm_dendra2_actin647_lipitox594.lif - TileScan 2_Merged-2	Fasting	Lobule 2	M3	lipid	0.916626	0.912138	0.926609	0.922906	0.920162	0.918423	0.928084	0.942814	0.948276	0.921094	0.919502	0.918227
3_M1_EF_EF_12pm_dendra2_actin647_lipitox594.lif - TileScan 1_Merged-3	Fasting	Lobule 1	M1	lipid	0.916329	0.923751	0.913635	0.930727	0.931709	0.923514	0.943363	0.929361	0.935525	0.919269	0.928361	0.936775
3_M1_EF_EF_12pm_dendra2_actin647_lipitox594.lif - TileScan 2_Merged-2	Fasting	Lobule 2	M1	lipid	0.931409	0.934686	0.946627	0.939934	0.927704	0.929002	0.936713	0.943441	0.94333	0.933982	0.943322	0.925949
3_M2_EF_EF_12pm_dendra2_actin647_lipitox594.lif - TileScan 1_Merged-2	Fasting	Lobule 1	M2	lipid	0.917174	0.917122	0.920291	0.920168	0.904652	0.912975	0.919814	0.920799	0.910299	0.931546	0.908602	0.926002
3_M2_EF_EF_12pm_dendra2_actin647_lipitox594.lif - TileScan 2_Merged-2	Fasting	Lobule 2	M2	lipid	0.946533	0.955418	0.936229	0.915162	0.929056	0.918571	0.9076	0.918933	0.92039	0.920479	0.91525	0.913199
3_M3_EF_EF_12pm_dendra2_actin647_lipitox594.lif - TileScan 1_Merged-2	Fasting	Lobule 1	M3	lipid	0.940996	0.946135	0.94546	0.937671	0.930844	0.931921	0.916314	0.940517	0.930033	0.920936	0.931855	0.926415
3_M3_EF_EF_12pm_dendra2_actin647_lipitox594.lif - TileScan 2_Merged-2	Fasting	Lobule 2	M3	lipid	0.889844	0.904729	0.918167	0.926009	0.922757	0.909165	0.918204	0.925047	0.927327	0.916817	0.91732	0.918106
average					0.923939	0.923671	0.925866	0.925436	0.924638	0.924166	0.926414	0.928323	0.928864	0.924589	0.925944	0.924039
stdev					0.0173899	0.0184887	0.0145582	0.00922699	0.0115735	0.0104975	0.0115734	0.0102501	0.0120771	0.00859707	0.0112501	0.0101642
average density
image	condition	lobule	mouse	organelle	R1	R2	R3	R4	R5	R6	R7	R8	R9	R10	R11	R12
1_M1_EF_EF_12pm_dendra2_actin647_lipitox594.lif - TileScan 1_Merged-2	Fasting	Lobule 1	M1	lipid	0.0654725	0.0551782	0.076464	0.108998	0.0792227	0.105524	0.0916458	0.0768912	0.0871075	0.0704325	0.0604795	0.0771105
1_M1_EF_EF_12pm_dendra2_actin647_lipitox594.lif - TileScan 2_Merged-2	Fasting	Lobule 2	M1	lipid	0.0778823	0.0631461	0.0599646	0.0699066	0.0760408	0.0942883	0.0609151	0.0820046	0.097411	0.0796768	0.0775823	0.0763564
1_M2_EF_EF_12pm_dendra2_actin647_lipitox594.lif - TileScan 1_Merged-1	Fasting	Lobule 1	M2	lipid	0.0816202	0.045253	0.0454704	0.051507	0.0694887	0.0858161	0.0730475	0.0870924	0.0857654	0.0854534	0.084664	0.0803317
1_M2_EF_EF_12pm_dendra2_actin647_lipitox594.lif - TileScan 2_Merged-2	Fasting	Lobule 2	M2	lipid	0.0582875	0.0653708	0.0494718	0.0494329	0.0616622	0.0633715	0.0752774	0.0775423	0.0667096	0.0733202	0.0737393	0.0793304
1_M3_EF_EF_12pm_dendra2_actin647_lipitox594.lif - TileScan 1_Merged-2	Fasting	Lobule 1	M3	lipid	0.0512512	0.0770401	0.0674269	0.0510955	0.0507192	0.0696627	0.0705993	0.0823259	0.0735241	0.0737761	0.0761353	0.0694846
1_M3_EF_EF_12pm_dendra2_actin647_lipitox594.lif - TileScan 2_Merged-2	Fasting	Lobule 2	M3	lipid	0.0626069	0.0615924	0.0478082	0.0589013	0.0661086	0.0801825	0.0854164	0.082688	0.0945241	0.089343	0.0787652	0.0824681
2_M1_EF_EF_12pm_dendra2_actin647_lipitox594.lif - TileScan 1_Merged-3	Fasting	Lobule 1	M1	lipid	0.0719052	0.0662084	0.0695655	0.0705458	0.0929838	0.0741691	0.0880514	0.0936514	0.0899029	0.07979	0.0741437	0.0805795
2_M1_EF_EF_12pm_dendra2_actin647_lipitox594.lif - TileScan 2_Merged-2	Fasting	Lobule 2	M1	lipid	0.0639432	0.0603832	0.0804808	0.0659919	0.070472	0.0869912	0.079948	0.0714581	0.0794205	0.0874625	0.0658976	0.0832184
2_M2_EF_EF_12pm_dendra2_actin647_lipitox594.lif - TileScan 1_Merged-2	Fasting	Lobule 1	M2	lipid	0.0562327	0.0841414	0.0596753	0.0663488	0.0735304	0.0707579	0.0813018	0.108898	0.0958261	0.103076	0.0841235	0.0889332
2_M2_EF_EF_12pm_dendra2_actin647_lipitox594.lif - TileScan 2_Merged-2	Fasting	Lobule 2	M2	lipid	0.0613939	0.0777557	0.0506555	0.0729188	0.0624288	0.0967524	0.0938589	0.0863659	0.0769655	0.0738362	0.0697609	0.0728408
2_M3_EF_EF_12pm_dendra2_actin647_lipitox594.lif - TileScan 1_Merged-2	Fasting	Lobule 1	M3	lipid	0.0669959	0.0869259	0.0837249	0.0690315	0.0489347	0.0651781	0.0851242	0.0766438	0.0724368	0.0800208	0.075275	0.0679169
2_M3_EF_EF_12pm_dendra2_actin647_lipitox594.lif - TileScan 2_Merged-2	Fasting	Lobule 2	M3	lipid	0.054936	0.0405446	0.0556906	0.0531125	0.0636517	0.0834639	0.0759921	0.0860694	0.0965487	0.0949541	0.0841718	0.0773364
3_M1_EF_EF_12pm_dendra2_actin647_lipitox594.lif - TileScan 1_Merged-3	Fasting	Lobule 1	M1	lipid	0.0850706	0.0562561	0.0784029	0.0741593	0.0723114	0.0805917	0.0675347	0.0879789	0.0884255	0.0719673	0.0758166	0.0792329
3_M1_EF_EF_12pm_dendra2_actin647_lipitox594.lif - TileScan 2_Merged-2	Fasting	Lobule 2	M1	lipid	0.0638487	0.0650167	0.0915962	0.0709695	0.0725041	0.0584862	0.0786452	0.0825751	0.0985855	0.0823389	0.0812638	0.0791472
3_M2_EF_EF_12pm_dendra2_actin647_lipitox594.lif - TileScan 1_Merged-2	Fasting	Lobule 1	M2	lipid	0.0657981	0.0571954	0.0748849	0.0716031	0.0782995	0.0905279	0.0796191	0.101593	0.0900604	0.096555	0.0826067	0.082599
3_M2_EF_EF_12pm_dendra2_actin647_lipitox594.lif - TileScan 2_Merged-2	Fasting	Lobule 2	M2	lipid	0.055949	0.0656643	0.0774236	0.0846683	0.0927939	0.0921353	0.104782	0.0850529	0.0881844	0.0999029	0.0793744	0.0913182
3_M3_EF_EF_12pm_dendra2_actin647_lipitox594.lif - TileScan 1_Merged-2	Fasting	Lobule 1	M3	lipid	0.0444561	0.0767273	0.077057	0.0618629	0.0602165	0.0682715	0.0758253	0.071553	0.0846388	0.0800174	0.0690795	0.0654218
3_M3_EF_EF_12pm_dendra2_actin647_lipitox594.lif - TileScan 2_Merged-2	Fasting	Lobule 2	M3	lipid	0.0735761	0.0738917	0.0741253	0.069428	0.0577867	0.0659678	0.0715419	0.101671	0.0926879	0.0911301	0.0890976	0.0869891
average					0.0645126	0.0654606	0.0677716	0.0678045	0.0693975	0.0795632	0.0799514	0.0856697	0.0865958	0.0840585	0.0767765	0.0789231
stdev					0.0105835	0.0124329	0.0138098	0.0139463	0.0121242	0.0132971	0.0104305	0.0102618	0.00936069	0.0100278	0.00727736	0.00690423
cell area
image	condition	lobule	mouse	organelle	R1	R2	R3	R4	R5	R6	R7	R8	R9	R10	R11	R12
1_M1_EF_EF_12pm_dendra2_actin647_lipitox594.lif - TileScan 1_Merged-2	Fasting	Lobule 1	M1	lipid	132.173	232.238	237.395	331.14	301.539	243.171	348.78	406.111	296.81	269.428	323.896	265.22
1_M1_EF_EF_12pm_dendra2_actin647_lipitox594.lif - TileScan 2_Merged-2	Fasting	Lobule 2	M1	lipid	171.852	138.11	196.343	258.794	248.148	325.246	285.241	299.943	340.112	350.683	280.89	232.029
1_M2_EF_EF_12pm_dendra2_actin647_lipitox594.lif - TileScan 1_Merged-1	Fasting	Lobule 1	M2	lipid	191.998	147.014	266.201	157.81	161.696	325.7	253.23	320.083	335.988	242.666	235.418	222.531
1_M2_EF_EF_12pm_dendra2_actin647_lipitox594.lif - TileScan 2_Merged-2	Fasting	Lobule 2	M2	lipid	164.335	177.124	181.843	167.582	225.622	189.833	199.414	256.064	267.904	221.195	249.44	265.181
1_M3_EF_EF_12pm_dendra2_actin647_lipitox594.lif - TileScan 1_Merged-2	Fasting	Lobule 1	M3	lipid	273.689	256.605	245.156	170.896	236.675	253.572	286.992	244.62	378.836	282.622	376.376	257.938
1_M3_EF_EF_12pm_dendra2_actin647_lipitox594.lif - TileScan 2_Merged-2	Fasting	Lobule 2	M3	lipid	213.926	182.191	189.601	273.849	308.528	349.544	270.525	300.613	295.326	375.124	226.057	287.848
2_M1_EF_EF_12pm_dendra2_actin647_lipitox594.lif - TileScan 1_Merged-3	Fasting	Lobule 1	M1	lipid	173.202	226.815	226.182	223.932	226.162	215.943	307.644	504.048	256.94	414.802	282.953	278.183
2_M1_EF_EF_12pm_dendra2_actin647_lipitox594.lif - TileScan 2_Merged-2	Fasting	Lobule 2	M1	lipid	137.392	153.682	213.576	313.224	307.489	337.516	445.202	257.495	328.434	345.168	396.821	205.759
2_M2_EF_EF_12pm_dendra2_actin647_lipitox594.lif - TileScan 1_Merged-2	Fasting	Lobule 1	M2	lipid	124.551	153.594	216.651	144.993	205.667	196.575	344.051	281.961	286.794	264.251	234.266	235.739
2_M2_EF_EF_12pm_dendra2_actin647_lipitox594.lif - TileScan 2_Merged-2	Fasting	Lobule 2	M2	lipid	164.207	105.368	193.669	150.656	234.051	270.323	287.211	246.386	256.567	246.427	204.13	229.036
2_M3_EF_EF_12pm_dendra2_actin647_lipitox594.lif - TileScan 1_Merged-2	Fasting	Lobule 1	M3	lipid	296.555	172.561	227.161	329.917	230.259	297.057	211.466	234.294	357.198	301.311	440.063	355.897
2_M3_EF_EF_12pm_dendra2_actin647_lipitox594.lif - TileScan 2_Merged-2	Fasting	Lobule 2	M3	lipid	149.301	188.383	228.833	189.486	233.828	243.974	280.837	168.943	381.804	281.854	246.718	295.883
3_M1_EF_EF_12pm_dendra2_actin647_lipitox594.lif - TileScan 1_Merged-3	Fasting	Lobule 1	M1	lipid	157.01	173.334	230.651	250.215	188.793	333.866	195.766	174.648	314.168	322.356	344.41	279.927
3_M1_EF_EF_12pm_dendra2_actin647_lipitox594.lif - TileScan 2_Merged-2	Fasting	Lobule 2	M1	lipid	182.764	242.205	214.74	215.197	182.569	198.309	252.457	362.532	311.474	320.487	324.571	245.923
3_M2_EF_EF_12pm_dendra2_actin647_lipitox594.lif - TileScan 1_Merged-2	Fasting	Lobule 1	M2	lipid	133.598	145.623	190.131	273.523	254.333	332.06	322.383	228.241	221.718	237.332	173.435	198.242
3_M2_EF_EF_12pm_dendra2_actin647_lipitox594.lif - TileScan 2_Merged-2	Fasting	Lobule 2	M2	lipid	171.203	161.355	238.408	226.734	321.793	301.742	203.622	312.548	236.298	316.726	334.119	235.006
3_M3_EF_EF_12pm_dendra2_actin647_lipitox594.lif - TileScan 1_Merged-2	Fasting	Lobule 1	M3	lipid	202.496	204.585	213.35	200.261	248.032	218.343	291.755	375.965	277.443	309.27	353.889	326.866
3_M3_EF_EF_12pm_dendra2_actin647_lipitox594.lif - TileScan 2_Merged-2	Fasting	Lobule 2	M3	lipid	210.004	194.473	183.75	152.399	165.434	191.521	202.077	307.673	329.595	251.226	250.757	270.529
average					180.57	180.848	216.313	223.923	237.812	268.016	277.147	293.454	304.078	297.385	293.234	260.43
stdev					46.3694	39.8338	23.5256	62.5277	48.1094	57.9116	64.4265	82.1707	46.3187	52.0822	72.2988	40.538

## Sheet: WD_LD
count
image	condition	lobule	mouse	organelle	R1	R2	R3	R4	R5	R6	R7	R8	R9	R10	R11	R12
1_Merge_WD_M1_12pm_dendra2_actin647_lipitox594.lif - TileScan 1_Merged-2	WD	Lobule 1	M1	lipid	64	52	39	59	78	75	93	78	98	87	167	123
1_Merge_WD_M1_12pm_dendra2_actin647_lipitox594.lif - TileScan 2_Merged-2	WD	Lobule 2	M1	lipid	6	21	49	56	60	81	88	62	47	146	213	103
1_Merge_WD_M1_12pm_dendra2_actin647_lipitox594.lif - TileScan 2_Merged-2	WD	Lobule 2	M3	lipid	3	22	53	60	53	92	86	65	48	147	217	103
1_Merge_WD_M1_12pm_dendra2_actin647_lipitox594.lif - TileScan 4_Merged-2	WD	Lobule 3	M1	lipid	84	68	61	88	81	92	76	83	154	91	163	113
1_Merge_WD_M1_12pm_dendra2_actin647_lipitox594.lif - TileScan 4_Merged-2	WD	Lobule 3	M3	lipid	83	64	62	87	81	92	90	72	154	93	161	114
1_merge_WD_M3_12pm_dendra2_actin647_lipitox594.lif - TileScan 1_Merged-1	WD	Lobule 1	M3	lipid	113	28	10	39	49	33	66	48	64	128	144	149
2_Merge_WD_M1_12pm_dendra2_actin647_lipitox594.lif - TileScan 1_Merged-2	WD	Lobule 1	M1	lipid	70	51	69	23	71	52	73	115	103	47	154	133
2_Merge_WD_M1_12pm_dendra2_actin647_lipitox594.lif - TileScan 2_Merged-2	WD	Lobule 2	M1	lipid	26	39	37	38	38	64	91	85	111	69	134	158
2_Merge_WD_M1_12pm_dendra2_actin647_lipitox594.lif - TileScan 2_Merged-2	WD	Lobule 2	M3	lipid	23	43	36	44	33	64	92	86	112	77	142	153
2_Merge_WD_M1_12pm_dendra2_actin647_lipitox594.lif - TileScan 4_Merged-2	WD	Lobule 3	M1	lipid	10	63	34	61	44	64	92	99	152	93	172	174
2_Merge_WD_M1_12pm_dendra2_actin647_lipitox594.lif - TileScan 4_Merged-2	WD	Lobule 3	M3	lipid	34	51	39	50	40	94	75	103	140	93	174	172
2_merge_WD_M3_12pm_dendra2_actin647_lipitox594.lif - TileScan 1_Merged-1	WD	Lobule 1	M3	lipid	89	56	56	60	55	92	77	91	94	199	184	107
3_Merge_WD_M1_12pm_dendra2_actin647_lipitox594.lif - TileScan 1_Merged-2	WD	Lobule 1	M1	lipid	82	74	70	84	66	96	68	112	87	112	138	84
3_Merge_WD_M1_12pm_dendra2_actin647_lipitox594.lif - TileScan 2_Merged-2	WD	Lobule 2	M1	lipid	42	22	34	65	41	69	67	54	83	98	169	131
3_Merge_WD_M1_12pm_dendra2_actin647_lipitox594.lif - TileScan 2_Merged-2	WD	Lobule 2	M3	lipid	42	22	34	65	41	69	73	54	86	104	173	131
3_Merge_WD_M1_12pm_dendra2_actin647_lipitox594.lif - TileScan 4_Merged-2	WD	Lobule 3	M1	lipid	57	35	51	53	80	45	96	90	112	85	141	157
3_Merge_WD_M1_12pm_dendra2_actin647_lipitox594.lif - TileScan 4_Merged-2	WD	Lobule 3	M3	lipid	58	35	51	38	89	45	97	90	112	106	123	156
average					52.1176	43.8824	46.1765	57.0588	58.8235	71.7059	82.3529	81.5882	103.353	104.412	162.882	133
stdev					32.4285	17.6206	15.412	18.0155	18.314	19.9022	10.8567	20.1248	33.5502	35.0893	25.797	26.6153
total area
image	condition	lobule	mouse	organelle	R1	R2	R3	R4	R5	R6	R7	R8	R9	R10	R11	R12
1_Merge_WD_M1_12pm_dendra2_actin647_lipitox594.lif - TileScan 1_Merged-2	WD	Lobule 1	M1	lipid	125.353	181.747	197.039	255.034	397.072	358.973	351.768	262.774	309.312	211.397	418.403	372.102
1_Merge_WD_M1_12pm_dendra2_actin647_lipitox594.lif - TileScan 2_Merged-2	WD	Lobule 2	M1	lipid	18.0397	111.603	290.516	261.381	293.359	307.774	267.107	192.692	158.41	419.078	455.428	194.851
1_Merge_WD_M1_12pm_dendra2_actin647_lipitox594.lif - TileScan 2_Merged-2	WD	Lobule 2	M3	lipid	8.41501	120.63	305.312	269.661	273.252	344.008	256.533	211.281	163.331	427.04	463.245	194.851
1_Merge_WD_M1_12pm_dendra2_actin647_lipitox594.lif - TileScan 4_Merged-2	WD	Lobule 3	M1	lipid	297.061	397.207	231.398	361.344	328.826	365.889	313.847	252.59	452.714	200.91	386.401	235.601
1_Merge_WD_M1_12pm_dendra2_actin647_lipitox594.lif - TileScan 4_Merged-2	WD	Lobule 3	M3	lipid	297.962	398.585	225.972	359.73	321.708	367.268	354.708	218.704	451.331	206.264	385.254	235.606
1_merge_WD_M3_12pm_dendra2_actin647_lipitox594.lif - TileScan 1_Merged-1	WD	Lobule 1	M3	lipid	307.553	108.32	37.5495	106.87	158.271	158.729	218.058	230.502	273.502	324.45	366.689	437.017
2_Merge_WD_M1_12pm_dendra2_actin647_lipitox594.lif - TileScan 1_Merged-2	WD	Lobule 1	M1	lipid	281.358	267.555	339.28	126.736	317.197	210.337	307.114	334.793	289.609	115.449	370.564	413.979
2_Merge_WD_M1_12pm_dendra2_actin647_lipitox594.lif - TileScan 2_Merged-2	WD	Lobule 2	M1	lipid	131.927	129.151	204.471	128.196	213.903	291.05	446.892	338.157	399.106	226.588	294.612	326.079
2_Merge_WD_M1_12pm_dendra2_actin647_lipitox594.lif - TileScan 2_Merged-2	WD	Lobule 2	M3	lipid	105.467	173.182	207.469	152.222	225.562	292.848	463.38	338.697	400.07	234.449	324.339	315.597
2_Merge_WD_M1_12pm_dendra2_actin647_lipitox594.lif - TileScan 4_Merged-2	WD	Lobule 3	M1	lipid	55.4687	342.905	127.478	379.789	221.639	285.792	407.882	437.325	457.143	242.903	419.859	376.714
2_Merge_WD_M1_12pm_dendra2_actin647_lipitox594.lif - TileScan 4_Merged-2	WD	Lobule 3	M3	lipid	188.003	268.056	253.434	266.056	185.844	450.656	304.516	447.514	407.94	242.903	422.177	372.4
2_merge_WD_M3_12pm_dendra2_actin647_lipitox594.lif - TileScan 1_Merged-1	WD	Lobule 1	M3	lipid	168.724	104.595	93.7411	137.421	215.219	227.726	247.158	231.355	222.236	512.39	469.713	328.576
3_Merge_WD_M1_12pm_dendra2_actin647_lipitox594.lif - TileScan 1_Merged-2	WD	Lobule 1	M1	lipid	258.489	314.44	350.274	382.131	308.618	370.357	183.93	296.429	232.974	249.795	289.918	254.132
3_Merge_WD_M1_12pm_dendra2_actin647_lipitox594.lif - TileScan 2_Merged-2	WD	Lobule 2	M1	lipid	312.474	212.453	217.47	378.174	218.511	353.508	278.491	166.69	261.381	282.766	369.268	263.362
3_Merge_WD_M1_12pm_dendra2_actin647_lipitox594.lif - TileScan 2_Merged-2	WD	Lobule 2	M3	lipid	317.206	212.785	218.573	378.174	218.511	353.508	303.398	166.69	260.427	303.639	377.071	263.362
3_Merge_WD_M1_12pm_dendra2_actin647_lipitox594.lif - TileScan 4_Merged-2	WD	Lobule 3	M1	lipid	178.768	200.461	254.022	212.925	295.282	179.168	336.249	286.525	277.266	281.71	357.657	338.524
3_Merge_WD_M1_12pm_dendra2_actin647_lipitox594.lif - TileScan 4_Merged-2	WD	Lobule 3	M3	lipid	179.814	273.69	254.022	177	319.876	179.106	337.719	286.525	277.266	352.269	295.754	337.964
average					190.123	224.551	224.001	254.873	265.45	299.806	316.397	276.426	311.413	284.353	380.374	309.454
stdev					105.232	98.1821	81.2016	103.516	63.5713	83.0977	75.181	83.0755	98.248	98.2608	57.0453	73.4979
average area
image	condition	lobule	mouse	organelle	R1	R2	R3	R4	R5	R6	R7	R8	R9	R10	R11	R12
1_Merge_WD_M1_12pm_dendra2_actin647_lipitox594.lif - TileScan 1_Merged-2	WD	Lobule 1	M1	lipid	1.96873	4.43576	4.94177	4.92888	4.5379	4.44024	3.3305	3.73838	3.20067	2.31653	2.56121	2.6496
1_Merge_WD_M1_12pm_dendra2_actin647_lipitox594.lif - TileScan 2_Merged-2	WD	Lobule 2	M1	lipid	2.59696	5.01178	6.29406	4.80991	5.33515	3.61799	2.83382	3.08546	3.17893	3.02926	2.02363	1.93849
1_Merge_WD_M1_12pm_dendra2_actin647_lipitox594.lif - TileScan 2_Merged-2	WD	Lobule 2	M3	lipid	2.24955	5.69515	5.98654	4.72449	5.64298	3.53485	2.82581	3.20869	3.34454	3.08379	1.8894	1.93849
1_Merge_WD_M1_12pm_dendra2_actin647_lipitox594.lif - TileScan 4_Merged-2	WD	Lobule 3	M1	lipid	4.26675	5.07194	3.07116	4.58226	4.09415	4.19563	4.14804	3.00848	2.84777	1.9809	2.4539	2.08198
1_Merge_WD_M1_12pm_dendra2_actin647_lipitox594.lif - TileScan 4_Merged-2	WD	Lobule 3	M3	lipid	4.44693	5.87919	3.26521	4.69006	4.00517	4.2052	3.99906	2.9967	2.84893	1.97037	2.58859	2.07008
1_merge_WD_M3_12pm_dendra2_actin647_lipitox594.lif - TileScan 1_Merged-1	WD	Lobule 1	M3	lipid	2.77798	4.09882	3.97255	4.37119	3.00623	4.44602	2.75188	4.46124	4.20017	2.54188	2.45522	3.01756
2_Merge_WD_M1_12pm_dendra2_actin647_lipitox594.lif - TileScan 1_Merged-2	WD	Lobule 1	M1	lipid	5.67108	12.612	5.61341	5.59983	4.98412	4.6995	4.14378	3.08713	2.39301	2.50275	2.46206	2.92469
2_Merge_WD_M1_12pm_dendra2_actin647_lipitox594.lif - TileScan 2_Merged-2	WD	Lobule 2	M1	lipid	4.6834	4.23453	6.08261	2.55016	5.41687	4.34291	4.79582	4.07908	3.60342	3.36108	2.06207	2.11789
2_Merge_WD_M1_12pm_dendra2_actin647_lipitox594.lif - TileScan 2_Merged-2	WD	Lobule 2	M3	lipid	4.48379	5.08121	6.92286	2.73193	6.40008	4.36334	4.92991	3.97805	3.56158	3.0213	2.29295	2.11983
2_Merge_WD_M1_12pm_dendra2_actin647_lipitox594.lif - TileScan 4_Merged-2	WD	Lobule 3	M1	lipid	6.99059	5.38571	4.13303	7.35349	4.82339	5.73045	4.63682	4.66724	2.9903	2.81629	2.44862	2.17413
2_Merge_WD_M1_12pm_dendra2_actin647_lipitox594.lif - TileScan 4_Merged-2	WD	Lobule 3	M3	lipid	6.75671	4.22767	8.76338	4.73903	4.70075	6.02843	3.82556	4.55732	2.80531	2.81629	2.4033	2.17571
2_merge_WD_M3_12pm_dendra2_actin647_lipitox594.lif - TileScan 1_Merged-1	WD	Lobule 1	M3	lipid	1.63729	1.83651	1.65044	2.30959	3.31378	2.43314	4.40578	2.77719	2.2644	2.4539	2.56097	3.25591
3_Merge_WD_M1_12pm_dendra2_actin647_lipitox594.lif - TileScan 1_Merged-2	WD	Lobule 1	M1	lipid	2.98107	3.83247	4.49693	4.26384	3.77403	3.83973	2.70779	2.48778	2.54703	2.38514	2.10038	2.70283
3_Merge_WD_M1_12pm_dendra2_actin647_lipitox594.lif - TileScan 2_Merged-2	WD	Lobule 2	M1	lipid	9.20151	13.7551	6.78573	5.31989	5.72958	5.14355	4.28949	3.00304	2.67209	3.16442	2.08103	2.13242
3_Merge_WD_M1_12pm_dendra2_actin647_lipitox594.lif - TileScan 2_Merged-2	WD	Lobule 2	M3	lipid	9.33298	13.6984	6.66161	5.31989	5.72958	5.14355	4.29923	3.00304	2.56601	3.21811	1.97979	2.13242
3_Merge_WD_M1_12pm_dendra2_actin647_lipitox594.lif - TileScan 4_Merged-2	WD	Lobule 3	M1	lipid	3.87566	6.97733	5.1508	4.1433	3.74621	3.73441	3.57693	3.41698	2.58598	3.15579	2.59809	2.11529
3_Merge_WD_M1_12pm_dendra2_actin647_lipitox594.lif - TileScan 4_Merged-2	WD	Lobule 3	M3	lipid	3.86522	8.63799	5.4058	4.49295	3.65507	3.68736	3.53949	3.41698	2.58598	3.18496	2.45382	2.12298
average					4.57566	6.49833	5.24693	4.52534	4.64089	4.3286	3.82587	3.46899	2.95271	2.76487	2.31853	2.33355
stdev					2.33822	3.57367	1.71702	1.20004	0.980402	0.87006	0.733345	0.660752	0.506846	0.440074	0.240449	0.408086
average perimeter
image	condition	lobule	mouse	organelle	R1	R2	R3	R4	R5	R6	R7	R8	R9	R10	R11	R12
1_Merge_WD_M1_12pm_dendra2_actin647_lipitox594.lif - TileScan 1_Merged-2	WD	Lobule 1	M1	lipid	4.42761	6.0905	6.57583	6.62295	7.0706	6.99392	6.14959	6.66928	6.26769	5.04261	5.40878	5.2477
1_Merge_WD_M1_12pm_dendra2_actin647_lipitox594.lif - TileScan 2_Merged-2	WD	Lobule 2	M1	lipid	4.94998	6.80346	7.27683	6.87037	7.8668	6.34628	5.71005	6.03832	6.27797	6.09722	4.98015	4.65255
1_Merge_WD_M1_12pm_dendra2_actin647_lipitox594.lif - TileScan 2_Merged-2	WD	Lobule 2	M3	lipid	4.70827	7.47089	7.10353	6.84206	8.09972	6.33584	5.7436	6.20818	6.46957	6.14928	4.70451	4.65255
1_Merge_WD_M1_12pm_dendra2_actin647_lipitox594.lif - TileScan 4_Merged-2	WD	Lobule 3	M1	lipid	6.41861	6.4574	5.66305	7.27025	7.01643	7.11232	7.16673	6.12358	5.72485	4.66749	5.27502	4.89173
1_Merge_WD_M1_12pm_dendra2_actin647_lipitox594.lif - TileScan 4_Merged-2	WD	Lobule 3	M3	lipid	6.68264	7.13711	5.78613	7.3667	6.95336	7.11906	7.03911	6.13199	5.72489	4.64533	5.45142	4.88183
1_merge_WD_M3_12pm_dendra2_actin647_lipitox594.lif - TileScan 1_Merged-1	WD	Lobule 1	M3	lipid	5.7218	6.35978	7.33969	6.55706	5.85773	6.90921	5.58453	7.35679	6.92617	5.54344	5.59883	5.88892
2_Merge_WD_M1_12pm_dendra2_actin647_lipitox594.lif - TileScan 1_Merged-2	WD	Lobule 1	M1	lipid	6.69657	9.61029	7.5474	7.83943	7.35483	7.5993	7.06662	5.84103	5.04477	5.53019	5.28518	5.54072
2_Merge_WD_M1_12pm_dendra2_actin647_lipitox594.lif - TileScan 2_Merged-2	WD	Lobule 2	M1	lipid	6.36918	6.24076	7.07806	5.1698	7.80414	7.1002	7.47996	7.02853	6.66337	6.052	5.02181	4.96646
2_Merge_WD_M1_12pm_dendra2_actin647_lipitox594.lif - TileScan 2_Merged-2	WD	Lobule 2	M3	lipid	6.31374	6.45637	7.5967	5.3865	8.27013	7.10839	7.61245	6.91278	6.60909	5.67961	5.35244	4.95247
2_Merge_WD_M1_12pm_dendra2_actin647_lipitox594.lif - TileScan 4_Merged-2	WD	Lobule 3	M1	lipid	8.41295	6.75408	6.50436	8.69904	7.62744	8.14431	7.0972	7.27182	5.92971	5.72897	5.40691	4.97085
2_Merge_WD_M1_12pm_dendra2_actin647_lipitox594.lif - TileScan 4_Merged-2	WD	Lobule 3	M3	lipid	7.69417	6.21928	9.25296	7.37427	7.42403	8.12057	6.71536	7.22547	5.73757	5.72897	5.3329	4.94193
2_merge_WD_M3_12pm_dendra2_actin647_lipitox594.lif - TileScan 1_Merged-1	WD	Lobule 1	M3	lipid	4.25071	4.59153	4.4003	5.24882	6.20934	5.38527	6.7979	5.7537	5.18702	5.38973	5.53732	6.07436
3_Merge_WD_M1_12pm_dendra2_actin647_lipitox594.lif - TileScan 1_Merged-2	WD	Lobule 1	M1	lipid	5.19975	6.19527	6.82461	7.04104	6.30229	6.69736	5.49557	5.26226	5.35428	5.12403	4.90972	5.44466
3_Merge_WD_M1_12pm_dendra2_actin647_lipitox594.lif - TileScan 2_Merged-2	WD	Lobule 2	M1	lipid	9.5087	12.5817	8.09149	7.40199	8.5033	7.79894	7.27944	6.12182	5.60681	6.23858	5.0149	4.91687
3_Merge_WD_M1_12pm_dendra2_actin647_lipitox594.lif - TileScan 2_Merged-2	WD	Lobule 2	M3	lipid	9.52374	12.5424	7.99216	7.40199	8.5033	7.79894	7.34535	6.12182	5.52211	6.29162	4.86083	4.91687
3_Merge_WD_M1_12pm_dendra2_actin647_lipitox594.lif - TileScan 4_Merged-2	WD	Lobule 3	M1	lipid	6.09331	7.69732	7.37014	7.08994	6.76957	6.6197	6.7228	6.33359	5.59191	5.96533	5.52738	4.95177
3_Merge_WD_M1_12pm_dendra2_actin647_lipitox594.lif - TileScan 4_Merged-2	WD	Lobule 3	M3	lipid	6.07827	8.10662	7.52474	7.42024	6.69857	6.53772	6.67948	6.33359	5.59191	6.00836	5.39705	4.9633
average					6.41471	7.4891	7.05459	6.91779	7.31362	7.04278	6.6874	6.39615	5.89586	5.64016	5.23913	5.10915
stdev					1.59871	2.18135	1.08839	0.926466	0.803733	0.713808	0.694566	0.591143	0.546896	0.519751	0.268722	0.401993
average eccentricity
image	condition	lobule	mouse	organelle	R1	R2	R3	R4	R5	R6	R7	R8	R9	R10	R11	R12
1_Merge_WD_M1_12pm_dendra2_actin647_lipitox594.lif - TileScan 1_Merged-2	WD	Lobule 1	M1	lipid	0.498534	0.485533	0.452947	0.486889	0.488478	0.506384	0.493668	0.555627	0.518533	0.527255	0.515744	0.559565
1_Merge_WD_M1_12pm_dendra2_actin647_lipitox594.lif - TileScan 2_Merged-2	WD	Lobule 2	M1	lipid	0.561841	0.587796	0.485899	0.488618	0.522017	0.465642	0.56027	0.509564	0.5126	0.52535	0.534355	0.52882
1_Merge_WD_M1_12pm_dendra2_actin647_lipitox594.lif - TileScan 2_Merged-2	WD	Lobule 2	M3	lipid	0.377848	0.585279	0.484871	0.489955	0.528219	0.492787	0.545474	0.522696	0.515893	0.523775	0.542201	0.52882
1_Merge_WD_M1_12pm_dendra2_actin647_lipitox594.lif - TileScan 4_Merged-2	WD	Lobule 3	M1	lipid	0.540514	0.537783	0.472132	0.513764	0.498272	0.500209	0.477348	0.528526	0.552435	0.553407	0.523112	0.52509
1_Merge_WD_M1_12pm_dendra2_actin647_lipitox594.lif - TileScan 4_Merged-2	WD	Lobule 3	M3	lipid	0.543742	0.510759	0.474839	0.509756	0.498651	0.501184	0.483519	0.536815	0.552988	0.549465	0.52109	0.524165
1_merge_WD_M3_12pm_dendra2_actin647_lipitox594.lif - TileScan 1_Merged-1	WD	Lobule 1	M3	lipid	0.478522	0.480289	0.609106	0.497258	0.460888	0.414326	0.389244	0.418748	0.399828	0.434983	0.539034	0.438775
2_Merge_WD_M1_12pm_dendra2_actin647_lipitox594.lif - TileScan 1_Merged-2	WD	Lobule 1	M1	lipid	0.496357	0.48788	0.493436	0.433834	0.452915	0.487294	0.456318	0.459397	0.487739	0.461333	0.504702	0.542866
2_Merge_WD_M1_12pm_dendra2_actin647_lipitox594.lif - TileScan 2_Merged-2	WD	Lobule 2	M1	lipid	0.520862	0.51463	0.445453	0.498127	0.503644	0.511018	0.503017	0.524384	0.514178	0.479647	0.538706	0.579892
2_Merge_WD_M1_12pm_dendra2_actin647_lipitox594.lif - TileScan 2_Merged-2	WD	Lobule 2	M3	lipid	0.519064	0.518425	0.444092	0.501789	0.492578	0.511006	0.505005	0.521848	0.514017	0.487173	0.563573	0.573108
2_Merge_WD_M1_12pm_dendra2_actin647_lipitox594.lif - TileScan 4_Merged-2	WD	Lobule 3	M1	lipid	0.487161	0.533268	0.500607	0.550327	0.5567	0.539283	0.503635	0.493558	0.481929	0.523358	0.565893	0.552289
2_Merge_WD_M1_12pm_dendra2_actin647_lipitox594.lif - TileScan 4_Merged-2	WD	Lobule 3	M3	lipid	0.521421	0.526534	0.524769	0.566812	0.552905	0.532241	0.507413	0.481058	0.484818	0.523358	0.576162	0.531135
2_merge_WD_M3_12pm_dendra2_actin647_lipitox594.lif - TileScan 1_Merged-1	WD	Lobule 1	M3	lipid	0.461946	0.468973	0.472696	0.442745	0.445153	0.435902	0.426364	0.445298	0.446779	0.468628	0.457028	0.422621
3_Merge_WD_M1_12pm_dendra2_actin647_lipitox594.lif - TileScan 1_Merged-2	WD	Lobule 1	M1	lipid	0.493822	0.492568	0.558747	0.524904	0.518379	0.500444	0.484489	0.477853	0.462254	0.513659	0.513036	0.533572
3_Merge_WD_M1_12pm_dendra2_actin647_lipitox594.lif - TileScan 2_Merged-2	WD	Lobule 2	M1	lipid	0.581317	0.616056	0.471203	0.493074	0.535605	0.518586	0.535091	0.490984	0.494981	0.540423	0.564636	0.538468
3_Merge_WD_M1_12pm_dendra2_actin647_lipitox594.lif - TileScan 2_Merged-2	WD	Lobule 2	M3	lipid	0.573937	0.614855	0.464848	0.493074	0.535605	0.518586	0.541702	0.490984	0.493274	0.537162	0.567221	0.538468
3_Merge_WD_M1_12pm_dendra2_actin647_lipitox594.lif - TileScan 4_Merged-2	WD	Lobule 3	M1	lipid	0.569892	0.518813	0.517334	0.500024	0.520255	0.516476	0.534316	0.521556	0.534238	0.504669	0.537751	0.534347
3_Merge_WD_M1_12pm_dendra2_actin647_lipitox594.lif - TileScan 4_Merged-2	WD	Lobule 3	M3	lipid	0.56869	0.503809	0.511809	0.497219	0.529694	0.501928	0.537636	0.521556	0.534238	0.512019	0.532239	0.53583
average					0.517381	0.528427	0.493223	0.499304	0.508233	0.497253	0.499089	0.500027	0.500042	0.509745	0.535087	0.528696
stdev					0.0513763	0.046059	0.0423041	0.0316914	0.0328526	0.0321595	0.0447323	0.0355029	0.0388293	0.0329581	0.0292238	0.0402948
average solidity
image	condition	lobule	mouse	organelle	R1	R2	R3	R4	R5	R6	R7	R8	R9	R10	R11	R12
1_Merge_WD_M1_12pm_dendra2_actin647_lipitox594.lif - TileScan 1_Merged-2	WD	Lobule 1	M1	lipid	0.951705	0.961135	0.961129	0.961892	0.963208	0.96803	0.963753	0.962253	0.961884	0.959419	0.960065	0.961579
1_Merge_WD_M1_12pm_dendra2_actin647_lipitox594.lif - TileScan 2_Merged-2	WD	Lobule 2	M1	lipid	0.962502	0.954631	0.962753	0.96495	0.96772	0.962879	0.956087	0.962905	0.954733	0.960496	0.957034	0.962809
1_Merge_WD_M1_12pm_dendra2_actin647_lipitox594.lif - TileScan 2_Merged-2	WD	Lobule 2	M3	lipid	0.962411	0.956153	0.965776	0.964594	0.967962	0.959614	0.960638	0.959904	0.955254	0.960284	0.959506	0.962809
1_Merge_WD_M1_12pm_dendra2_actin647_lipitox594.lif - TileScan 4_Merged-2	WD	Lobule 3	M1	lipid	0.955141	0.95981	0.96349	0.967004	0.96488	0.966361	0.967635	0.963561	0.956616	0.962358	0.961215	0.959186
1_Merge_WD_M1_12pm_dendra2_actin647_lipitox594.lif - TileScan 4_Merged-2	WD	Lobule 3	M3	lipid	0.956359	0.96143	0.963224	0.967919	0.964889	0.96638	0.967287	0.963142	0.956601	0.962528	0.961968	0.959235
1_merge_WD_M3_12pm_dendra2_actin647_lipitox594.lif - TileScan 1_Merged-1	WD	Lobule 1	M3	lipid	0.961082	0.969914	0.964897	0.965537	0.959453	0.964906	0.961225	0.969151	0.964508	0.96002	0.960602	0.961327
2_Merge_WD_M1_12pm_dendra2_actin647_lipitox594.lif - TileScan 1_Merged-2	WD	Lobule 1	M1	lipid	0.962391	0.965986	0.967968	0.96608	0.964473	0.967565	0.964043	0.963349	0.958321	0.961464	0.96223	0.958459
2_Merge_WD_M1_12pm_dendra2_actin647_lipitox594.lif - TileScan 2_Merged-2	WD	Lobule 2	M1	lipid	0.96493	0.960269	0.957004	0.963373	0.969925	0.967246	0.968442	0.964134	0.958159	0.961045	0.958091	0.957785
2_Merge_WD_M1_12pm_dendra2_actin647_lipitox594.lif - TileScan 2_Merged-2	WD	Lobule 2	M3	lipid	0.968435	0.960669	0.960959	0.964598	0.969688	0.967229	0.967725	0.963493	0.958353	0.960615	0.958925	0.957957
2_Merge_WD_M1_12pm_dendra2_actin647_lipitox594.lif - TileScan 4_Merged-2	WD	Lobule 3	M1	lipid	0.962578	0.962128	0.969036	0.966316	0.969673	0.965719	0.96618	0.965496	0.964111	0.96174	0.955818	0.96002
2_Merge_WD_M1_12pm_dendra2_actin647_lipitox594.lif - TileScan 4_Merged-2	WD	Lobule 3	M3	lipid	0.964903	0.963784	0.969716	0.96444	0.968706	0.967418	0.964154	0.967055	0.964089	0.96174	0.957858	0.959905
2_merge_WD_M3_12pm_dendra2_actin647_lipitox594.lif - TileScan 1_Merged-1	WD	Lobule 1	M3	lipid	0.955361	0.959456	0.95766	0.966047	0.965522	0.962763	0.960036	0.962345	0.963477	0.960228	0.961105	0.959201
3_Merge_WD_M1_12pm_dendra2_actin647_lipitox594.lif - TileScan 1_Merged-2	WD	Lobule 1	M1	lipid	0.958549	0.965384	0.969153	0.963607	0.964532	0.966485	0.959258	0.967587	0.965617	0.963202	0.962146	0.960306
3_Merge_WD_M1_12pm_dendra2_actin647_lipitox594.lif - TileScan 2_Merged-2	WD	Lobule 2	M1	lipid	0.967647	0.970456	0.96842	0.96803	0.965048	0.966917	0.964132	0.967547	0.960778	0.963256	0.956763	0.960215
3_Merge_WD_M1_12pm_dendra2_actin647_lipitox594.lif - TileScan 2_Merged-2	WD	Lobule 2	M3	lipid	0.968042	0.971273	0.967891	0.96803	0.965048	0.966917	0.964376	0.967547	0.960048	0.9635	0.95814	0.960215
3_Merge_WD_M1_12pm_dendra2_actin647_lipitox594.lif - TileScan 4_Merged-2	WD	Lobule 3	M1	lipid	0.965378	0.967867	0.96386	0.962283	0.962084	0.964973	0.963952	0.96534	0.962894	0.961252	0.959601	0.958212
3_Merge_WD_M1_12pm_dendra2_actin647_lipitox594.lif - TileScan 4_Merged-2	WD	Lobule 3	M3	lipid	0.965225	0.969061	0.964317	0.961452	0.96252	0.965897	0.963916	0.96534	0.962894	0.961339	0.959822	0.958147
average					0.96192	0.963494	0.964544	0.965068	0.965608	0.965724	0.963696	0.964715	0.96049	0.96144	0.959464	0.959845
stdev					0.00494413	0.00501629	0.00389774	0.00209103	0.00297003	0.0021776	0.00336228	0.00245504	0.0035053	0.00121263	0.00196338	0.00157713
average feret
image	condition	lobule	mouse	organelle	R1	R2	R3	R4	R5	R6	R7	R8	R9	R10	R11	R12
1_Merge_WD_M1_12pm_dendra2_actin647_lipitox594.lif - TileScan 1_Merged-2	WD	Lobule 1	M1	lipid	1.56436	2.09114	2.24046	2.27078	2.42555	2.40691	2.12539	2.33211	2.17173	1.76385	1.91034	1.86905
1_Merge_WD_M1_12pm_dendra2_actin647_lipitox594.lif - TileScan 2_Merged-2	WD	Lobule 2	M1	lipid	1.75162	2.48139	2.4992	2.39452	2.7231	2.17836	2.04326	2.12057	2.19249	2.15988	1.73941	1.6674
1_Merge_WD_M1_12pm_dendra2_actin647_lipitox594.lif - TileScan 2_Merged-2	WD	Lobule 2	M3	lipid	1.63756	2.6814	2.46038	2.38861	2.80524	2.19326	2.04866	2.19145	2.25766	2.17671	1.6783	1.6674
1_Merge_WD_M1_12pm_dendra2_actin647_lipitox594.lif - TileScan 4_Merged-2	WD	Lobule 3	M1	lipid	2.24454	2.24175	1.95433	2.50722	2.43312	2.44478	2.44748	2.14529	2.0266	1.67312	1.86596	1.73675
1_Merge_WD_M1_12pm_dendra2_actin647_lipitox594.lif - TileScan 4_Merged-2	WD	Lobule 3	M3	lipid	2.33561	2.44367	1.98874	2.53681	2.41464	2.44688	2.41346	2.15342	2.02713	1.66268	1.92595	1.73248
1_merge_WD_M3_12pm_dendra2_actin647_lipitox594.lif - TileScan 1_Merged-1	WD	Lobule 1	M3	lipid	1.99032	2.21954	2.68357	2.2919	2.01348	2.32296	1.91603	2.50044	2.32709	1.90448	1.99719	2.01957
2_Merge_WD_M1_12pm_dendra2_actin647_lipitox594.lif - TileScan 1_Merged-2	WD	Lobule 1	M1	lipid	2.32054	3.23361	2.58466	2.62012	2.48688	2.61588	2.39992	2.01994	1.75597	1.91131	1.86055	1.96665
2_Merge_WD_M1_12pm_dendra2_actin647_lipitox594.lif - TileScan 2_Merged-2	WD	Lobule 2	M1	lipid	2.24483	2.16966	2.37487	1.80088	2.67899	2.44342	2.5721	2.44445	2.31073	2.10704	1.78835	1.79267
2_Merge_WD_M1_12pm_dendra2_actin647_lipitox594.lif - TileScan 2_Merged-2	WD	Lobule 2	M3	lipid	2.22106	2.24777	2.55595	1.87277	2.81899	2.4478	2.6137	2.40383	2.29246	1.98345	1.90947	1.78693
2_Merge_WD_M1_12pm_dendra2_actin647_lipitox594.lif - TileScan 4_Merged-2	WD	Lobule 3	M1	lipid	2.93538	2.36168	2.25429	2.9748	2.65949	2.84469	2.4379	2.51245	2.05396	2.00648	1.92658	1.78321
2_Merge_WD_M1_12pm_dendra2_actin647_lipitox594.lif - TileScan 4_Merged-2	WD	Lobule 3	M3	lipid	2.69667	2.15816	3.13821	2.57466	2.60764	2.81723	2.31576	2.48889	1.99604	2.00648	1.9133	1.76169
2_merge_WD_M3_12pm_dendra2_actin647_lipitox594.lif - TileScan 1_Merged-1	WD	Lobule 1	M3	lipid	1.49805	1.61185	1.54719	1.81178	2.12545	1.85376	2.29685	1.97607	1.79566	1.87117	1.91245	2.08086
3_Merge_WD_M1_12pm_dendra2_actin647_lipitox594.lif - TileScan 1_Merged-2	WD	Lobule 1	M1	lipid	1.82812	2.18762	2.39338	2.44037	2.19301	2.31344	1.91826	1.84199	1.87201	1.81505	1.72974	1.92788
3_Merge_WD_M1_12pm_dendra2_actin647_lipitox594.lif - TileScan 2_Merged-2	WD	Lobule 2	M1	lipid	3.31145	4.43578	2.75051	2.51784	2.93213	2.68508	2.53405	2.15051	1.95799	2.22495	1.8088	1.75283
3_Merge_WD_M1_12pm_dendra2_actin647_lipitox594.lif - TileScan 2_Merged-2	WD	Lobule 2	M3	lipid	3.31145	4.42225	2.72256	2.51784	2.93213	2.68508	2.56016	2.15051	1.94011	2.24047	1.7548	1.75283
3_Merge_WD_M1_12pm_dendra2_actin647_lipitox594.lif - TileScan 4_Merged-2	WD	Lobule 3	M1	lipid	2.24445	2.67941	2.57219	2.43878	2.32722	2.2959	2.35074	2.22691	1.97083	2.06765	1.95868	1.75584
3_Merge_WD_M1_12pm_dendra2_actin647_lipitox594.lif - TileScan 4_Merged-2	WD	Lobule 3	M3	lipid	2.23848	2.77457	2.61818	2.54518	2.30936	2.26673	2.33813	2.22691	1.97083	2.09107	1.91054	1.75995
average					2.25732	2.61419	2.43169	2.38264	2.52273	2.42718	2.31364	2.22857	2.05408	1.98034	1.85826	1.81259
stdev					0.54997	0.766911	0.364585	0.30597	0.277639	0.251136	0.225333	0.19443	0.177025	0.181579	0.0914473	0.119111
average mito int
image	condition	lobule	mouse	organelle	R1	R2	R3	R4	R5	R6	R7	R8	R9	R10	R11	R12
1_Merge_WD_M1_12pm_dendra2_actin647_lipitox594.lif - TileScan 1_Merged-2	WD	Lobule 1	M1	lipid	35.0803	32.7485	23.8353	23.5701	20.4322	16.4542	17.1103	19.3153	16.487	16.6871	14.5836	12.5038
1_Merge_WD_M1_12pm_dendra2_actin647_lipitox594.lif - TileScan 2_Merged-2	WD	Lobule 2	M1	lipid	17.679	25.8702	38.4774	33.6284	27.6967	25.9699	24.4116	27.1939	25.2649	21.08	20.8385	20.3051
1_Merge_WD_M1_12pm_dendra2_actin647_lipitox594.lif - TileScan 2_Merged-2	WD	Lobule 2	M3	lipid	17.9584	26.0863	39.7472	33.3238	25.2322	25.287	25.0319	26.9078	24.5666	20.8684	19.9271	20.3051
1_Merge_WD_M1_12pm_dendra2_actin647_lipitox594.lif - TileScan 4_Merged-2	WD	Lobule 3	M1	lipid	40.4514	55.729	39.0769	36.9599	31.1731	31.488	31.6827	31.3181	33.1659	32.2171	32.9706	26.6428
1_Merge_WD_M1_12pm_dendra2_actin647_lipitox594.lif - TileScan 4_Merged-2	WD	Lobule 3	M3	lipid	42.1634	53.2332	45.5095	36.8972	30.9242	31.4845	32.7153	30.7184	32.9736	32.1807	33.772	26.6702
1_merge_WD_M3_12pm_dendra2_actin647_lipitox594.lif - TileScan 1_Merged-1	WD	Lobule 1	M3	lipid	28.2629	36.5269	48.7612	39.9084	33.4213	26.1349	30.28	23.894	25.0372	24.3854	24.0663	22.2735
2_Merge_WD_M1_12pm_dendra2_actin647_lipitox594.lif - TileScan 1_Merged-2	WD	Lobule 1	M1	lipid	25.6377	17.2495	22.2862	22.1178	19.1771	15.7858	15.393	16.5312	14.0605	17.2092	15.4579	13.7654
2_Merge_WD_M1_12pm_dendra2_actin647_lipitox594.lif - TileScan 2_Merged-2	WD	Lobule 2	M1	lipid	38.8713	34.2986	32.4919	31.0885	29.3241	28.0761	27.8736	25.5173	23.3818	22.6925	22.3828	21.7504
2_Merge_WD_M1_12pm_dendra2_actin647_lipitox594.lif - TileScan 2_Merged-2	WD	Lobule 2	M3	lipid	40.5037	33.3866	34.8571	31.1858	28.7988	28.0842	28.1663	25.3398	23.4532	21.7739	20.5671	21.7083
2_Merge_WD_M1_12pm_dendra2_actin647_lipitox594.lif - TileScan 4_Merged-2	WD	Lobule 3	M1	lipid	43.1035	45.4272	31.4534	31.314	33.0476	30.2595	27.7878	27.7898	27.85	29.5116	28.5392	26.2263
2_Merge_WD_M1_12pm_dendra2_actin647_lipitox594.lif - TileScan 4_Merged-2	WD	Lobule 3	M3	lipid	38.3812	43.169	30.3667	32.1359	37.2703	29.391	27.7324	27.6891	28.3023	29.5116	27.3681	26.43
2_merge_WD_M3_12pm_dendra2_actin647_lipitox594.lif - TileScan 1_Merged-1	WD	Lobule 1	M3	lipid	20.0419	19.0984	21.3364	23.9773	22.0562	22.4881	25.9043	23.8562	26.1236	21.7772	21.3311	20.774
3_Merge_WD_M1_12pm_dendra2_actin647_lipitox594.lif - TileScan 1_Merged-2	WD	Lobule 1	M1	lipid	27.0359	24.8691	22.586	17.6171	16.9706	17.7088	20.2036	18.9057	16.8332	15.9379	15.9695	13.9771
3_Merge_WD_M1_12pm_dendra2_actin647_lipitox594.lif - TileScan 2_Merged-2	WD	Lobule 2	M1	lipid	26.2302	23.0456	28.2588	33.641	24.9425	23.7599	26.3399	26.1509	33.0629	23.7055	22.9449	20.5163
3_Merge_WD_M1_12pm_dendra2_actin647_lipitox594.lif - TileScan 2_Merged-2	WD	Lobule 2	M3	lipid	26.2516	23.0057	29.0433	33.641	24.9425	23.7599	26.4042	26.1509	32.9591	23.2258	23.5338	20.5163
3_Merge_WD_M1_12pm_dendra2_actin647_lipitox594.lif - TileScan 4_Merged-2	WD	Lobule 3	M1	lipid	47.1852	48.2779	43.8868	33.2389	32.6448	27.9909	32.0384	31.7533	31.1661	29.8233	32.9093	26.9894
3_Merge_WD_M1_12pm_dendra2_actin647_lipitox594.lif - TileScan 4_Merged-2	WD	Lobule 3	M3	lipid	47.1464	45.9615	39.4777	33.7308	32.6597	27.6368	31.9796	31.7533	31.1661	28.6727	34.3411	27.0622
average					33.0579	34.5872	33.6148	31.0574	27.6891	25.3976	26.5326	25.9285	26.2267	24.1918	24.2061	21.6715
stdev					9.99813	12.1496	8.53614	5.87514	5.71184	4.9121	5.03975	4.46784	6.09034	5.27781	6.46661	4.76815
average lipid int
image	condition	lobule	mouse	organelle	R1	R2	R3	R4	R5	R6	R7	R8	R9	R10	R11	R12
1_Merge_WD_M1_12pm_dendra2_actin647_lipitox594.lif - TileScan 1_Merged-2	WD	Lobule 1	M1	lipid	106.394	96.734	90.9255	90.2723	90.4017	92.4736	85.0225	86.5298	91.6134	89.4943	92.6354	94.1186
1_Merge_WD_M1_12pm_dendra2_actin647_lipitox594.lif - TileScan 2_Merged-2	WD	Lobule 2	M1	lipid	80.2381	118.073	106.09	97.9551	97.6639	83.7812	76.2895	78.666	73.8685	86.1232	72.8601	77.9451
1_Merge_WD_M1_12pm_dendra2_actin647_lipitox594.lif - TileScan 2_Merged-2	WD	Lobule 2	M3	lipid	84.5265	126.103	109.466	92.7555	101.07	86.099	76.7504	79.8335	73.9089	85.8309	71.0881	77.9451
1_Merge_WD_M1_12pm_dendra2_actin647_lipitox594.lif - TileScan 4_Merged-2	WD	Lobule 3	M1	lipid	86.2863	79.7605	69.9365	81.6853	82.7716	81.8045	79.0405	78.1779	82.6021	70.4901	85.5735	80.6355
1_Merge_WD_M1_12pm_dendra2_actin647_lipitox594.lif - TileScan 4_Merged-2	WD	Lobule 3	M3	lipid	88.3927	82.7355	71.8712	83.357	83.1187	81.7716	79.5926	77.593	82.5472	69.5606	88.9293	80.8112
1_merge_WD_M3_12pm_dendra2_actin647_lipitox594.lif - TileScan 1_Merged-1	WD	Lobule 1	M3	lipid	148.946	151.143	152.244	156.231	131.468	140.715	110.994	139.825	130.897	125.705	142.189	150.692
2_Merge_WD_M1_12pm_dendra2_actin647_lipitox594.lif - TileScan 1_Merged-2	WD	Lobule 1	M1	lipid	74.1506	74.0029	70.8672	69.049	62.2833	71.5651	65.9744	66.9187	70.2743	87.6942	87.517	86.7377
2_Merge_WD_M1_12pm_dendra2_actin647_lipitox594.lif - TileScan 2_Merged-2	WD	Lobule 2	M1	lipid	79.6437	84.898	76.0212	61.6014	78.1108	81.0996	81.6917	81.6032	79.9238	79.8846	73.3782	74.984
2_Merge_WD_M1_12pm_dendra2_actin647_lipitox594.lif - TileScan 2_Merged-2	WD	Lobule 2	M3	lipid	77.3119	85.907	79.3775	63.0815	80.7702	81.084	82.0606	80.6278	79.4177	76.385	80.0652	74.7553
2_Merge_WD_M1_12pm_dendra2_actin647_lipitox594.lif - TileScan 4_Merged-2	WD	Lobule 3	M1	lipid	110.601	77.6626	76.4048	76.4698	67.3355	78.2219	66.7429	69.6971	70.3654	67.9234	70.7712	78.5531
2_Merge_WD_M1_12pm_dendra2_actin647_lipitox594.lif - TileScan 4_Merged-2	WD	Lobule 3	M3	lipid	94.2982	65.4516	83.3269	68.8532	65.6936	75.95	64.0345	70.6678	70.1106	67.9234	70.8044	78.9174
2_merge_WD_M3_12pm_dendra2_actin647_lipitox594.lif - TileScan 1_Merged-1	WD	Lobule 1	M3	lipid	128.777	118.931	112.982	127.792	130.796	134.23	143.106	132.174	113.195	138.465	142.179	158.363
3_Merge_WD_M1_12pm_dendra2_actin647_lipitox594.lif - TileScan 1_Merged-2	WD	Lobule 1	M1	lipid	103.689	106.903	101.6	93.1342	84.5018	93.3265	76.1111	86.6322	85.8816	90.6577	91.6348	95.7798
3_Merge_WD_M1_12pm_dendra2_actin647_lipitox594.lif - TileScan 2_Merged-2	WD	Lobule 2	M1	lipid	81.3696	95.8382	71.8958	74.9372	86.3371	84.6748	79.8814	74.4004	68.0782	81.3072	73.0484	74.9917
3_Merge_WD_M1_12pm_dendra2_actin647_lipitox594.lif - TileScan 2_Merged-2	WD	Lobule 2	M3	lipid	81.2499	95.9452	71.294	74.9372	86.3371	84.6748	79.7509	74.4004	68.7754	82.0066	71.7603	74.9917
3_Merge_WD_M1_12pm_dendra2_actin647_lipitox594.lif - TileScan 4_Merged-2	WD	Lobule 3	M1	lipid	75.8225	71.8253	72.3872	73.9155	67.0067	77.0422	68.5566	66.91	67.0999	75.3482	75.5011	78.7114
3_Merge_WD_M1_12pm_dendra2_actin647_lipitox594.lif - TileScan 4_Merged-2	WD	Lobule 3	M3	lipid	76.0585	73.9194	74.4546	74.1698	69.4007	76.1067	67.9971	66.91	67.0999	76.9401	74.5193	78.8318
average					92.8092	94.4608	87.7144	85.894	86.1804	88.5071	81.388	83.0334	80.9211	85.3965	86.1444	89.2803
stdev					20.8426	23.0886	22.2926	24.0904	20.1963	19.2819	19.1793	20.939	17.36	19.1823	22.451	25.3556
average organelle min dist
image	condition	lobule	mouse	organelle	R1	R2	R3	R4	R5	R6	R7	R8	R9	R10	R11	R12
1_Merge_WD_M1_12pm_dendra2_actin647_lipitox594.lif - TileScan 1_Merged-2	WD	Lobule 1	M1	lipid	0.050478	0.034115	0.0470288	0.0562456	0.0432535	0.0560884	0.0652382	0.0206959	0.0532411	0.0912697	0.0929472	0.125675
1_Merge_WD_M1_12pm_dendra2_actin647_lipitox594.lif - TileScan 2_Merged-2	WD	Lobule 2	M1	lipid	0.259585	0.0846436	0.032614	0.0581393	0.00891361	0.019809	0.0617726	0.0140742	0.0161645	0.0447221	0.0851514	0.0343487
1_Merge_WD_M1_12pm_dendra2_actin647_lipitox594.lif - TileScan 2_Merged-2	WD	Lobule 2	M3	lipid	0.20827	0.0612969	0.0288066	0.0581393	0.0100278	0.0406307	0.0387559	0.0151261	0.0578827	0.0461462	0.102978	0.0343487
1_Merge_WD_M1_12pm_dendra2_actin647_lipitox594.lif - TileScan 4_Merged-2	WD	Lobule 3	M1	lipid	0.101006	0.00398754	0.051324	0.042836	0.0459671	0.0302299	0.0428806	0.0217701	0.0823303	0.0780779	0.0789476	0.117615
1_Merge_WD_M1_12pm_dendra2_actin647_lipitox594.lif - TileScan 4_Merged-2	WD	Lobule 3	M3	lipid	0.101723	0.0045318	0.0445776	0.042836	0.0459671	0.0302299	0.0443073	0.0155472	0.0823391	0.0694072	0.0568765	0.117248
1_merge_WD_M3_12pm_dendra2_actin647_lipitox594.lif - TileScan 1_Merged-1	WD	Lobule 1	M3	lipid	0.0690756	0.0157359	0.0545782	0.0381747	0.00495003	0.0356712	0.0259832	0.0316708	0.0264474	0.0544764	0.0904884	0.0996723
2_Merge_WD_M1_12pm_dendra2_actin647_lipitox594.lif - TileScan 1_Merged-2	WD	Lobule 1	M1	lipid	0.00843986	0.082882	0.0361685	0.00330587	0.039441	0.0407068	0.0289708	0.0430194	0.0656368	0.0157059	0.0795062	0.0568115
2_Merge_WD_M1_12pm_dendra2_actin647_lipitox594.lif - TileScan 2_Merged-2	WD	Lobule 2	M1	lipid	0.00677681	0.0126863	0.105923	0.0432095	0	0.0159104	0.0143605	0.0204888	0.0395713	0.0106411	0.0837479	0.0277747
2_Merge_WD_M1_12pm_dendra2_actin647_lipitox594.lif - TileScan 2_Merged-2	WD	Lobule 2	M3	lipid	0.00735534	0.0111005	0.0104296	0.0378083	0	0.0159104	0.0128939	0.0378862	0.0403602	0.0515213	0.0800772	0.0239885
2_Merge_WD_M1_12pm_dendra2_actin647_lipitox594.lif - TileScan 4_Merged-2	WD	Lobule 3	M1	lipid	0.0115705	0.0196599	0.065867	0.0508085	0.013616	0.0116828	0.0374808	0.0238855	0.0365736	0.0211548	0.0522884	0.0702319
2_Merge_WD_M1_12pm_dendra2_actin647_lipitox594.lif - TileScan 4_Merged-2	WD	Lobule 3	M3	lipid	0.0405625	0.017463	0.0501142	0.0581481	0.00865715	0.0231891	0.029051	0.0261074	0.0397765	0.0211548	0.0561048	0.0671498
2_merge_WD_M3_12pm_dendra2_actin647_lipitox594.lif - TileScan 1_Merged-1	WD	Lobule 1	M3	lipid	0.140105	0.157126	0.15485	0.081479	0.0386617	0.0383255	0.0256825	0.047938	0.0888004	0.0854877	0.0631355	0.0562533
3_Merge_WD_M1_12pm_dendra2_actin647_lipitox594.lif - TileScan 1_Merged-2	WD	Lobule 1	M1	lipid	0.0440995	0.0503762	0.0237329	0.0757194	0.0395916	0.0348466	0.0451072	0.0284481	0.0721226	0.0668037	0.121948	0.0685117
3_Merge_WD_M1_12pm_dendra2_actin647_lipitox594.lif - TileScan 2_Merged-2	WD	Lobule 2	M1	lipid	0.0323036	0.0188021	0.0154274	0.0167334	0.0431734	0.0237964	0.00761619	0.00779569	0.00998545	0.0183936	0.0247594	0.0347784
3_Merge_WD_M1_12pm_dendra2_actin647_lipitox594.lif - TileScan 2_Merged-2	WD	Lobule 2	M3	lipid	0.0323036	0.0188021	0.0110884	0.0167334	0.0431734	0.0237964	0.00721967	0.00779569	0.00764759	0.0246236	0.0324953	0.0347784
3_Merge_WD_M1_12pm_dendra2_actin647_lipitox594.lif - TileScan 4_Merged-2	WD	Lobule 3	M1	lipid	0.0525024	0.0187778	0.0122306	0.0734737	0.039384	0.0213815	0.0243759	0.0336747	0.0341601	0.0967351	0.0368921	0.0739297
3_Merge_WD_M1_12pm_dendra2_actin647_lipitox594.lif - TileScan 4_Merged-2	WD	Lobule 3	M3	lipid	0.0650014	0.0180694	0.0135895	0.0140102	0.0350448	0.0328475	0.0239376	0.0336747	0.0341601	0.0934213	0.0341506	0.0727099
average					0.0724211	0.0370621	0.0446089	0.0451647	0.0270484	0.0291207	0.0315079	0.0252705	0.0463059	0.0523378	0.0689702	0.0656368
stdev					0.071616	0.0399031	0.0375831	0.022598	0.0181128	0.0113532	0.0169675	0.0116526	0.0253153	0.0300873	0.027347	0.0330485
average circularity
image	condition	lobule	mouse	organelle	R1	R2	R3	R4	R5	R6	R7	R8	R9	R10	R11	R12
1_Merge_WD_M1_12pm_dendra2_actin647_lipitox594.lif - TileScan 1_Merged-2	WD	Lobule 1	M1	lipid	0.93109	0.941342	0.944598	0.936011	0.914435	0.927313	0.927715	0.91924	0.915866	0.942406	0.925421	0.929609
1_Merge_WD_M1_12pm_dendra2_actin647_lipitox594.lif - TileScan 2_Merged-2	WD	Lobule 2	M1	lipid	0.91822	0.872949	0.93046	0.917025	0.903356	0.933876	0.911506	0.924379	0.904778	0.910973	0.917636	0.937776
1_Merge_WD_M1_12pm_dendra2_actin647_lipitox594.lif - TileScan 2_Merged-2	WD	Lobule 2	M3	lipid	0.96466	0.880909	0.934016	0.916156	0.899241	0.92155	0.91898	0.914659	0.901504	0.909776	0.92912	0.937776
1_Merge_WD_M1_12pm_dendra2_actin647_lipitox594.lif - TileScan 4_Merged-2	WD	Lobule 3	M1	lipid	0.918491	0.91952	0.941949	0.917208	0.914809	0.920854	0.912459	0.920424	0.910179	0.932081	0.932391	0.941247
1_Merge_WD_M1_12pm_dendra2_actin647_lipitox594.lif - TileScan 4_Merged-2	WD	Lobule 3	M3	lipid	0.911856	0.924427	0.943397	0.918658	0.915457	0.921019	0.911031	0.918304	0.91014	0.934837	0.928514	0.941371
1_merge_WD_M3_12pm_dendra2_actin647_lipitox594.lif - TileScan 1_Merged-1	WD	Lobule 1	M3	lipid	0.919276	0.944713	0.868324	0.917808	0.936404	0.928778	0.937139	0.921103	0.929443	0.9374	0.89133	0.930797
2_Merge_WD_M1_12pm_dendra2_actin647_lipitox594.lif - TileScan 1_Merged-2	WD	Lobule 1	M1	lipid	0.941699	0.931233	0.924744	0.926118	0.922169	0.915062	0.918446	0.941461	0.95074	0.93448	0.932387	0.934961
2_Merge_WD_M1_12pm_dendra2_actin647_lipitox594.lif - TileScan 2_Merged-2	WD	Lobule 2	M1	lipid	0.937749	0.939829	0.939687	0.947964	0.924908	0.923746	0.923976	0.909932	0.9074	0.924023	0.923523	0.918913
2_Merge_WD_M1_12pm_dendra2_actin647_lipitox594.lif - TileScan 2_Merged-2	WD	Lobule 2	M3	lipid	0.940828	0.942347	0.938464	0.945543	0.924478	0.923821	0.921359	0.911788	0.909195	0.930432	0.908009	0.920726
2_Merge_WD_M1_12pm_dendra2_actin647_lipitox594.lif - TileScan 4_Merged-2	WD	Lobule 3	M1	lipid	0.921669	0.929013	0.932547	0.907	0.914095	0.881469	0.920321	0.916331	0.930596	0.925736	0.908384	0.926115
2_Merge_WD_M1_12pm_dendra2_actin647_lipitox594.lif - TileScan 4_Merged-2	WD	Lobule 3	M3	lipid	0.920471	0.93755	0.914	0.90728	0.915474	0.894326	0.92141	0.918131	0.932874	0.925736	0.91196	0.93287
2_merge_WD_M3_12pm_dendra2_actin647_lipitox594.lif - TileScan 1_Merged-1	WD	Lobule 1	M3	lipid	0.94095	0.95497	0.947571	0.943496	0.929169	0.937425	0.921697	0.931112	0.940983	0.929462	0.929708	0.927613
3_Merge_WD_M1_12pm_dendra2_actin647_lipitox594.lif - TileScan 1_Merged-2	WD	Lobule 1	M1	lipid	0.948443	0.93302	0.921249	0.917719	0.924792	0.928858	0.9326	0.947079	0.94983	0.940611	0.936387	0.934102
3_Merge_WD_M1_12pm_dendra2_actin647_lipitox594.lif - TileScan 2_Merged-2	WD	Lobule 2	M1	lipid	0.90041	0.867571	0.929946	0.925264	0.880631	0.901377	0.903518	0.922067	0.931378	0.901598	0.917517	0.934112
3_Merge_WD_M1_12pm_dendra2_actin647_lipitox594.lif - TileScan 2_Merged-2	WD	Lobule 2	M3	lipid	0.90194	0.869016	0.931911	0.925264	0.880631	0.901377	0.901046	0.922067	0.930655	0.902216	0.921673	0.934112
3_Merge_WD_M1_12pm_dendra2_actin647_lipitox594.lif - TileScan 4_Merged-2	WD	Lobule 3	M1	lipid	0.91742	0.929727	0.905532	0.910514	0.913428	0.925737	0.911322	0.920372	0.929336	0.911645	0.922548	0.927266
3_Merge_WD_M1_12pm_dendra2_actin647_lipitox594.lif - TileScan 4_Merged-2	WD	Lobule 3	M3	lipid	0.918032	0.935186	0.904361	0.906586	0.912679	0.928308	0.911499	0.920372	0.929336	0.911697	0.925589	0.926949
average					0.926659	0.920784	0.926633	0.922683	0.913303	0.918523	0.918001	0.922284	0.924367	0.92383	0.9213	0.931548
stdev					0.0170055	0.028822	0.0197855	0.0133633	0.0152092	0.0151341	0.00954629	0.00960393	0.015402	0.0132664	0.0113361	0.00645559
average density
image	condition	lobule	mouse	organelle	R1	R2	R3	R4	R5	R6	R7	R8	R9	R10	R11	R12
1_Merge_WD_M1_12pm_dendra2_actin647_lipitox594.lif - TileScan 1_Merged-2	WD	Lobule 1	M1	lipid	0.0286422	0.0287178	0.0208798	0.0218626	0.0304831	0.0335746	0.0428175	0.038366	0.0415432	0.0482423	0.0444792	0.0411261
1_Merge_WD_M1_12pm_dendra2_actin647_lipitox594.lif - TileScan 2_Merged-2	WD	Lobule 2	M1	lipid	0.0211427	0.028651	0.0222517	0.030811	0.0253122	0.0349348	0.0436395	0.0292263	0.0310404	0.0433882	0.0428277	0.0454661
1_Merge_WD_M1_12pm_dendra2_actin647_lipitox594.lif - TileScan 2_Merged-2	WD	Lobule 2	M3	lipid	0.012807	0.0341651	0.0241079	0.030362	0.0246716	0.0371032	0.0445553	0.0307608	0.0330749	0.0444372	0.0418298	0.0454661
1_Merge_WD_M1_12pm_dendra2_actin647_lipitox594.lif - TileScan 4_Merged-2	WD	Lobule 3	M1	lipid	0.0229126	0.0213582	0.0276667	0.0297878	0.0271395	0.0356984	0.0269352	0.0372069	0.046147	0.0500764	0.058422	0.0427319
1_Merge_WD_M1_12pm_dendra2_actin647_lipitox594.lif - TileScan 4_Merged-2	WD	Lobule 3	M3	lipid	0.0260321	0.0231551	0.0280432	0.0307354	0.0272217	0.0401609	0.0274088	0.0373896	0.0458102	0.0474173	0.057301	0.0430785
1_merge_WD_M3_12pm_dendra2_actin647_lipitox594.lif - TileScan 1_Merged-1	WD	Lobule 1	M3	lipid	0.0594857	0.0329632	0.0364183	0.0249285	0.0337412	0.0201501	0.0349363	0.0298996	0.047715	0.0569354	0.0479856	0.0443647
2_Merge_WD_M1_12pm_dendra2_actin647_lipitox594.lif - TileScan 1_Merged-2	WD	Lobule 1	M1	lipid	0.0346628	0.0355244	0.0242366	0.0157975	0.0280325	0.0396323	0.0376566	0.0386183	0.0417605	0.0426581	0.0478783	0.0388377
2_Merge_WD_M1_12pm_dendra2_actin647_lipitox594.lif - TileScan 2_Merged-2	WD	Lobule 2	M1	lipid	0.0264213	0.0255255	0.0187979	0.0258494	0.0169149	0.037505	0.0327062	0.0488842	0.0378544	0.0300501	0.0354065	0.0551306
2_Merge_WD_M1_12pm_dendra2_actin647_lipitox594.lif - TileScan 2_Merged-2	WD	Lobule 2	M3	lipid	0.0275396	0.024591	0.0172823	0.0245123	0.0197324	0.037505	0.0328042	0.050135	0.0381406	0.0295991	0.047956	0.0488286
2_Merge_WD_M1_12pm_dendra2_actin647_lipitox594.lif - TileScan 4_Merged-2	WD	Lobule 3	M1	lipid	0.0284974	0.0218142	0.0208449	0.0274078	0.0272172	0.026435	0.0408283	0.0485589	0.0605071	0.0573888	0.0449255	0.054861
2_Merge_WD_M1_12pm_dendra2_actin647_lipitox594.lif - TileScan 4_Merged-2	WD	Lobule 3	M3	lipid	0.0255579	0.0201448	0.0253814	0.0313213	0.0275327	0.0407381	0.0366022	0.0445207	0.0667185	0.0573888	0.0440559	0.058212
2_merge_WD_M3_12pm_dendra2_actin647_lipitox594.lif - TileScan 1_Merged-1	WD	Lobule 1	M3	lipid	0.0491278	0.0481959	0.0440758	0.0481971	0.0492148	0.0605049	0.0614231	0.0570163	0.0518135	0.0547308	0.0461548	0.0476311
3_Merge_WD_M1_12pm_dendra2_actin647_lipitox594.lif - TileScan 1_Merged-2	WD	Lobule 1	M1	lipid	0.0298209	0.0265268	0.0311894	0.0305061	0.0328392	0.0408109	0.0370825	0.0352381	0.0388288	0.0452105	0.0559878	0.042159
3_Merge_WD_M1_12pm_dendra2_actin647_lipitox594.lif - TileScan 2_Merged-2	WD	Lobule 2	M1	lipid	0.0173249	0.0134603	0.0209129	0.0283981	0.0222485	0.0391761	0.0351992	0.0326526	0.0324311	0.0459454	0.0449073	0.0455875
3_Merge_WD_M1_12pm_dendra2_actin647_lipitox594.lif - TileScan 2_Merged-2	WD	Lobule 2	M3	lipid	0.0167242	0.0134639	0.0189454	0.0283981	0.0222485	0.0391761	0.0378613	0.0326529	0.0343495	0.0471837	0.0433999	0.0455905
3_Merge_WD_M1_12pm_dendra2_actin647_lipitox594.lif - TileScan 4_Merged-2	WD	Lobule 3	M1	lipid	0.0284832	0.0225513	0.0196642	0.031496	0.0289355	0.033475	0.0430094	0.0393233	0.0401796	0.0575815	0.0507732	0.0487852
3_Merge_WD_M1_12pm_dendra2_actin647_lipitox594.lif - TileScan 4_Merged-2	WD	Lobule 3	M3	lipid	0.0294209	0.0226188	0.0181385	0.0269848	0.0345523	0.033144	0.0433314	0.0393233	0.0401796	0.0549659	0.052969	0.0485915
average					0.0285061	0.026084	0.0246375	0.028668	0.0281199	0.0370426	0.0387528	0.0393984	0.042829	0.0478353	0.0474858	0.0468499
stdev					0.0112954	0.00842051	0.00714567	0.00646394	0.00721998	0.00809469	0.00793842	0.00795671	0.00968701	0.00859498	0.00603009	0.00522302
cell area
image	condition	lobule	mouse	organelle	R1	R2	R3	R4	R5	R6	R7	R8	R9	R10	R11	R12
1_Merge_WD_M1_12pm_dendra2_actin647_lipitox594.lif - TileScan 1_Merged-2	WD	Lobule 1	M1	lipid	167.957	165.18	145.385	204.431	295.554	271.308	289.982	292.894	395.837	254.199	263.736	232.076
1_Merge_WD_M1_12pm_dendra2_actin647_lipitox594.lif - TileScan 2_Merged-2	WD	Lobule 2	M1	lipid	106.629	215.278	233.017	168.88	264.444	237.567	316.729	341.122	276.009	363.395	300.137	256.463
1_Merge_WD_M1_12pm_dendra2_actin647_lipitox594.lif - TileScan 2_Merged-2	WD	Lobule 2	M3	lipid	93.8986	215.278	218.09	181.067	268.751	226.123	361.476	340.63	276.014	363.395	270.107	256.463
1_Merge_WD_M1_12pm_dendra2_actin647_lipitox594.lif - TileScan 4_Merged-2	WD	Lobule 3	M1	lipid	209.897	226.438	198.064	231.79	358.372	257.071	319.385	298.691	284.605	222.339	236.092	290.231
1_Merge_WD_M1_12pm_dendra2_actin647_lipitox594.lif - TileScan 4_Merged-2	WD	Lobule 3	M3	lipid	216.269	223.461	190.084	225.362	356.727	283.154	331.657	287.589	284.605	234.171	251.911	290.231
1_merge_WD_M3_12pm_dendra2_actin647_lipitox594.lif - TileScan 1_Merged-1	WD	Lobule 1	M3	lipid	254.187	222.306	153.666	206.054	203.101	171.862	165.318	231.845	228.988	460.555	176.565	269.559
2_Merge_WD_M1_12pm_dendra2_actin647_lipitox594.lif - TileScan 1_Merged-2	WD	Lobule 1	M1	lipid	212.689	229.246	214.121	217.271	273.406	244.492	284.637	313.894	294.009	206.428	233.676	268.72
2_Merge_WD_M1_12pm_dendra2_actin647_lipitox594.lif - TileScan 2_Merged-2	WD	Lobule 2	M1	lipid	510.388	220.177	218.521	228.27	253.416	246.746	351.978	375.859	359.319	260.744	390.429	267.766
2_Merge_WD_M1_12pm_dendra2_actin647_lipitox594.lif - TileScan 2_Merged-2	WD	Lobule 2	M3	lipid	422.052	219.495	218.549	249.233	251.608	246.746	351.978	375.859	359.319	265.969	347.46	288.456
2_Merge_WD_M1_12pm_dendra2_actin647_lipitox594.lif - TileScan 4_Merged-2	WD	Lobule 3	M1	lipid	169.175	187.64	195.667	229.098	323.355	317.786	282.439	292.39	371.22	401.589	223.674	261.186
2_Merge_WD_M1_12pm_dendra2_actin647_lipitox594.lif - TileScan 4_Merged-2	WD	Lobule 3	M3	lipid	167.374	210.389	242.458	232.839	303.303	305.756	297.304	340.631	347.028	401.589	216.966	274.463
2_merge_WD_M3_12pm_dendra2_actin647_lipitox594.lif - TileScan 1_Merged-1	WD	Lobule 1	M3	lipid	307.283	296.229	179.113	252.357	176.867	302.079	317.544	204.553	265.482	237.453	278.588	247.206
3_Merge_WD_M1_12pm_dendra2_actin647_lipitox594.lif - TileScan 1_Merged-2	WD	Lobule 1	M1	lipid	277.533	238.53	227.641	287.106	228.218	352.22	242.718	268.043	316.243	289.676	250.666	276.602
3_Merge_WD_M1_12pm_dendra2_actin647_lipitox594.lif - TileScan 2_Merged-2	WD	Lobule 2	M1	lipid	263.164	241.556	231.655	258.949	218.216	268.371	296.287	186.354	300.014	310.323	376.57	297.213
3_Merge_WD_M1_12pm_dendra2_actin647_lipitox594.lif - TileScan 2_Merged-2	WD	Lobule 2	M3	lipid	272.229	241.49	239.066	258.949	218.216	268.371	296.287	186.353	295.313	317.818	355.206	297.188
3_Merge_WD_M1_12pm_dendra2_actin647_lipitox594.lif - TileScan 4_Merged-2	WD	Lobule 3	M1	lipid	191.209	232.565	192.185	288.995	311.332	234.072	324.635	310.397	405.287	276.911	345.314	238.437
3_Merge_WD_M1_12pm_dendra2_actin647_lipitox594.lif - TileScan 4_Merged-2	WD	Lobule 3	M3	lipid	188.239	232.649	207.733	291.49	290.07	237.02	324.635	310.397	405.287	313.742	321.9	238.437
average					237.069	224.583	206.177	236.008	270.292	262.985	303.235	291.618	321.446	304.723	284.647	267.688
stdev					104.794	26.664	28.0153	35.3647	51.8202	41.5186	46.29	59.4707	53.6416	72.0932	62.1084	20.9358

## Sheet: CNTR_Mito
count
image	condition	lobule	mouse	organelle	R1	R2	R3	R4	R5	R6	R7	R8	R9	R10	R11	R12
1_M1_CNT_EF_12pm_dendra2_actin647_lipitox594.lif - TileScan 1_Merged-2	CNTR	Lobule 1	M1	mito	446	246	232	425	442	602	517	84	730	742	675	815
1_M1_CNT_EF_12pm_dendra2_actin647_lipitox594.lif - TileScan 3_Merged-1	CNTR	Lobule 2	M1	mito	623	360	612	297	478	660	303	579	534	788	1152	708
1_M2_CNT_EF_12pm_dendra2_actin647_lipitox594.lif - TileScan 1_Merged-1	CNTR	Lobule 1	M2	mito	801	452	547	611	561	463	528	762	594	555	470	981
1_M2_CNT_EF_12pm_dendra2_actin647_lipitox594.lif - TileScan 2_Merged-2	CNTR	Lobule 2	M2	mito	491	199	493	337	307	392	388	549	377	364	923	850
1_M3_CNT_EF_12pm_dendra2_actin647_lipitox594.lif - TileScan 1_Merged-2	CNTR	Lobule 1	M3	mito	294	114	231	541	263	385	352	553	409	369	965	548
1_M3_CNT_EF_12pm_dendra2_actin647_lipitox594.lif - TileScan 2_Merged-2	CNTR	Lobule 2	M3	mito	641	649	703	579	632	673	637	585	720	448	899	1084
2_M1_CNT_EF_12pm_dendra2_actin647_lipitox594.lif - TileScan 1_Merged-2	CNTR	Lobule 1	M1	mito	406	371	569	612	302	476	597	558	368	523	450	879
2_M1_CNT_EF_12pm_dendra2_actin647_lipitox594.lif - TileScan 3_Merged-2	CNTR	Lobule 2	M1	mito	157	292	392	549	370	556	273	510	526	897	973	620
2_M2_CNT_EF_12pm_dendra2_actin647_lipitox594.lif - TileScan 1_Merged-2	CNTR	Lobule 1	M2	mito	489	328	424	651	463	488	472	522	384	600	688	1026
2_M2_CNT_EF_12pm_dendra2_actin647_lipitox594.lif - TileScan 2_Merged-2	CNTR	Lobule 2	M2	mito	452	514	551	457	520	552	596	507	458	588	811	743
2_M3_CNT_EF_12pm_dendra2_actin647_lipitox594.lif - TileScan 1_Merged-2	CNTR	Lobule 1	M3	mito	383	642	536	475	500	411	548	243	502	271	755	453
2_M3_CNT_EF_12pm_dendra2_actin647_lipitox594.lif - TileScan 2_Merged-3	CNTR	Lobule 2	M3	mito	402	541	596	477	520	562	589	777	521	758	1205	946
3_M1_CNT_EF_12pm_dendra2_actin647_lipitox594.lif - TileScan 1_Merged-3	CNTR	Lobule 1	M1	mito	228	392	439	702	259	584	448	589	224	560	568	906
3_M1_CNT_EF_12pm_dendra2_actin647_lipitox594.lif - TileScan 3_Merged-2	CNTR	Lobule 2	M1	mito	330	449	459	466	277	607	497	442	333	407	1044	734
3_M2_CNT_EF_12pm_dendra2_actin647_lipitox594.lif - TileScan 1_Merged-3	CNTR	Lobule 1	M2	mito	586	613	800	299	561	632	559	489	628	479	548	782
3_M2_CNT_EF_12pm_dendra2_actin647_lipitox594.lif - TileScan 2_Merged-2	CNTR	Lobule 2	M2	mito	456	524	372	571	570	532	501	567	343	615	705	528
3_M3_CNT_EF_12pm_dendra2_actin647_lipitox594.lif - TileScan 1_Merged-2	CNTR	Lobule 1	M3	mito	148	747	249	489	292	451	353	338	451	253	866	532
3_M3_CNT_EF_12pm_dendra2_actin647_lipitox594.lif - TileScan 2_Merged-3	CNTR	Lobule 2	M3	mito	643	680	624	684	343	709	395	609	449	1152	1120	757
average					443.111	450.722	490.5	512.333	425.556	540.833	475.167	514.611	475.056	576.056	823.167	771.778
stdev					175.157	177.74	157.937	122.002	123.972	98.0811	109.004	164.017	134.463	228.253	231.963	183.437
total area
image	condition	lobule	mouse	organelle	R1	R2	R3	R4	R5	R6	R7	R8	R9	R10	R11	R12
1_M1_CNT_EF_12pm_dendra2_actin647_lipitox594.lif - TileScan 1_Merged-2	CNTR	Lobule 1	M1	mito	662.14	355.113	337.256	624.017	660.058	833.231	615.592	108.6	808.526	737.918	651.253	788.298
1_M1_CNT_EF_12pm_dendra2_actin647_lipitox594.lif - TileScan 3_Merged-1	CNTR	Lobule 2	M1	mito	819.678	485.507	961.124	433.508	651.344	818.796	317.578	604.984	559.96	765.188	1105.66	694.826
1_M2_CNT_EF_12pm_dendra2_actin647_lipitox594.lif - TileScan 1_Merged-1	CNTR	Lobule 1	M2	mito	1017.02	573.787	710.601	739.393	691.506	550.248	611.635	840.986	655.017	630.321	480.875	963.278
1_M2_CNT_EF_12pm_dendra2_actin647_lipitox594.lif - TileScan 2_Merged-2	CNTR	Lobule 2	M2	mito	910.773	388.17	957.321	607.197	503.04	593.543	637.266	786.789	489.015	456.478	1143.3	1066.77
1_M3_CNT_EF_12pm_dendra2_actin647_lipitox594.lif - TileScan 1_Merged-2	CNTR	Lobule 1	M3	mito	509.865	198.456	393.226	1003.61	492.519	721.908	622.769	877.528	638.543	550.022	1277.42	669.948
1_M3_CNT_EF_12pm_dendra2_actin647_lipitox594.lif - TileScan 2_Merged-2	CNTR	Lobule 2	M3	mito	1107.39	1200.05	1249.68	1041.32	1021.97	1172.53	1012.29	944.448	1063.42	666.926	1204.18	1344.27
2_M1_CNT_EF_12pm_dendra2_actin647_lipitox594.lif - TileScan 1_Merged-2	CNTR	Lobule 1	M1	mito	644.351	649.45	868.375	847.776	401.038	565.526	697.969	647.479	456.213	569.951	466.831	893.331
2_M1_CNT_EF_12pm_dendra2_actin647_lipitox594.lif - TileScan 3_Merged-2	CNTR	Lobule 2	M1	mito	259.993	455.751	617.747	821.105	495.666	776.557	345.965	620.383	620.147	997.646	1005.17	646.997
2_M2_CNT_EF_12pm_dendra2_actin647_lipitox594.lif - TileScan 1_Merged-2	CNTR	Lobule 1	M2	mito	711.82	504.828	650.853	933.358	637.869	636.24	624.783	663.359	464.985	782.288	845.362	1099.28
2_M2_CNT_EF_12pm_dendra2_actin647_lipitox594.lif - TileScan 2_Merged-2	CNTR	Lobule 2	M2	mito	600.237	702.586	794.751	674.526	759.92	816.073	775.41	640.51	609.809	737.138	937.185	895.717
2_M3_CNT_EF_12pm_dendra2_actin647_lipitox594.lif - TileScan 1_Merged-2	CNTR	Lobule 1	M3	mito	583.879	1062.61	940.288	724.457	757.153	598.097	803.557	389.399	682.088	368.598	945.619	541.573
2_M3_CNT_EF_12pm_dendra2_actin647_lipitox594.lif - TileScan 2_Merged-3	CNTR	Lobule 2	M3	mito	711.285	951.812	1137.83	889.929	887.822	946.631	875.393	1137.58	769.737	1025	1519.63	1174.81
3_M1_CNT_EF_12pm_dendra2_actin647_lipitox594.lif - TileScan 1_Merged-3	CNTR	Lobule 1	M1	mito	372.844	628.094	709.989	1019.91	362.689	748.387	561.165	691.727	272.302	580.323	568.775	926.23
3_M1_CNT_EF_12pm_dendra2_actin647_lipitox594.lif - TileScan 3_Merged-2	CNTR	Lobule 2	M1	mito	644.023	894.189	915.313	869.628	461.693	912.769	683.129	583.904	446.01	514.945	1182.46	834.479
3_M2_CNT_EF_12pm_dendra2_actin647_lipitox594.lif - TileScan 1_Merged-3	CNTR	Lobule 1	M2	mito	781.449	910.099	1159.46	426.896	746.44	850.543	730.622	604.483	751.172	561.931	601.278	861.387
3_M2_CNT_EF_12pm_dendra2_actin647_lipitox594.lif - TileScan 2_Merged-2	CNTR	Lobule 2	M2	mito	712.847	826.156	569.266	873.605	879.841	773.902	656.708	734.323	422.881	722.563	777.969	642.298
3_M3_CNT_EF_12pm_dendra2_actin647_lipitox594.lif - TileScan 1_Merged-2	CNTR	Lobule 1	M3	mito	263.198	1372.45	453.582	942.187	525.418	727.214	552.007	540.73	686.918	345.748	1249.65	740.376
3_M3_CNT_EF_12pm_dendra2_actin647_lipitox594.lif - TileScan 2_Merged-3	CNTR	Lobule 2	M3	mito	1202.53	1198.46	1141.54	1144.09	565.396	1242.68	603.399	971.433	674.097	1610.38	1496.39	997.227
average					695.296	742.087	809.344	812.028	638.966	793.604	651.513	688.258	615.047	701.298	969.946	876.728
stdev					259.309	329.584	273.691	201.424	180.404	190.255	164.15	230.064	179.201	291.541	329.58	208.994
average area
image	condition	lobule	mouse	organelle	R1	R2	R3	R4	R5	R6	R7	R8	R9	R10	R11	R12
1_M1_CNT_EF_12pm_dendra2_actin647_lipitox594.lif - TileScan 1_Merged-2	CNTR	Lobule 1	M1	mito	1.4514	1.48424	1.47384	1.40137	1.56059	1.38894	1.21223	1.24167	1.12157	0.983529	0.974693	0.969544
1_M1_CNT_EF_12pm_dendra2_actin647_lipitox594.lif - TileScan 3_Merged-1	CNTR	Lobule 2	M1	mito	1.28555	1.25938	1.58302	1.37133	1.36686	1.23046	1.07068	1.03781	1.04151	0.979786	0.966028	0.983354
1_M2_CNT_EF_12pm_dendra2_actin647_lipitox594.lif - TileScan 1_Merged-1	CNTR	Lobule 1	M2	mito	1.25433	1.24539	1.29399	1.19758	1.22411	1.19692	1.16384	1.1187	1.08046	1.12458	1.06918	0.990246
1_M2_CNT_EF_12pm_dendra2_actin647_lipitox594.lif - TileScan 2_Merged-2	CNTR	Lobule 2	M2	mito	1.95308	1.94418	1.9144	1.75117	1.54389	1.51013	1.58045	1.43686	1.35969	1.26766	1.22249	1.25365
1_M3_CNT_EF_12pm_dendra2_actin647_lipitox594.lif - TileScan 1_Merged-2	CNTR	Lobule 1	M3	mito	1.6837	1.5788	1.6299	1.68391	1.81089	1.87542	1.74886	1.57592	1.57624	1.52265	1.28034	1.24191
1_M3_CNT_EF_12pm_dendra2_actin647_lipitox594.lif - TileScan 2_Merged-2	CNTR	Lobule 2	M3	mito	1.7564	1.79912	1.76625	1.82588	1.57294	1.75522	1.55801	1.61279	1.49323	1.50971	1.32582	1.28638
2_M1_CNT_EF_12pm_dendra2_actin647_lipitox594.lif - TileScan 1_Merged-2	CNTR	Lobule 1	M1	mito	1.57121	1.74579	1.53303	1.37114	1.31516	1.20626	1.17848	1.15711	1.21957	1.10105	1.04161	1.02595
2_M1_CNT_EF_12pm_dendra2_actin647_lipitox594.lif - TileScan 3_Merged-2	CNTR	Lobule 2	M1	mito	1.65275	1.53485	1.56188	1.49293	1.32967	1.41376	1.26434	1.24452	1.20424	1.12675	1.03478	1.04386
2_M2_CNT_EF_12pm_dendra2_actin647_lipitox594.lif - TileScan 1_Merged-2	CNTR	Lobule 1	M2	mito	1.45072	1.46902	1.61126	1.29223	1.3824	1.27721	1.29727	1.26016	1.16125	1.32803	1.21376	1.08639
2_M2_CNT_EF_12pm_dendra2_actin647_lipitox594.lif - TileScan 2_Merged-2	CNTR	Lobule 2	M2	mito	1.32783	1.37823	1.3929	1.39807	1.48377	1.4824	1.34025	1.27476	1.3434	1.2556	1.1172	1.25573
2_M3_CNT_EF_12pm_dendra2_actin647_lipitox594.lif - TileScan 1_Merged-2	CNTR	Lobule 1	M3	mito	1.51818	1.61375	1.75462	1.5231	1.50553	1.47389	1.49843	1.61323	1.38212	1.49378	1.26107	1.18615
2_M3_CNT_EF_12pm_dendra2_actin647_lipitox594.lif - TileScan 2_Merged-3	CNTR	Lobule 2	M3	mito	1.67007	1.75307	1.85094	1.85768	1.68705	1.63953	1.45546	1.44896	1.50076	1.35649	1.28124	1.24988
3_M1_CNT_EF_12pm_dendra2_actin647_lipitox594.lif - TileScan 1_Merged-3	CNTR	Lobule 1	M1	mito	1.64083	1.57044	1.60416	1.47794	1.37653	1.21144	1.24342	1.15628	1.25034	1.03992	1.02665	1.02602
3_M1_CNT_EF_12pm_dendra2_actin647_lipitox594.lif - TileScan 3_Merged-2	CNTR	Lobule 2	M1	mito	1.94386	1.9842	2.01355	1.86372	1.67415	1.47921	1.38122	1.30489	1.31835	1.27946	1.11909	1.13328
3_M2_CNT_EF_12pm_dendra2_actin647_lipitox594.lif - TileScan 1_Merged-3	CNTR	Lobule 1	M2	mito	1.2845	1.47136	1.42281	1.40561	1.32152	1.32875	1.29167	1.22656	1.2189	1.18926	1.16161	1.10656
3_M2_CNT_EF_12pm_dendra2_actin647_lipitox594.lif - TileScan 2_Merged-2	CNTR	Lobule 2	M2	mito	1.61822	1.59674	1.52843	1.5743	1.54534	1.48761	1.34527	1.31972	1.24011	1.17547	1.07891	1.26459
3_M3_CNT_EF_12pm_dendra2_actin647_lipitox594.lif - TileScan 1_Merged-2	CNTR	Lobule 1	M3	mito	1.55008	1.85603	1.82514	1.97187	1.80641	1.67235	1.54813	1.6044	1.70084	1.35228	1.4317	1.38486
3_M3_CNT_EF_12pm_dendra2_actin647_lipitox594.lif - TileScan 2_Merged-3	CNTR	Lobule 2	M3	mito	1.86226	1.74375	1.83037	1.71201	1.62662	1.74682	1.4969	1.58215	1.47582	1.43798	1.3436	1.29722
average					1.58194	1.61269	1.64392	1.5651	1.50741	1.46535	1.37083	1.34536	1.31602	1.25133	1.16388	1.15475
stdev					0.216027	0.213865	0.195487	0.224664	0.171862	0.207087	0.176351	0.188715	0.179511	0.174243	0.136925	0.12923
average perimeter
image	condition	lobule	mouse	organelle	R1	R2	R3	R4	R5	R6	R7	R8	R9	R10	R11	R12
1_M1_CNT_EF_12pm_dendra2_actin647_lipitox594.lif - TileScan 1_Merged-2	CNTR	Lobule 1	M1	mito	4.60855	4.64119	4.58919	4.44651	4.71717	4.40744	4.12066	4.18045	3.95891	3.75518	3.78585	3.81971
1_M1_CNT_EF_12pm_dendra2_actin647_lipitox594.lif - TileScan 3_Merged-1	CNTR	Lobule 2	M1	mito	4.27074	4.18063	4.72403	4.3304	4.34865	4.11656	3.84118	3.77953	3.82541	3.72717	3.76634	3.82411
1_M2_CNT_EF_12pm_dendra2_actin647_lipitox594.lif - TileScan 1_Merged-1	CNTR	Lobule 1	M2	mito	4.25401	4.21555	4.27816	4.12301	4.18281	4.1333	4.10456	4.00108	3.91054	4.02861	4.00359	3.84628
1_M2_CNT_EF_12pm_dendra2_actin647_lipitox594.lif - TileScan 2_Merged-2	CNTR	Lobule 2	M2	mito	5.3858	5.42808	5.38628	5.05062	4.79009	4.68904	4.76728	4.54289	4.43901	4.20812	4.17311	4.34127
1_M3_CNT_EF_12pm_dendra2_actin647_lipitox594.lif - TileScan 1_Merged-2	CNTR	Lobule 1	M3	mito	4.99611	5.03698	4.97503	4.98554	5.22484	5.27403	5.13553	4.91088	4.91549	4.89292	4.50216	4.48525
1_M3_CNT_EF_12pm_dendra2_actin647_lipitox594.lif - TileScan 2_Merged-2	CNTR	Lobule 2	M3	mito	5.12993	5.17602	5.15577	5.27516	4.82529	5.14617	4.89268	4.98045	4.81086	4.80589	4.63297	4.53451
2_M1_CNT_EF_12pm_dendra2_actin647_lipitox594.lif - TileScan 1_Merged-2	CNTR	Lobule 1	M1	mito	4.73593	5.01717	4.69104	4.35806	4.25147	4.08417	4.03024	4.0144	4.20068	4.04233	4.01154	3.93979
2_M1_CNT_EF_12pm_dendra2_actin647_lipitox594.lif - TileScan 3_Merged-2	CNTR	Lobule 2	M1	mito	4.86603	4.74285	4.70154	4.61353	4.25406	4.42521	4.14034	4.1563	4.10944	4.0148	3.90622	3.96578
2_M2_CNT_EF_12pm_dendra2_actin647_lipitox594.lif - TileScan 1_Merged-2	CNTR	Lobule 1	M2	mito	4.62909	4.62036	4.92667	4.24275	4.44748	4.28627	4.30078	4.24591	4.0469	4.40874	4.22243	4.03861
2_M2_CNT_EF_12pm_dendra2_actin647_lipitox594.lif - TileScan 2_Merged-2	CNTR	Lobule 2	M2	mito	4.40223	4.49775	4.54046	4.51467	4.59935	4.6482	4.34009	4.24858	4.42823	4.25168	4.01315	4.39199
2_M3_CNT_EF_12pm_dendra2_actin647_lipitox594.lif - TileScan 1_Merged-2	CNTR	Lobule 1	M3	mito	4.69437	5.00245	5.12369	4.83778	4.7963	4.77117	4.829	5.06934	4.68662	5.02177	4.57673	4.40987
2_M3_CNT_EF_12pm_dendra2_actin647_lipitox594.lif - TileScan 2_Merged-3	CNTR	Lobule 2	M3	mito	5.01124	5.07989	5.32161	5.33116	4.99337	4.98011	4.70831	4.80838	4.84334	4.63612	4.57604	4.52219
3_M1_CNT_EF_12pm_dendra2_actin647_lipitox594.lif - TileScan 1_Merged-3	CNTR	Lobule 1	M1	mito	4.92622	4.74778	4.82079	4.55928	4.40291	4.12342	4.18773	4.02915	4.26871	3.86623	3.85084	3.93611
3_M1_CNT_EF_12pm_dendra2_actin647_lipitox594.lif - TileScan 3_Merged-2	CNTR	Lobule 2	M1	mito	5.36135	5.43945	5.43288	5.21179	4.86847	4.52125	4.37061	4.23505	4.24781	4.21028	4.03528	4.09939
3_M2_CNT_EF_12pm_dendra2_actin647_lipitox594.lif - TileScan 1_Merged-3	CNTR	Lobule 1	M2	mito	4.32325	4.64458	4.54817	4.52597	4.37089	4.36696	4.29249	4.17609	4.21387	4.18392	4.11422	4.10434
3_M2_CNT_EF_12pm_dendra2_actin647_lipitox594.lif - TileScan 2_Merged-2	CNTR	Lobule 2	M2	mito	4.9176	4.84919	4.72473	4.87694	4.73536	4.62998	4.37313	4.34829	4.22488	4.06668	3.92732	4.41485
3_M3_CNT_EF_12pm_dendra2_actin647_lipitox594.lif - TileScan 1_Merged-2	CNTR	Lobule 1	M3	mito	4.67614	5.30718	5.23284	5.52699	5.32869	5.08048	4.9048	5.06981	5.28922	4.59873	4.85634	4.80938
3_M3_CNT_EF_12pm_dendra2_actin647_lipitox594.lif - TileScan 2_Merged-3	CNTR	Lobule 2	M3	mito	5.33856	5.14923	5.24693	5.07464	4.94992	5.2081	4.73269	4.98121	4.83204	4.76971	4.6489	4.59997
average					4.80706	4.87646	4.91221	4.77138	4.67151	4.6051	4.44845	4.4321	4.40289	4.30494	4.20017	4.22686
stdev					0.362482	0.371641	0.337446	0.415162	0.336861	0.399193	0.365768	0.424656	0.40668	0.397337	0.341387	0.307838
average eccentricity
image	condition	lobule	mouse	organelle	R1	R2	R3	R4	R5	R6	R7	R8	R9	R10	R11	R12
1_M1_CNT_EF_12pm_dendra2_actin647_lipitox594.lif - TileScan 1_Merged-2	CNTR	Lobule 1	M1	mito	0.714362	0.668394	0.657025	0.669948	0.684412	0.644203	0.63441	0.640669	0.633716	0.673287	0.717549	0.74016
1_M1_CNT_EF_12pm_dendra2_actin647_lipitox594.lif - TileScan 3_Merged-1	CNTR	Lobule 2	M1	mito	0.668696	0.656306	0.658802	0.645668	0.613989	0.626626	0.618764	0.646297	0.665422	0.687036	0.711593	0.719766
1_M2_CNT_EF_12pm_dendra2_actin647_lipitox594.lif - TileScan 1_Merged-1	CNTR	Lobule 1	M2	mito	0.700707	0.690581	0.672983	0.678264	0.685556	0.686013	0.692201	0.69156	0.684366	0.707711	0.738592	0.733914
1_M2_CNT_EF_12pm_dendra2_actin647_lipitox594.lif - TileScan 2_Merged-2	CNTR	Lobule 2	M2	mito	0.717686	0.721941	0.727336	0.69451	0.725812	0.697461	0.688105	0.682114	0.677613	0.660137	0.698789	0.734278
1_M3_CNT_EF_12pm_dendra2_actin647_lipitox594.lif - TileScan 1_Merged-2	CNTR	Lobule 1	M3	mito	0.722361	0.758605	0.720045	0.71362	0.718886	0.704461	0.7189	0.728393	0.733787	0.765101	0.762034	0.775417
1_M3_CNT_EF_12pm_dendra2_actin647_lipitox594.lif - TileScan 2_Merged-2	CNTR	Lobule 2	M3	mito	0.707706	0.698889	0.70888	0.710156	0.711022	0.716848	0.739646	0.729786	0.730986	0.739343	0.763832	0.767876
2_M1_CNT_EF_12pm_dendra2_actin647_lipitox594.lif - TileScan 1_Merged-2	CNTR	Lobule 1	M1	mito	0.678925	0.678785	0.669357	0.633957	0.603356	0.640697	0.62957	0.645998	0.700755	0.724806	0.747158	0.746801
2_M1_CNT_EF_12pm_dendra2_actin647_lipitox594.lif - TileScan 3_Merged-2	CNTR	Lobule 2	M1	mito	0.679498	0.673307	0.633741	0.646077	0.61097	0.618985	0.615436	0.632145	0.645652	0.680813	0.70997	0.727601
2_M2_CNT_EF_12pm_dendra2_actin647_lipitox594.lif - TileScan 1_Merged-2	CNTR	Lobule 1	M2	mito	0.711287	0.694913	0.712375	0.68731	0.690442	0.677065	0.687439	0.694711	0.692071	0.694869	0.731413	0.731862
2_M2_CNT_EF_12pm_dendra2_actin647_lipitox594.lif - TileScan 2_Merged-2	CNTR	Lobule 2	M2	mito	0.710059	0.714985	0.695129	0.711212	0.663508	0.693412	0.657494	0.680267	0.689045	0.687769	0.701588	0.734565
2_M3_CNT_EF_12pm_dendra2_actin647_lipitox594.lif - TileScan 1_Merged-2	CNTR	Lobule 1	M3	mito	0.677053	0.720353	0.704986	0.738601	0.7329	0.738722	0.731618	0.744408	0.756305	0.776536	0.792529	0.781894
2_M3_CNT_EF_12pm_dendra2_actin647_lipitox594.lif - TileScan 2_Merged-3	CNTR	Lobule 2	M3	mito	0.711277	0.69051	0.722407	0.718507	0.681131	0.7121	0.740212	0.743475	0.732947	0.757038	0.767821	0.774632
3_M1_CNT_EF_12pm_dendra2_actin647_lipitox594.lif - TileScan 1_Merged-3	CNTR	Lobule 1	M1	mito	0.695675	0.695003	0.667665	0.641312	0.642733	0.66487	0.661022	0.65268	0.698142	0.692125	0.702791	0.73769
3_M1_CNT_EF_12pm_dendra2_actin647_lipitox594.lif - TileScan 3_Merged-2	CNTR	Lobule 2	M1	mito	0.70868	0.697529	0.688141	0.669494	0.66225	0.6425	0.614618	0.627904	0.645365	0.646802	0.704964	0.71489
3_M2_CNT_EF_12pm_dendra2_actin647_lipitox594.lif - TileScan 1_Merged-3	CNTR	Lobule 1	M2	mito	0.71629	0.698642	0.692133	0.705438	0.684303	0.690448	0.683643	0.683767	0.707753	0.713084	0.726453	0.737351
3_M2_CNT_EF_12pm_dendra2_actin647_lipitox594.lif - TileScan 2_Merged-2	CNTR	Lobule 2	M2	mito	0.699906	0.695915	0.712866	0.716722	0.671617	0.67881	0.666677	0.662162	0.698004	0.67022	0.704311	0.753631
3_M3_CNT_EF_12pm_dendra2_actin647_lipitox594.lif - TileScan 1_Merged-2	CNTR	Lobule 1	M3	mito	0.736035	0.719656	0.698595	0.728965	0.750537	0.72897	0.738364	0.759661	0.777853	0.758252	0.790535	0.78186
3_M3_CNT_EF_12pm_dendra2_actin647_lipitox594.lif - TileScan 2_Merged-3	CNTR	Lobule 2	M3	mito	0.711432	0.707041	0.699976	0.698816	0.70876	0.73052	0.720599	0.740105	0.752041	0.741809	0.759356	0.770374
average					0.703757	0.698964	0.691247	0.689365	0.680121	0.682928	0.679929	0.688117	0.701212	0.709819	0.735071	0.748031
stdev					0.0177237	0.0233862	0.0260899	0.0321063	0.0422849	0.0367054	0.0450866	0.0434179	0.0403111	0.0390646	0.0313057	0.0218328
average solidity
image	condition	lobule	mouse	organelle	R1	R2	R3	R4	R5	R6	R7	R8	R9	R10	R11	R12
1_M1_CNT_EF_12pm_dendra2_actin647_lipitox594.lif - TileScan 1_Merged-2	CNTR	Lobule 1	M1	mito	0.930862	0.929062	0.935643	0.936811	0.937044	0.937722	0.936695	0.934226	0.936821	0.928868	0.922116	0.915678
1_M1_CNT_EF_12pm_dendra2_actin647_lipitox594.lif - TileScan 3_Merged-1	CNTR	Lobule 2	M1	mito	0.936395	0.938263	0.940459	0.944514	0.94452	0.942019	0.93724	0.939437	0.933274	0.932104	0.926332	0.920165
1_M2_CNT_EF_12pm_dendra2_actin647_lipitox594.lif - TileScan 1_Merged-1	CNTR	Lobule 1	M2	mito	0.933845	0.935596	0.936976	0.931571	0.935248	0.934284	0.931294	0.931453	0.933864	0.929766	0.922635	0.920544
1_M2_CNT_EF_12pm_dendra2_actin647_lipitox594.lif - TileScan 2_Merged-2	CNTR	Lobule 2	M2	mito	0.927581	0.926831	0.923839	0.930483	0.933774	0.930983	0.934013	0.932942	0.932512	0.936907	0.930844	0.921304
1_M3_CNT_EF_12pm_dendra2_actin647_lipitox594.lif - TileScan 1_Merged-2	CNTR	Lobule 1	M3	mito	0.928604	0.913499	0.918948	0.926393	0.92858	0.929341	0.924841	0.921607	0.919236	0.910661	0.903998	0.899279
1_M3_CNT_EF_12pm_dendra2_actin647_lipitox594.lif - TileScan 2_Merged-2	CNTR	Lobule 2	M3	mito	0.929	0.930995	0.928129	0.923835	0.930683	0.920438	0.921689	0.920929	0.918261	0.917115	0.90415	0.905007
2_M1_CNT_EF_12pm_dendra2_actin647_lipitox594.lif - TileScan 1_Merged-2	CNTR	Lobule 1	M1	mito	0.936848	0.93464	0.933926	0.938688	0.941122	0.941292	0.938228	0.936408	0.930634	0.92214	0.913777	0.914066
2_M1_CNT_EF_12pm_dendra2_actin647_lipitox594.lif - TileScan 3_Merged-2	CNTR	Lobule 2	M1	mito	0.935375	0.930313	0.939085	0.937607	0.942294	0.940968	0.94277	0.940286	0.934854	0.928774	0.923773	0.915865
2_M2_CNT_EF_12pm_dendra2_actin647_lipitox594.lif - TileScan 1_Merged-2	CNTR	Lobule 1	M2	mito	0.930261	0.93093	0.921817	0.937306	0.935181	0.934727	0.934787	0.934268	0.932657	0.93157	0.92534	0.91847
2_M2_CNT_EF_12pm_dendra2_actin647_lipitox594.lif - TileScan 2_Merged-2	CNTR	Lobule 2	M2	mito	0.928974	0.929406	0.928478	0.932728	0.936132	0.932852	0.937598	0.932215	0.930949	0.930045	0.929195	0.915962
2_M3_CNT_EF_12pm_dendra2_actin647_lipitox594.lif - TileScan 1_Merged-2	CNTR	Lobule 1	M3	mito	0.932487	0.916838	0.925682	0.918826	0.924305	0.914315	0.914547	0.907884	0.906196	0.898277	0.895607	0.899342
2_M3_CNT_EF_12pm_dendra2_actin647_lipitox594.lif - TileScan 2_Merged-3	CNTR	Lobule 2	M3	mito	0.930333	0.93129	0.926511	0.929146	0.932307	0.927021	0.921956	0.915321	0.91777	0.913402	0.901285	0.898321
3_M1_CNT_EF_12pm_dendra2_actin647_lipitox594.lif - TileScan 1_Merged-3	CNTR	Lobule 1	M1	mito	0.931872	0.933862	0.938425	0.938021	0.934076	0.934695	0.935871	0.937086	0.931056	0.927604	0.925916	0.916757
3_M1_CNT_EF_12pm_dendra2_actin647_lipitox594.lif - TileScan 3_Merged-2	CNTR	Lobule 2	M1	mito	0.930251	0.930782	0.934089	0.935148	0.934826	0.9403	0.938948	0.938406	0.940732	0.93745	0.928505	0.919502
3_M2_CNT_EF_12pm_dendra2_actin647_lipitox594.lif - TileScan 1_Merged-3	CNTR	Lobule 1	M2	mito	0.932223	0.931871	0.931616	0.92986	0.931108	0.931683	0.934283	0.936401	0.930233	0.926916	0.926311	0.916559
3_M2_CNT_EF_12pm_dendra2_actin647_lipitox594.lif - TileScan 2_Merged-2	CNTR	Lobule 2	M2	mito	0.92719	0.93136	0.931728	0.932234	0.935061	0.934878	0.936781	0.933314	0.934971	0.934107	0.931369	0.914617
3_M3_CNT_EF_12pm_dendra2_actin647_lipitox594.lif - TileScan 1_Merged-2	CNTR	Lobule 1	M3	mito	0.925447	0.926508	0.927485	0.918888	0.918393	0.919523	0.91783	0.911618	0.900176	0.908407	0.897476	0.891731
3_M3_CNT_EF_12pm_dendra2_actin647_lipitox594.lif - TileScan 2_Merged-3	CNTR	Lobule 2	M3	mito	0.926679	0.927155	0.926829	0.925151	0.921573	0.918545	0.924904	0.914623	0.911342	0.908371	0.903085	0.898969
average					0.930791	0.9294	0.930537	0.931512	0.933124	0.931421	0.931349	0.928801	0.926419	0.923471	0.917318	0.91123
stdev					0.00330189	0.00602073	0.00621204	0.00699677	0.00676758	0.0084291	0.0082099	0.0104778	0.0114484	0.0113644	0.0126678	0.00955198
average feret
image	condition	lobule	mouse	organelle	R1	R2	R3	R4	R5	R6	R7	R8	R9	R10	R11	R12
1_M1_CNT_EF_12pm_dendra2_actin647_lipitox594.lif - TileScan 1_Merged-2	CNTR	Lobule 1	M1	mito	1.75865	1.71864	1.71834	1.6655	1.77	1.64415	1.54077	1.54927	1.49161	1.44087	1.47074	1.49599
1_M1_CNT_EF_12pm_dendra2_actin647_lipitox594.lif - TileScan 3_Merged-1	CNTR	Lobule 2	M1	mito	1.61786	1.57197	1.75699	1.61575	1.61092	1.53638	1.43629	1.42923	1.46339	1.44051	1.46637	1.48447
1_M2_CNT_EF_12pm_dendra2_actin647_lipitox594.lif - TileScan 1_Merged-1	CNTR	Lobule 1	M2	mito	1.60906	1.59473	1.60579	1.55148	1.58024	1.56397	1.56439	1.52214	1.48857	1.54639	1.56442	1.49781
1_M2_CNT_EF_12pm_dendra2_actin647_lipitox594.lif - TileScan 2_Merged-2	CNTR	Lobule 2	M2	mito	2.02335	2.03934	2.02851	1.87709	1.82644	1.76655	1.78867	1.70998	1.67827	1.58154	1.58409	1.67563
1_M3_CNT_EF_12pm_dendra2_actin647_lipitox594.lif - TileScan 1_Merged-2	CNTR	Lobule 1	M3	mito	1.89855	1.94123	1.88886	1.88049	1.97993	1.9806	1.94154	1.87256	1.8796	1.90016	1.74199	1.74955
1_M3_CNT_EF_12pm_dendra2_actin647_lipitox594.lif - TileScan 2_Merged-2	CNTR	Lobule 2	M3	mito	1.93901	1.95461	1.95574	1.99436	1.83422	1.94123	1.89024	1.90719	1.8475	1.83917	1.80289	1.76589
2_M1_CNT_EF_12pm_dendra2_actin647_lipitox594.lif - TileScan 1_Merged-2	CNTR	Lobule 1	M1	mito	1.76579	1.86979	1.75964	1.62228	1.56722	1.53337	1.51356	1.51444	1.61285	1.57151	1.56881	1.53838
2_M1_CNT_EF_12pm_dendra2_actin647_lipitox594.lif - TileScan 3_Merged-2	CNTR	Lobule 2	M1	mito	1.82261	1.77581	1.73626	1.70909	1.56447	1.63757	1.54262	1.55626	1.54738	1.53525	1.51655	1.53443
2_M2_CNT_EF_12pm_dendra2_actin647_lipitox594.lif - TileScan 1_Merged-2	CNTR	Lobule 1	M2	mito	1.75368	1.73708	1.8423	1.60304	1.67013	1.61135	1.61891	1.60972	1.53678	1.67129	1.62143	1.56784
2_M2_CNT_EF_12pm_dendra2_actin647_lipitox594.lif - TileScan 2_Merged-2	CNTR	Lobule 2	M2	mito	1.66916	1.70737	1.70289	1.7055	1.71521	1.75146	1.62073	1.59955	1.67203	1.61062	1.53451	1.69803
2_M3_CNT_EF_12pm_dendra2_actin647_lipitox594.lif - TileScan 1_Merged-2	CNTR	Lobule 1	M3	mito	1.75392	1.88099	1.9283	1.85511	1.83505	1.83226	1.84494	1.92956	1.80641	1.96128	1.79208	1.72937
2_M3_CNT_EF_12pm_dendra2_actin647_lipitox594.lif - TileScan 2_Merged-3	CNTR	Lobule 2	M3	mito	1.89963	1.90003	2.03129	2.01929	1.87192	1.88382	1.80523	1.86606	1.86343	1.80412	1.78426	1.76492
3_M1_CNT_EF_12pm_dendra2_actin647_lipitox594.lif - TileScan 1_Merged-3	CNTR	Lobule 1	M1	mito	1.85579	1.78047	1.8103	1.69322	1.63825	1.55576	1.57382	1.52382	1.64199	1.48265	1.49198	1.53135
3_M1_CNT_EF_12pm_dendra2_actin647_lipitox594.lif - TileScan 3_Merged-2	CNTR	Lobule 2	M1	mito	2.01823	2.03982	2.01921	1.93351	1.80482	1.6798	1.61043	1.57582	1.58984	1.57674	1.56228	1.57604
3_M2_CNT_EF_12pm_dendra2_actin647_lipitox594.lif - TileScan 1_Merged-3	CNTR	Lobule 1	M2	mito	1.6445	1.74629	1.70037	1.7084	1.64507	1.64279	1.62019	1.58516	1.60505	1.59898	1.58527	1.58793
3_M2_CNT_EF_12pm_dendra2_actin647_lipitox594.lif - TileScan 2_Merged-2	CNTR	Lobule 2	M2	mito	1.85261	1.82039	1.78211	1.85406	1.77261	1.72174	1.62944	1.62566	1.60668	1.53813	1.50287	1.71376
3_M3_CNT_EF_12pm_dendra2_actin647_lipitox594.lif - TileScan 1_Merged-2	CNTR	Lobule 1	M3	mito	1.79314	1.99613	1.96793	2.07916	2.02783	1.93377	1.87668	1.95501	2.0555	1.77842	1.88783	1.86627
3_M3_CNT_EF_12pm_dendra2_actin647_lipitox594.lif - TileScan 2_Merged-3	CNTR	Lobule 2	M3	mito	2.01497	1.93816	1.96956	1.91289	1.87136	1.97697	1.80157	1.90501	1.86126	1.83552	1.79706	1.78922
average					1.81614	1.83405	1.84469	1.79335	1.75476	1.73297	1.67889	1.6798	1.68045	1.65073	1.62641	1.6426
stdev					0.133398	0.140236	0.13215	0.159616	0.139412	0.157172	0.15126	0.174722	0.166923	0.161388	0.135648	0.12012
average mito int
image	condition	lobule	mouse	organelle	R1	R2	R3	R4	R5	R6	R7	R8	R9	R10	R11	R12
1_M1_CNT_EF_12pm_dendra2_actin647_lipitox594.lif - TileScan 1_Merged-2	CNTR	Lobule 1	M1	mito	113.783	122.17	113.258	103.017	107.905	91.0599	85.9052	73.2036	73.992	68.1034	65.9476	65.2841
1_M1_CNT_EF_12pm_dendra2_actin647_lipitox594.lif - TileScan 3_Merged-1	CNTR	Lobule 2	M1	mito	69.6677	69.3183	70.5746	56.0448	56.4938	52.1369	48.004	46.3467	47.325	47.5229	44.4344	43.8517
1_M2_CNT_EF_12pm_dendra2_actin647_lipitox594.lif - TileScan 1_Merged-1	CNTR	Lobule 1	M2	mito	99.5388	95.1233	93.2224	87.5639	75.3202	72.3232	66.8631	64.2642	65.4674	65.265	60.2249	64.9144
1_M2_CNT_EF_12pm_dendra2_actin647_lipitox594.lif - TileScan 2_Merged-2	CNTR	Lobule 2	M2	mito	56.3826	61.7358	57.3139	53.5896	48.0591	52.0263	45.6205	43.626	44.4068	40.2911	45.2995	46.8368
1_M3_CNT_EF_12pm_dendra2_actin647_lipitox594.lif - TileScan 1_Merged-2	CNTR	Lobule 1	M3	mito	65.7338	78.588	67.8063	58.7192	54.7246	56.7548	49.9395	48.8923	46.0232	45.1323	46.0827	42.4557
1_M3_CNT_EF_12pm_dendra2_actin647_lipitox594.lif - TileScan 2_Merged-2	CNTR	Lobule 2	M3	mito	68.5683	65.7948	59.3897	55.0857	50.5571	50.4987	48.2419	49.4722	47.6967	46.0505	47.2635	45.9081
2_M1_CNT_EF_12pm_dendra2_actin647_lipitox594.lif - TileScan 1_Merged-2	CNTR	Lobule 1	M1	mito	101.918	88.4608	80.0929	72.6417	64.4917	66.9743	58.8051	61.9819	60.0531	62.459	56.5125	58.3575
2_M1_CNT_EF_12pm_dendra2_actin647_lipitox594.lif - TileScan 3_Merged-2	CNTR	Lobule 2	M1	mito	79.6717	84.9837	81.9363	70.5851	60.2973	60.3732	54.7208	55.1567	49.5278	48.4222	44.1676	43.8546
2_M2_CNT_EF_12pm_dendra2_actin647_lipitox594.lif - TileScan 1_Merged-2	CNTR	Lobule 1	M2	mito	93.1039	79.7074	77.5373	70.6403	65.2626	64.6207	62.576	62.1305	61.2216	59.9748	60.1466	57.7672
2_M2_CNT_EF_12pm_dendra2_actin647_lipitox594.lif - TileScan 2_Merged-2	CNTR	Lobule 2	M2	mito	81.3808	68.8711	74.9806	69.4349	63.4334	59.5225	57.7927	51.9619	50.0454	48.9575	47.4656	49.4877
2_M3_CNT_EF_12pm_dendra2_actin647_lipitox594.lif - TileScan 1_Merged-2	CNTR	Lobule 1	M3	mito	81.1408	74.0567	72.763	61.0613	61.0724	55.4642	56.1618	52.873	49.1575	46.2061	47.0688	44.5398
2_M3_CNT_EF_12pm_dendra2_actin647_lipitox594.lif - TileScan 2_Merged-3	CNTR	Lobule 2	M3	mito	70.0449	65.8278	69.2259	61.4858	60.5478	54.1832	51.9638	51.4638	49.3932	47.2498	45.6397	44.2479
3_M1_CNT_EF_12pm_dendra2_actin647_lipitox594.lif - TileScan 1_Merged-3	CNTR	Lobule 1	M1	mito	96.0373	90.9525	84.5716	79.9801	73.2739	70.0204	66.1851	63.9635	60.6195	62.6002	59.1024	58.1226
3_M1_CNT_EF_12pm_dendra2_actin647_lipitox594.lif - TileScan 3_Merged-2	CNTR	Lobule 2	M1	mito	51.6687	51.0434	46.0961	45.304	43.5678	43.6858	45.2607	45.4237	42.4975	43.0204	42.3267	40.8773
3_M2_CNT_EF_12pm_dendra2_actin647_lipitox594.lif - TileScan 1_Merged-3	CNTR	Lobule 1	M2	mito	99.4532	94.5785	87.8211	82.0156	76.6281	72.6591	64.672	65.1107	62.9869	62.3268	60.6558	61.7364
3_M2_CNT_EF_12pm_dendra2_actin647_lipitox594.lif - TileScan 2_Merged-2	CNTR	Lobule 2	M2	mito	87.9635	86.9181	81.0323	73.631	71.0128	66.2215	57.6933	56.7107	52.4367	51.454	48.1649	49.1059
3_M3_CNT_EF_12pm_dendra2_actin647_lipitox594.lif - TileScan 1_Merged-2	CNTR	Lobule 1	M3	mito	69.906	66.668	63.0647	53.0049	49.3046	45.7234	45.8462	43.5862	41.6728	41.6412	47.1509	42.2733
3_M3_CNT_EF_12pm_dendra2_actin647_lipitox594.lif - TileScan 2_Merged-3	CNTR	Lobule 2	M3	mito	71.4767	70.3452	63.0567	59.7297	55.4649	53.1858	51.7288	48.5757	46.7596	46.2615	46.2522	41.3731
average					80.9689	78.6191	74.6524	67.4186	63.1898	60.413	56.5545	54.708	52.849	51.8299	50.7726	50.0552
stdev					17.0392	16.3968	15.2491	14.3777	14.6698	11.5816	10.1927	8.61733	9.01014	8.96338	7.3495	8.50754
average lipid int
image	condition	lobule	mouse	organelle	R1	R2	R3	R4	R5	R6	R7	R8	R9	R10	R11	R12
1_M1_CNT_EF_12pm_dendra2_actin647_lipitox594.lif - TileScan 1_Merged-2	CNTR	Lobule 1	M1	mito	21.0931	20.3095	19.6594	20.1412	19.4974	19.0339	19.9591	19.0472	20.9873	20.8771	23.5897	24.1122
1_M1_CNT_EF_12pm_dendra2_actin647_lipitox594.lif - TileScan 3_Merged-1	CNTR	Lobule 2	M1	mito	16.5122	17.0363	16.7509	15.3663	15.8315	16.2984	15.9168	15.2162	17.2037	16.7773	16.1461	17.9748
1_M2_CNT_EF_12pm_dendra2_actin647_lipitox594.lif - TileScan 1_Merged-1	CNTR	Lobule 1	M2	mito	16.7435	17.1363	16.3269	15.8621	14.1559	15.0375	14.5696	15.4894	14.77	16.8937	15.0127	17.2478
1_M2_CNT_EF_12pm_dendra2_actin647_lipitox594.lif - TileScan 2_Merged-2	CNTR	Lobule 2	M2	mito	10.5519	11.0351	10.9524	10.3569	10.1626	10.5689	9.10666	9.68929	10.7731	9.50049	10.7876	11.4282
1_M3_CNT_EF_12pm_dendra2_actin647_lipitox594.lif - TileScan 1_Merged-2	CNTR	Lobule 1	M3	mito	11.7202	11.4266	11.8591	10.1355	10.4916	10.9664	10.8242	10.4944	11.9545	12.9782	13.3619	13.2902
1_M3_CNT_EF_12pm_dendra2_actin647_lipitox594.lif - TileScan 2_Merged-2	CNTR	Lobule 2	M3	mito	13.6807	12.8095	11.9632	11.9303	11.7997	12.0124	11.7976	12.3453	12.9967	13.5533	14.9304	16.5383
2_M1_CNT_EF_12pm_dendra2_actin647_lipitox594.lif - TileScan 1_Merged-2	CNTR	Lobule 1	M1	mito	18.9192	17.2674	16.5431	17.4954	15.1773	17.2308	16.6989	16.7564	17.4558	17.8618	21.8735	23.6877
2_M1_CNT_EF_12pm_dendra2_actin647_lipitox594.lif - TileScan 3_Merged-2	CNTR	Lobule 2	M1	mito	18.1054	18.7687	19.8404	16.8746	17.1249	16.4367	16.211	15.5645	15.2635	17.1623	16.2831	18.2431
2_M2_CNT_EF_12pm_dendra2_actin647_lipitox594.lif - TileScan 1_Merged-2	CNTR	Lobule 1	M2	mito	17.724	16.4146	16.7077	14.6078	14.8132	14.6095	14.6301	13.8071	15.6978	14.1907	14.4039	16.7124
2_M2_CNT_EF_12pm_dendra2_actin647_lipitox594.lif - TileScan 2_Merged-2	CNTR	Lobule 2	M2	mito	13.9843	13.2314	13.7458	13.2672	12.2447	11.0167	11.2526	11.9996	10.6498	11.6865	11.5635	12.2428
2_M3_CNT_EF_12pm_dendra2_actin647_lipitox594.lif - TileScan 1_Merged-2	CNTR	Lobule 1	M3	mito	13.5465	13.9258	13.7241	13.557	12.3149	12.9874	11.6837	12.5882	13.1714	12.1266	13.8666	13.4548
2_M3_CNT_EF_12pm_dendra2_actin647_lipitox594.lif - TileScan 2_Merged-3	CNTR	Lobule 2	M3	mito	14.1122	14.6047	12.4123	12.8314	13.0016	12.6425	12.6442	13.0873	12.9343	13.9943	15.1968	15.5907
3_M1_CNT_EF_12pm_dendra2_actin647_lipitox594.lif - TileScan 1_Merged-3	CNTR	Lobule 1	M1	mito	17.7	17.6052	17.3278	17.4763	17.5938	17.4051	17.4824	17.8191	18.3869	19.6533	20.2673	22.8679
3_M1_CNT_EF_12pm_dendra2_actin647_lipitox594.lif - TileScan 3_Merged-2	CNTR	Lobule 2	M1	mito	14.8507	13.4775	13.1646	13.5203	14.6605	13.7279	13.8039	14.2828	18.3238	15.8316	16.3239	18.0739
3_M2_CNT_EF_12pm_dendra2_actin647_lipitox594.lif - TileScan 1_Merged-3	CNTR	Lobule 1	M2	mito	16.3157	17.3254	16.0471	14.5572	15.1685	14.1357	14.3209	12.9466	13.7266	18.7745	14.9998	16.8178
3_M2_CNT_EF_12pm_dendra2_actin647_lipitox594.lif - TileScan 2_Merged-2	CNTR	Lobule 2	M2	mito	13.4911	14.0229	13.622	12.4707	13.2352	13.0685	11.6941	11.4179	11.0451	11.7395	11.2281	11.8442
3_M3_CNT_EF_12pm_dendra2_actin647_lipitox594.lif - TileScan 1_Merged-2	CNTR	Lobule 1	M3	mito	12.5366	12.7172	13.5513	12.3284	11.1192	10.982	10.955	10.425	11.2544	11.8449	12.7562	12.7915
3_M3_CNT_EF_12pm_dendra2_actin647_lipitox594.lif - TileScan 2_Merged-3	CNTR	Lobule 2	M3	mito	12.9344	13.0554	13.0322	11.7421	12.3797	12.7841	12.0146	12.9319	13.4856	14.3164	15.6029	16.1692
average					15.2512	15.1205	14.8461	14.14	13.9318	13.9414	13.6425	13.6616	14.4489	14.9868	15.4552	16.616
stdev					2.78241	2.65873	2.63415	2.6678	2.54776	2.52307	2.80977	2.5895	3.0261	3.15408	3.45816	3.89648
average organelle min dist
image	condition	lobule	mouse	organelle	R1	R2	R3	R4	R5	R6	R7	R8	R9	R10	R11	R12
1_M1_CNT_EF_12pm_dendra2_actin647_lipitox594.lif - TileScan 1_Merged-2	CNTR	Lobule 1	M1	mito	1.73874	2.84788	2.45029	1.58869	1.51273	1.35409	1.49453	1.5385	1.07193	1.15867	0.987973	1.24308
1_M1_CNT_EF_12pm_dendra2_actin647_lipitox594.lif - TileScan 3_Merged-1	CNTR	Lobule 2	M1	mito	3.43184	2.83826	3.07743	1.81111	1.94762	2.38814	1.77328	1.57272	1.51418	1.83576	2.03848	1.27891
1_M2_CNT_EF_12pm_dendra2_actin647_lipitox594.lif - TileScan 1_Merged-1	CNTR	Lobule 1	M2	mito	2.72674	3.02185	3.1358	3.58065	2.9722	3.08236	2.44196	2.39991	2.14956	2.46815	2.28401	2.08612
1_M2_CNT_EF_12pm_dendra2_actin647_lipitox594.lif - TileScan 2_Merged-2	CNTR	Lobule 2	M2	mito	5.82284	4.55723	5.3763	6.11773	3.72429	3.70304	3.55842	5.32481	3.68932	4.13158	2.86604	3.09037
1_M3_CNT_EF_12pm_dendra2_actin647_lipitox594.lif - TileScan 1_Merged-2	CNTR	Lobule 1	M3	mito	1.96031	1.90521	1.65347	2.90466	2.27094	2.14913	3.37465	3.09729	2.2682	1.34193	1.41652	2.02452
1_M3_CNT_EF_12pm_dendra2_actin647_lipitox594.lif - TileScan 2_Merged-2	CNTR	Lobule 2	M3	mito	1.92001	1.89885	2.05325	1.80792	2.21537	1.78492	2.01829	1.68805	1.78819	1.2062	1.20107	1.44167
2_M1_CNT_EF_12pm_dendra2_actin647_lipitox594.lif - TileScan 1_Merged-2	CNTR	Lobule 1	M1	mito	2.51825	2.22817	2.04589	2.44096	3.36251	2.6406	1.75373	2.04878	1.60236	1.78642	0.965678	1.16612
2_M1_CNT_EF_12pm_dendra2_actin647_lipitox594.lif - TileScan 3_Merged-2	CNTR	Lobule 2	M1	mito	3.27177	3.12803	1.71514	1.81594	1.54588	1.75634	1.62323	1.87143	1.73517	1.51311	1.69767	1.06216
2_M2_CNT_EF_12pm_dendra2_actin647_lipitox594.lif - TileScan 1_Merged-2	CNTR	Lobule 1	M2	mito	5.74927	2.75285	3.01501	2.675	3.49886	3.34114	3.69028	3.2189	2.48851	2.85393	2.51199	2.3854
2_M2_CNT_EF_12pm_dendra2_actin647_lipitox594.lif - TileScan 2_Merged-2	CNTR	Lobule 2	M2	mito	2.43128	2.13983	2.15709	2.01407	3.52993	4.40375	5.10461	3.20285	3.54916	2.9516	2.44139	3.10776
2_M3_CNT_EF_12pm_dendra2_actin647_lipitox594.lif - TileScan 1_Merged-2	CNTR	Lobule 1	M3	mito	1.51635	1.39267	1.49664	1.42813	1.79553	1.52413	2.1067	1.41135	1.53497	1.71728	1.28378	1.47026
2_M3_CNT_EF_12pm_dendra2_actin647_lipitox594.lif - TileScan 2_Merged-3	CNTR	Lobule 2	M3	mito	1.46464	1.27263	2.50431	2.15349	2.00898	2.38428	1.77992	1.91542	1.8513	1.59874	1.63476	1.74562
3_M1_CNT_EF_12pm_dendra2_actin647_lipitox594.lif - TileScan 1_Merged-3	CNTR	Lobule 1	M1	mito	2.23167	1.62742	1.82735	2.22241	1.34687	1.71604	1.62922	1.81578	1.38357	1.44003	1.21356	1.17188
3_M1_CNT_EF_12pm_dendra2_actin647_lipitox594.lif - TileScan 3_Merged-2	CNTR	Lobule 2	M1	mito	6.35401	5.24824	4.20467	3.05149	1.72054	2.32524	2.03175	2.34913	1.84988	1.60572	1.84057	1.35157
3_M2_CNT_EF_12pm_dendra2_actin647_lipitox594.lif - TileScan 1_Merged-3	CNTR	Lobule 1	M2	mito	3.7635	3.18102	2.8077	3.22589	2.19245	2.90782	2.50854	3.81143	2.70999	1.79367	2.21871	2.24351
3_M2_CNT_EF_12pm_dendra2_actin647_lipitox594.lif - TileScan 2_Merged-2	CNTR	Lobule 2	M2	mito	3.97388	2.88237	3.31636	3.58785	3.27945	2.36512	4.05429	5.71034	3.03096	2.37372	2.96991	2.26856
3_M3_CNT_EF_12pm_dendra2_actin647_lipitox594.lif - TileScan 1_Merged-2	CNTR	Lobule 1	M3	mito	1.4596	1.70336	1.15571	1.61543	2.08767	2.14487	2.47008	2.36761	2.00124	1.53327	1.91192	1.53694
3_M3_CNT_EF_12pm_dendra2_actin647_lipitox594.lif - TileScan 2_Merged-3	CNTR	Lobule 2	M3	mito	1.83341	1.67764	1.64483	2.3043	1.41904	1.81502	3.3488	2.34663	1.35478	1.69893	1.36542	1.51042
average					3.00934	2.57242	2.5354	2.57476	2.35727	2.43256	2.5979	2.6495	2.0874	1.94493	1.82497	1.78805
stdev					1.57026	1.05692	1.05095	1.11203	0.811553	0.802933	1.02331	1.23865	0.745327	0.752419	0.622665	0.631553
average circularity
image	condition	lobule	mouse	organelle	R1	R2	R3	R4	R5	R6	R7	R8	R9	R10	R11	R12
1_M1_CNT_EF_12pm_dendra2_actin647_lipitox594.lif - TileScan 1_Merged-2	CNTR	Lobule 1	M1	mito	0.827137	0.832913	0.848684	0.859079	0.846956	0.867111	0.877859	0.866923	0.877632	0.859106	0.838517	0.81545
1_M1_CNT_EF_12pm_dendra2_actin647_lipitox594.lif - TileScan 3_Merged-1	CNTR	Lobule 2	M1	mito	0.858071	0.873687	0.86091	0.878307	0.886661	0.886566	0.88787	0.886964	0.868801	0.86509	0.844005	0.829909
1_M2_CNT_EF_12pm_dendra2_actin647_lipitox594.lif - TileScan 1_Merged-1	CNTR	Lobule 1	M2	mito	0.847183	0.853831	0.862729	0.859097	0.859229	0.860038	0.850326	0.857572	0.86715	0.850952	0.824315	0.827611
1_M2_CNT_EF_12pm_dendra2_actin647_lipitox594.lif - TileScan 2_Merged-2	CNTR	Lobule 2	M2	mito	0.805746	0.804663	0.795949	0.827736	0.825115	0.833751	0.83811	0.846061	0.845436	0.868174	0.849021	0.814378
1_M3_CNT_EF_12pm_dendra2_actin647_lipitox594.lif - TileScan 1_Merged-2	CNTR	Lobule 1	M3	mito	0.813911	0.775768	0.796311	0.816492	0.80804	0.820567	0.810005	0.809509	0.796361	0.77534	0.776583	0.759513
1_M3_CNT_EF_12pm_dendra2_actin647_lipitox594.lif - TileScan 2_Merged-2	CNTR	Lobule 2	M3	mito	0.816521	0.821275	0.813266	0.806752	0.829584	0.802912	0.797465	0.801772	0.799451	0.799196	0.76821	0.765903
2_M1_CNT_EF_12pm_dendra2_actin647_lipitox594.lif - TileScan 1_Merged-2	CNTR	Lobule 1	M1	mito	0.843979	0.837224	0.846606	0.87373	0.882531	0.885692	0.881163	0.873244	0.850011	0.826666	0.808564	0.809298
2_M1_CNT_EF_12pm_dendra2_actin647_lipitox594.lif - TileScan 3_Merged-2	CNTR	Lobule 2	M1	mito	0.842321	0.840149	0.860588	0.859705	0.883733	0.876369	0.891028	0.881179	0.869604	0.852342	0.836614	0.817645
2_M2_CNT_EF_12pm_dendra2_actin647_lipitox594.lif - TileScan 1_Merged-2	CNTR	Lobule 1	M2	mito	0.828859	0.836771	0.812757	0.864326	0.853935	0.855289	0.856023	0.854406	0.855732	0.845002	0.832268	0.81913
2_M2_CNT_EF_12pm_dendra2_actin647_lipitox594.lif - TileScan 2_Merged-2	CNTR	Lobule 2	M2	mito	0.8302	0.832315	0.831192	0.835222	0.854335	0.841632	0.865266	0.859099	0.844743	0.850679	0.849565	0.80302
2_M3_CNT_EF_12pm_dendra2_actin647_lipitox594.lif - TileScan 1_Merged-2	CNTR	Lobule 1	M3	mito	0.839708	0.800112	0.814496	0.796935	0.809835	0.795831	0.795693	0.774619	0.777179	0.747618	0.747873	0.753522
2_M3_CNT_EF_12pm_dendra2_actin647_lipitox594.lif - TileScan 2_Merged-3	CNTR	Lobule 2	M3	mito	0.814877	0.828188	0.801165	0.805608	0.83174	0.811064	0.809769	0.786603	0.794685	0.78331	0.763386	0.753259
3_M1_CNT_EF_12pm_dendra2_actin647_lipitox594.lif - TileScan 1_Merged-3	CNTR	Lobule 1	M1	mito	0.828658	0.835784	0.846059	0.861936	0.857577	0.863904	0.867806	0.871374	0.843743	0.850863	0.844348	0.815115
3_M1_CNT_EF_12pm_dendra2_actin647_lipitox594.lif - TileScan 3_Merged-2	CNTR	Lobule 2	M1	mito	0.814412	0.808636	0.82691	0.836485	0.849794	0.871662	0.877835	0.877318	0.877009	0.873201	0.84461	0.826514
3_M2_CNT_EF_12pm_dendra2_actin647_lipitox594.lif - TileScan 1_Merged-3	CNTR	Lobule 1	M2	mito	0.838217	0.830753	0.837877	0.835735	0.842871	0.847422	0.856319	0.860758	0.845406	0.83604	0.83307	0.810931
3_M2_CNT_EF_12pm_dendra2_actin647_lipitox594.lif - TileScan 2_Merged-2	CNTR	Lobule 2	M2	mito	0.816666	0.829426	0.832597	0.819928	0.842344	0.84923	0.859796	0.859406	0.85192	0.866817	0.855862	0.793553
3_M3_CNT_EF_12pm_dendra2_actin647_lipitox594.lif - TileScan 1_Merged-2	CNTR	Lobule 1	M3	mito	0.810946	0.807099	0.818253	0.787891	0.785858	0.797362	0.791512	0.773874	0.744433	0.778611	0.747087	0.743607
3_M3_CNT_EF_12pm_dendra2_actin647_lipitox594.lif - TileScan 2_Merged-3	CNTR	Lobule 2	M3	mito	0.807441	0.811033	0.811224	0.815106	0.808529	0.791429	0.814972	0.788656	0.784043	0.780978	0.767202	0.756796
average					0.826936	0.825535	0.828754	0.835559	0.842148	0.842102	0.846045	0.840519	0.832963	0.828333	0.812839	0.795286
stdev					0.0153103	0.0220471	0.0221371	0.0277353	0.0279743	0.0319411	0.034125	0.0393734	0.0396569	0.0396517	0.0391245	0.0304489
average density
image	condition	lobule	mouse	organelle	R1	R2	R3	R4	R5	R6	R7	R8	R9	R10	R11	R12
1_M1_CNT_EF_12pm_dendra2_actin647_lipitox594.lif - TileScan 1_Merged-2	CNTR	Lobule 1	M1	mito	0.233229	0.221103	0.240543	0.253394	0.246684	0.282237	0.255105	0.193754	0.305754	0.282442	0.274973	0.269339
1_M1_CNT_EF_12pm_dendra2_actin647_lipitox594.lif - TileScan 3_Merged-1	CNTR	Lobule 2	M1	mito	0.275264	0.245108	0.215177	0.211289	0.227334	0.256483	0.307782	0.273823	0.258581	0.242019	0.251531	0.253732
1_M2_CNT_EF_12pm_dendra2_actin647_lipitox594.lif - TileScan 1_Merged-1	CNTR	Lobule 1	M2	mito	0.311388	0.318097	0.313397	0.320781	0.267573	0.278606	0.288093	0.32806	0.314356	0.304385	0.276292	0.301176
1_M2_CNT_EF_12pm_dendra2_actin647_lipitox594.lif - TileScan 2_Merged-2	CNTR	Lobule 2	M2	mito	0.236942	0.185912	0.238922	0.236144	0.190377	0.269762	0.227343	0.23517	0.231247	0.25623	0.288701	0.235054
1_M3_CNT_EF_12pm_dendra2_actin647_lipitox594.lif - TileScan 1_Merged-2	CNTR	Lobule 1	M3	mito	0.221261	0.253164	0.237328	0.183586	0.237706	0.208396	0.210222	0.216922	0.212849	0.215398	0.236232	0.215467
1_M3_CNT_EF_12pm_dendra2_actin647_lipitox594.lif - TileScan 2_Merged-2	CNTR	Lobule 2	M3	mito	0.244333	0.231742	0.224892	0.206283	0.223792	0.224996	0.242093	0.213639	0.213641	0.227882	0.258461	0.216694
2_M1_CNT_EF_12pm_dendra2_actin647_lipitox594.lif - TileScan 1_Merged-2	CNTR	Lobule 1	M1	mito	0.274618	0.21097	0.248419	0.218438	0.180615	0.235618	0.241689	0.235279	0.214582	0.262912	0.272408	0.263785
2_M1_CNT_EF_12pm_dendra2_actin647_lipitox594.lif - TileScan 3_Merged-2	CNTR	Lobule 2	M1	mito	0.209168	0.237412	0.274341	0.250986	0.290409	0.2243	0.225675	0.240393	0.223044	0.253638	0.22631	0.243305
2_M2_CNT_EF_12pm_dendra2_actin647_lipitox594.lif - TileScan 1_Merged-2	CNTR	Lobule 1	M2	mito	0.288506	0.264088	0.246622	0.244223	0.280519	0.269734	0.25997	0.279867	0.283303	0.257413	0.239895	0.308212
2_M2_CNT_EF_12pm_dendra2_actin647_lipitox594.lif - TileScan 2_Merged-2	CNTR	Lobule 2	M2	mito	0.348274	0.309031	0.282221	0.267448	0.256441	0.236775	0.307773	0.305598	0.252009	0.252813	0.263865	0.23154
2_M3_CNT_EF_12pm_dendra2_actin647_lipitox594.lif - TileScan 1_Merged-2	CNTR	Lobule 1	M3	mito	0.282876	0.258203	0.247122	0.26135	0.271274	0.222386	0.234803	0.219893	0.249237	0.185047	0.245899	0.190627
2_M3_CNT_EF_12pm_dendra2_actin647_lipitox594.lif - TileScan 2_Merged-3	CNTR	Lobule 2	M3	mito	0.265559	0.213619	0.201595	0.228474	0.224117	0.1902	0.221904	0.214033	0.21639	0.234067	0.223621	0.212412
3_M1_CNT_EF_12pm_dendra2_actin647_lipitox594.lif - TileScan 1_Merged-3	CNTR	Lobule 1	M1	mito	0.254852	0.272568	0.224096	0.283427	0.237915	0.240998	0.266802	0.331608	0.227896	0.270474	0.228132	0.283186
3_M1_CNT_EF_12pm_dendra2_actin647_lipitox594.lif - TileScan 3_Merged-2	CNTR	Lobule 2	M1	mito	0.191177	0.220343	0.179362	0.197318	0.220412	0.22713	0.268818	0.253373	0.241269	0.224359	0.254005	0.256283
3_M2_CNT_EF_12pm_dendra2_actin647_lipitox594.lif - TileScan 1_Merged-3	CNTR	Lobule 1	M2	mito	0.284965	0.293648	0.314164	0.300204	0.283681	0.286614	0.263954	0.272096	0.27881	0.299841	0.279818	0.275873
3_M2_CNT_EF_12pm_dendra2_actin647_lipitox594.lif - TileScan 2_Merged-2	CNTR	Lobule 2	M2	mito	0.258486	0.277091	0.292184	0.226471	0.272351	0.247528	0.261549	0.262052	0.273042	0.289972	0.273205	0.219619
3_M3_CNT_EF_12pm_dendra2_actin647_lipitox594.lif - TileScan 1_Merged-2	CNTR	Lobule 1	M3	mito	0.193204	0.262439	0.257289	0.204295	0.223943	0.226982	0.236534	0.208642	0.189062	0.234396	0.218726	0.19664
3_M3_CNT_EF_12pm_dendra2_actin647_lipitox594.lif - TileScan 2_Merged-3	CNTR	Lobule 2	M3	mito	0.245363	0.284494	0.268714	0.242368	0.276252	0.243335	0.269881	0.253632	0.233043	0.233107	0.232396	0.206358
average					0.256637	0.25328	0.250355	0.240915	0.245077	0.242893	0.254999	0.252102	0.245451	0.251466	0.252471	0.243294
stdev					0.0403557	0.0358768	0.0361281	0.0364526	0.0319526	0.0266043	0.0278477	0.0405129	0.0344336	0.030835	0.0220247	0.0352388
cell area
image	condition	lobule	mouse	organelle	R1	R2	R3	R4	R5	R6	R7	R8	R9	R10	R11	R12
1_M1_CNT_EF_12pm_dendra2_actin647_lipitox594.lif - TileScan 1_Merged-2	CNTR	Lobule 1	M1	mito	169.11	203.612	197.379	175.643	248.852	290.577	367.468	230.509	355.046	286.137	291.752	218.83
1_M1_CNT_EF_12pm_dendra2_actin647_lipitox594.lif - TileScan 3_Merged-1	CNTR	Lobule 2	M1	mito	183.033	169.727	327.621	197.972	279.183	358.785	323.245	360.38	320.631	335.652	234.009	282.674
1_M2_CNT_EF_12pm_dendra2_actin647_lipitox594.lif - TileScan 1_Merged-1	CNTR	Lobule 1	M2	mito	196.189	164.032	250.902	145.02	183.593	156.513	265.164	197.338	198.84	189.976	173.434	150.022
1_M2_CNT_EF_12pm_dendra2_actin647_lipitox594.lif - TileScan 2_Merged-2	CNTR	Lobule 2	M2	mito	169.15	227.163	223.09	233.662	167.2	176.449	137.188	195.764	155.946	197.274	177.003	211.666
1_M3_CNT_EF_12pm_dendra2_actin647_lipitox594.lif - TileScan 1_Merged-2	CNTR	Lobule 1	M3	mito	190.133	166.944	206.439	289.994	216.066	307.705	287.443	244.889	272.852	250.26	225.732	229.403
1_M3_CNT_EF_12pm_dendra2_actin647_lipitox594.lif - TileScan 2_Merged-2	CNTR	Lobule 2	M3	mito	207.086	266.061	233.837	322.934	272.954	284.215	200.077	345.12	283.634	254.277	232.755	238.635
2_M1_CNT_EF_12pm_dendra2_actin647_lipitox594.lif - TileScan 1_Merged-2	CNTR	Lobule 1	M1	mito	216.983	374.613	238.642	393.042	414.056	369.612	355.586	303.295	443.132	343.929	334.803	213.841
2_M1_CNT_EF_12pm_dendra2_actin647_lipitox594.lif - TileScan 3_Merged-2	CNTR	Lobule 2	M1	mito	252.184	438.475	290.064	368.974	290.845	426.202	302.601	308.365	332.971	313.161	242.849	286.01
2_M2_CNT_EF_12pm_dendra2_actin647_lipitox594.lif - TileScan 1_Merged-2	CNTR	Lobule 1	M2	mito	246.358	253.444	240.236	197.243	171.33	216.581	175.041	216.944	155.868	234.494	164.181	150.031
2_M2_CNT_EF_12pm_dendra2_actin647_lipitox594.lif - TileScan 2_Merged-2	CNTR	Lobule 2	M2	mito	159.147	249.824	227.82	188.635	178.72	324.929	199.462	218.764	213.473	217.265	196.732	196.3
2_M3_CNT_EF_12pm_dendra2_actin647_lipitox594.lif - TileScan 1_Merged-2	CNTR	Lobule 1	M3	mito	228.975	215.347	281.253	236.39	283.104	320.498	401.044	276.875	255.48	252.117	258.32	229.765
2_M3_CNT_EF_12pm_dendra2_actin647_lipitox594.lif - TileScan 2_Merged-3	CNTR	Lobule 2	M3	mito	212.933	317.708	299.662	230.457	257.488	273.423	297.866	279.063	256.716	246.411	257.732	252.453
3_M1_CNT_EF_12pm_dendra2_actin647_lipitox594.lif - TileScan 1_Merged-3	CNTR	Lobule 1	M1	mito	218.598	223.514	281.185	267.726	288.053	331.75	318.189	275.163	257.618	348.404	277.639	240.571
3_M1_CNT_EF_12pm_dendra2_actin647_lipitox594.lif - TileScan 3_Merged-2	CNTR	Lobule 2	M1	mito	182.131	186.285	288.746	352.12	324.555	286.375	318.064	345.168	259.019	273.689	218.839	263.206
3_M2_CNT_EF_12pm_dendra2_actin647_lipitox594.lif - TileScan 1_Merged-3	CNTR	Lobule 1	M2	mito	169.188	275.1	237.056	166.164	153.6	205.688	273.303	203.135	197.706	225.044	180.867	151.347
3_M2_CNT_EF_12pm_dendra2_actin647_lipitox594.lif - TileScan 2_Merged-2	CNTR	Lobule 2	M2	mito	180.768	173.634	142.976	164.082	262.138	242.099	229.736	276.34	175.325	282.805	202.936	172.434
3_M3_CNT_EF_12pm_dendra2_actin647_lipitox594.lif - TileScan 1_Merged-2	CNTR	Lobule 1	M3	mito	171.258	221.623	335.156	300.191	262.465	280.721	263.729	328.609	324.203	225.297	243.794	236.839
3_M3_CNT_EF_12pm_dendra2_actin647_lipitox594.lif - TileScan 2_Merged-3	CNTR	Lobule 2	M3	mito	252.506	266.321	294.505	318.166	224.003	390.717	238.31	276.814	250.933	290.315	252.98	297.689
average					200.318	244.079	255.365	252.69	248.789	291.269	275.195	271.252	261.633	264.806	231.464	223.429
stdev					30.4456	73.6349	48.6596	76.8355	65.1031	72.7024	69.5967	53.4589	74.8001	48.153	44.8806	45.8295

## Sheet: Fasting_Mito
count
image	condition	lobule	mouse	organelle	R1	R2	R3	R4	R5	R6	R7	R8	R9	R10	R11	R12
1_M1_EF_EF_12pm_dendra2_actin647_lipitox594.lif - TileScan 1_Merged-2	Fasting	Lobule 1	M1	mito	764	572	486	482	568	489	433	587	378	328	331	355
1_M1_EF_EF_12pm_dendra2_actin647_lipitox594.lif - TileScan 2_Merged-2	Fasting	Lobule 2	M1	mito	272	302	502	676	374	591	462	464	453	447	1013	624
1_M2_EF_EF_12pm_dendra2_actin647_lipitox594.lif - TileScan 1_Merged-1	Fasting	Lobule 1	M2	mito	527	206	109	512	437	362	277	297	386	460	1132	534
1_M2_EF_EF_12pm_dendra2_actin647_lipitox594.lif - TileScan 2_Merged-2	Fasting	Lobule 2	M2	mito	137	431	364	208	348	304	235	320	228	601	730	373
1_M3_EF_EF_12pm_dendra2_actin647_lipitox594.lif - TileScan 1_Merged-2	Fasting	Lobule 1	M3	mito	375	218	106	366	420	396	391	773	704	614	956	244
1_M3_EF_EF_12pm_dendra2_actin647_lipitox594.lif - TileScan 2_Merged-2	Fasting	Lobule 2	M3	mito	342	251	428	546	376	332	264	463	305	531	747	416
2_M1_EF_EF_12pm_dendra2_actin647_lipitox594.lif - TileScan 1_Merged-3	Fasting	Lobule 1	M1	mito	681	480	543	474	568	407	531	429	428	437	341	359
2_M1_EF_EF_12pm_dendra2_actin647_lipitox594.lif - TileScan 2_Merged-2	Fasting	Lobule 2	M1	mito	389	565	584	765	476	545	428	574	523	508	672	487
2_M2_EF_EF_12pm_dendra2_actin647_lipitox594.lif - TileScan 1_Merged-2	Fasting	Lobule 1	M2	mito	211	247	464	277	499	332	501	294	445	484	1029	456
2_M2_EF_EF_12pm_dendra2_actin647_lipitox594.lif - TileScan 2_Merged-2	Fasting	Lobule 2	M2	mito	522	299	515	416	400	361	246	355	385	276	493	331
2_M3_EF_EF_12pm_dendra2_actin647_lipitox594.lif - TileScan 1_Merged-2	Fasting	Lobule 1	M3	mito	637	58	476	512	366	476	361	409	1106	574	648	380
2_M3_EF_EF_12pm_dendra2_actin647_lipitox594.lif - TileScan 2_Merged-2	Fasting	Lobule 2	M3	mito	412	211	401	348	470	317	397	333	442	661	854	286
3_M1_EF_EF_12pm_dendra2_actin647_lipitox594.lif - TileScan 1_Merged-3	Fasting	Lobule 1	M1	mito	88	632	368	480	385	380	264	341	525	536	521	419
3_M1_EF_EF_12pm_dendra2_actin647_lipitox594.lif - TileScan 2_Merged-2	Fasting	Lobule 2	M1	mito	698	495	512	445	511	670	608	473	557	466	471	389
3_M2_EF_EF_12pm_dendra2_actin647_lipitox594.lif - TileScan 1_Merged-2	Fasting	Lobule 1	M2	mito	409	466	459	214	375	313	350	289	501	438	407	751
3_M2_EF_EF_12pm_dendra2_actin647_lipitox594.lif - TileScan 2_Merged-2	Fasting	Lobule 2	M2	mito	613	400	546	341	448	347	305	333	333	370	472	274
3_M3_EF_EF_12pm_dendra2_actin647_lipitox594.lif - TileScan 1_Merged-2	Fasting	Lobule 1	M3	mito	244	281	543	542	354	428	384	499	422	663	946	274
3_M3_EF_EF_12pm_dendra2_actin647_lipitox594.lif - TileScan 2_Merged-2	Fasting	Lobule 2	M3	mito	524	352	315	483	397	478	485	390	402	431	611	343
average					435.833	359.222	428.944	449.278	431.778	418.222	384.556	423.5	473.5	490.278	687.444	405.278
stdev					198.874	154.685	137.061	144.295	69.9702	104.08	107.301	126.886	189.595	107.604	252.574	129.298
total area
image	condition	lobule	mouse	organelle	R1	R2	R3	R4	R5	R6	R7	R8	R9	R10	R11	R12
1_M1_EF_EF_12pm_dendra2_actin647_lipitox594.lif - TileScan 1_Merged-2	Fasting	Lobule 1	M1	mito	1250.39	1001.28	792.626	762.397	868.399	739.205	617.8	842.258	483.911	463.153	434.66	476.33
1_M1_EF_EF_12pm_dendra2_actin647_lipitox594.lif - TileScan 2_Merged-2	Fasting	Lobule 2	M1	mito	455.066	550.73	901.592	1144.79	631.873	989.737	747.77	752.859	699.849	689.009	1323.12	800.096
1_M2_EF_EF_12pm_dendra2_actin647_lipitox594.lif - TileScan 1_Merged-1	Fasting	Lobule 1	M2	mito	962.203	330.292	173.592	859.647	823.278	648.727	505.224	550.634	658.969	682.31	1444.04	687.881
1_M2_EF_EF_12pm_dendra2_actin647_lipitox594.lif - TileScan 2_Merged-2	Fasting	Lobule 2	M2	mito	238.252	855.786	795.932	492.91	821.934	649.291	508.641	699.636	466.296	1095.34	1267.68	640.741
1_M3_EF_EF_12pm_dendra2_actin647_lipitox594.lif - TileScan 1_Merged-2	Fasting	Lobule 1	M3	mito	688.079	401.458	196.264	690.532	734.583	744.42	671.09	1230.33	1118.44	1021.38	1424.43	375.422
1_M3_EF_EF_12pm_dendra2_actin647_lipitox594.lif - TileScan 2_Merged-2	Fasting	Lobule 2	M3	mito	689.689	527.355	833.766	1119.31	796.086	663.783	535.871	930.162	554.446	872.327	1091.23	561.926
2_M1_EF_EF_12pm_dendra2_actin647_lipitox594.lif - TileScan 1_Merged-3	Fasting	Lobule 1	M1	mito	1161.73	939.508	988.976	818.092	1010.73	751.77	949.985	736.757	681.896	784.293	482.094	510.925
2_M1_EF_EF_12pm_dendra2_actin647_lipitox594.lif - TileScan 2_Merged-2	Fasting	Lobule 2	M1	mito	667.037	1028.93	983.308	1355.41	704.899	811.533	712.635	865.464	745.991	724.573	881.832	670.878
2_M2_EF_EF_12pm_dendra2_actin647_lipitox594.lif - TileScan 1_Merged-2	Fasting	Lobule 1	M2	mito	357.831	441.509	852.109	545.901	968.551	649.561	927.859	594.193	706.095	741.201	1484.81	663.938
2_M2_EF_EF_12pm_dendra2_actin647_lipitox594.lif - TileScan 2_Merged-2	Fasting	Lobule 2	M2	mito	1087.14	573.802	1059.55	916.86	870.925	748.257	523.914	673.693	801.311	484.143	865.3	542.349
2_M3_EF_EF_12pm_dendra2_actin647_lipitox594.lif - TileScan 1_Merged-2	Fasting	Lobule 1	M3	mito	1088.85	73.547	758.329	874.202	590.487	791.961	568.529	588.174	1735.66	902.604	923.883	581.638
2_M3_EF_EF_12pm_dendra2_actin647_lipitox594.lif - TileScan 2_Merged-2	Fasting	Lobule 2	M3	mito	782.196	414.456	738.694	723.349	933.642	656.487	764.378	603.447	722.881	1029.01	1232.53	382.155
3_M1_EF_EF_12pm_dendra2_actin647_lipitox594.lif - TileScan 1_Merged-3	Fasting	Lobule 1	M1	mito	139.522	1183.58	717.753	912.595	666.723	668.063	489.295	630.813	876.482	847.434	828.426	631.058
3_M1_EF_EF_12pm_dendra2_actin647_lipitox594.lif - TileScan 2_Merged-2	Fasting	Lobule 2	M1	mito	1273.89	875.253	930.485	798.915	927.343	1072.43	908.508	708.461	834.841	638.972	680.189	508.356
3_M2_EF_EF_12pm_dendra2_actin647_lipitox594.lif - TileScan 1_Merged-2	Fasting	Lobule 1	M2	mito	840.889	1037	995.993	488.384	796.549	645.999	615.019	531.408	838.793	724.761	683.197	1157.74
3_M2_EF_EF_12pm_dendra2_actin647_lipitox594.lif - TileScan 2_Merged-2	Fasting	Lobule 2	M2	mito	1067.19	750.541	1063.53	635.208	850.663	624.836	505.927	596.232	558.649	677.249	798.872	409.555
3_M3_EF_EF_12pm_dendra2_actin647_lipitox594.lif - TileScan 1_Merged-2	Fasting	Lobule 1	M3	mito	404.137	528.338	1053.16	1113.47	707.931	798.925	700.234	841.361	713.7	1094.6	1487.4	433.132
3_M3_EF_EF_12pm_dendra2_actin647_lipitox594.lif - TileScan 2_Merged-2	Fasting	Lobule 2	M3	mito	1107.89	797.315	653.744	996.991	807.639	969.89	933.069	868.843	755.79	761.694	976.132	487.709
average					792.333	683.927	804.967	847.165	806.235	756.938	676.986	735.818	775.222	790.781	1017.21	584.546
stdev					358.342	300.019	257.818	238.189	116.645	132.149	163.765	173.453	284.414	186.116	341.439	184.332
average area
image	condition	lobule	mouse	organelle	R1	R2	R3	R4	R5	R6	R7	R8	R9	R10	R11	R12
1_M1_EF_EF_12pm_dendra2_actin647_lipitox594.lif - TileScan 1_Merged-2	Fasting	Lobule 1	M1	mito	1.57449	1.76561	1.69103	1.59279	1.52416	1.50735	1.42855	1.4282	1.26422	1.40609	1.34179	1.35209
1_M1_EF_EF_12pm_dendra2_actin647_lipitox594.lif - TileScan 2_Merged-2	Fasting	Lobule 2	M1	mito	1.57962	1.84109	1.82526	1.71636	1.64746	1.67298	1.65205	1.66061	1.57782	1.51591	1.32109	1.28988
1_M2_EF_EF_12pm_dendra2_actin647_lipitox594.lif - TileScan 1_Merged-1	Fasting	Lobule 1	M2	mito	1.83519	1.44804	1.59186	1.58305	1.78412	1.81444	1.77985	1.85688	1.70989	1.5043	1.27129	1.32872
1_M2_EF_EF_12pm_dendra2_actin647_lipitox594.lif - TileScan 2_Merged-2	Fasting	Lobule 2	M2	mito	1.75211	2.03924	2.10253	2.37075	2.32604	2.07798	2.21273	2.22728	1.90949	1.87178	1.68747	1.77749
1_M3_EF_EF_12pm_dendra2_actin647_lipitox594.lif - TileScan 1_Merged-2	Fasting	Lobule 1	M3	mito	1.8188	1.81979	1.78283	1.82929	1.77654	1.88202	1.69397	1.61065	1.5966	1.66173	1.51152	1.54536
1_M3_EF_EF_12pm_dendra2_actin647_lipitox594.lif - TileScan 2_Merged-2	Fasting	Lobule 2	M3	mito	1.98763	2.09771	1.94924	2.04376	2.14628	2.02515	1.9934	1.92553	1.8003	1.66426	1.48322	1.36576
2_M1_EF_EF_12pm_dendra2_actin647_lipitox594.lif - TileScan 1_Merged-3	Fasting	Lobule 1	M1	mito	1.70601	1.90121	1.82902	1.74928	1.77927	1.85869	1.76832	1.70345	1.60978	1.83923	1.39748	1.40485
2_M1_EF_EF_12pm_dendra2_actin647_lipitox594.lif - TileScan 2_Merged-2	Fasting	Lobule 2	M1	mito	1.72558	1.79463	1.73051	1.77584	1.48388	1.47413	1.68115	1.50212	1.41806	1.48366	1.32028	1.41943
2_M2_EF_EF_12pm_dendra2_actin647_lipitox594.lif - TileScan 1_Merged-2	Fasting	Lobule 1	M2	mito	1.68229	1.75113	1.68113	1.83317	1.92117	1.94756	1.87234	2.03195	1.58966	1.57906	1.46981	1.48022
2_M2_EF_EF_12pm_dendra2_actin647_lipitox594.lif - TileScan 2_Merged-2	Fasting	Lobule 2	M2	mito	2.0626	1.90858	2.00615	2.11451	2.00883	2.12392	2.13392	1.87703	2.09854	1.7516	1.76298	1.69322
2_M3_EF_EF_12pm_dendra2_actin647_lipitox594.lif - TileScan 1_Merged-2	Fasting	Lobule 1	M3	mito	1.7429	1.26805	1.56495	1.69999	1.55378	1.66171	1.61213	1.43781	1.57591	1.63338	1.45913	1.55062
2_M3_EF_EF_12pm_dendra2_actin647_lipitox594.lif - TileScan 2_Merged-2	Fasting	Lobule 2	M3	mito	1.83814	1.81515	1.72698	1.97271	2.0079	2.07247	1.75715	1.83927	1.64119	1.64014	1.48689	1.34058
3_M1_EF_EF_12pm_dendra2_actin647_lipitox594.lif - TileScan 1_Merged-3	Fasting	Lobule 1	M1	mito	1.63332	1.94789	1.89256	1.92171	1.75455	1.75226	1.9387	1.83093	1.65608	1.60266	1.60003	1.52247
3_M1_EF_EF_12pm_dendra2_actin647_lipitox594.lif - TileScan 2_Merged-2	Fasting	Lobule 2	M1	mito	2.01137	1.69652	1.81581	1.8169	1.81723	1.63391	1.49295	1.52257	1.44504	1.39938	1.46689	1.28691
3_M2_EF_EF_12pm_dendra2_actin647_lipitox594.lif - TileScan 1_Merged-2	Fasting	Lobule 1	M2	mito	2.03668	2.13263	2.19503	2.30555	1.97998	2.06292	1.80214	1.93063	1.84556	1.67164	1.74409	1.55436
3_M2_EF_EF_12pm_dendra2_actin647_lipitox594.lif - TileScan 2_Merged-2	Fasting	Lobule 2	M2	mito	1.72605	1.9272	1.94061	1.91587	1.89022	1.81445	1.63467	1.81734	1.71385	1.84663	1.69352	1.48185
3_M3_EF_EF_12pm_dendra2_actin647_lipitox594.lif - TileScan 1_Merged-2	Fasting	Lobule 1	M3	mito	1.61579	1.92501	1.95455	2.06413	2.04992	1.8854	1.82415	1.71339	1.71206	1.67008	1.59976	1.59535
3_M3_EF_EF_12pm_dendra2_actin647_lipitox594.lif - TileScan 2_Merged-2	Fasting	Lobule 2	M3	mito	2.1176	2.22704	2.10147	2.0622	1.89395	1.93589	1.89482	2.32373	1.87523	1.82475	1.6423	1.42884
average					1.80257	1.85036	1.85453	1.90932	1.85251	1.84462	1.78739	1.79108	1.66885	1.64257	1.51442	1.46767
stdev					0.173043	0.229114	0.178009	0.221429	0.220138	0.196363	0.202314	0.249852	0.195352	0.145837	0.15228	0.136817
average perimeter
image	condition	lobule	mouse	organelle	R1	R2	R3	R4	R5	R6	R7	R8	R9	R10	R11	R12
1_M1_EF_EF_12pm_dendra2_actin647_lipitox594.lif - TileScan 1_Merged-2	Fasting	Lobule 1	M1	mito	4.75965	5.04004	4.97512	4.87109	4.81394	4.7638	4.68226	4.66473	4.37318	4.67008	4.52385	4.58298
1_M1_EF_EF_12pm_dendra2_actin647_lipitox594.lif - TileScan 2_Merged-2	Fasting	Lobule 2	M1	mito	4.76159	5.28943	5.16122	5.0388	4.87187	5.03354	4.93983	5.00654	4.9316	4.86367	4.52282	4.44272
1_M2_EF_EF_12pm_dendra2_actin647_lipitox594.lif - TileScan 1_Merged-1	Fasting	Lobule 1	M2	mito	5.43553	4.85809	4.8981	4.97423	5.28596	5.37781	5.30777	5.51132	5.28846	4.92882	4.53778	4.64772
1_M2_EF_EF_12pm_dendra2_actin647_lipitox594.lif - TileScan 2_Merged-2	Fasting	Lobule 2	M2	mito	5.17327	5.5842	5.7642	6.24189	6.06883	5.77331	5.99185	6.10177	5.57279	5.54637	5.25558	5.39503
1_M3_EF_EF_12pm_dendra2_actin647_lipitox594.lif - TileScan 1_Merged-2	Fasting	Lobule 1	M3	mito	5.16422	5.1876	5.10598	5.1915	5.1148	5.28214	5.00811	4.8866	4.91718	5.05695	4.88271	4.93181
1_M3_EF_EF_12pm_dendra2_actin647_lipitox594.lif - TileScan 2_Merged-2	Fasting	Lobule 2	M3	mito	5.53603	5.60342	5.5014	5.65273	5.82499	5.62852	5.69009	5.5503	5.43074	5.2353	4.93228	4.74042
2_M1_EF_EF_12pm_dendra2_actin647_lipitox594.lif - TileScan 1_Merged-3	Fasting	Lobule 1	M1	mito	4.96477	5.27765	5.15147	5.11357	5.12271	5.17215	5.12172	5.11957	4.99815	5.47051	4.58298	4.66018
2_M1_EF_EF_12pm_dendra2_actin647_lipitox594.lif - TileScan 2_Merged-2	Fasting	Lobule 2	M1	mito	5.11207	5.21438	5.01166	5.09096	4.64287	4.59972	5.07016	4.75653	4.65175	4.79861	4.52949	4.73909
2_M2_EF_EF_12pm_dendra2_actin647_lipitox594.lif - TileScan 1_Merged-2	Fasting	Lobule 1	M2	mito	5.02341	5.20893	5.0529	5.32604	5.44873	5.6339	5.48572	5.68269	5.09554	5.04776	4.96012	5.00955
2_M2_EF_EF_12pm_dendra2_actin647_lipitox594.lif - TileScan 2_Merged-2	Fasting	Lobule 2	M2	mito	5.70854	5.53548	5.61	5.70378	5.68973	5.85441	5.98751	5.48757	5.89683	5.28454	5.39887	5.23075
2_M3_EF_EF_12pm_dendra2_actin647_lipitox594.lif - TileScan 1_Merged-2	Fasting	Lobule 1	M3	mito	5.05259	4.24887	4.77937	4.98449	4.74636	4.91525	4.91415	4.56588	4.89752	5.02902	4.8374	4.95055
2_M3_EF_EF_12pm_dendra2_actin647_lipitox594.lif - TileScan 2_Merged-2	Fasting	Lobule 2	M3	mito	5.32784	5.30429	5.11442	5.56086	5.68075	5.84241	5.33243	5.48647	5.21862	5.1894	4.92905	4.73096
3_M1_EF_EF_12pm_dendra2_actin647_lipitox594.lif - TileScan 1_Merged-3	Fasting	Lobule 1	M1	mito	4.89846	5.38311	5.2247	5.37011	5.0321	5.07317	5.34434	5.31617	5.02516	4.97834	5.03652	4.84504
3_M1_EF_EF_12pm_dendra2_actin647_lipitox594.lif - TileScan 2_Merged-2	Fasting	Lobule 2	M1	mito	5.37108	4.92144	5.11791	5.13606	5.09661	4.86942	4.65433	4.76152	4.65319	4.58204	4.82948	4.45112
3_M2_EF_EF_12pm_dendra2_actin647_lipitox594.lif - TileScan 1_Merged-2	Fasting	Lobule 1	M2	mito	5.67847	5.7682	5.98531	6.13291	5.81284	5.75579	5.43681	5.66679	5.35962	5.2507	5.39239	5.09232
3_M2_EF_EF_12pm_dendra2_actin647_lipitox594.lif - TileScan 2_Merged-2	Fasting	Lobule 2	M2	mito	5.09922	5.57551	5.5102	5.51618	5.52679	5.39732	5.18929	5.57255	5.30198	5.58401	5.34791	4.79704
3_M3_EF_EF_12pm_dendra2_actin647_lipitox594.lif - TileScan 1_Merged-2	Fasting	Lobule 1	M3	mito	5.00132	5.38746	5.40933	5.63285	5.513	5.23707	5.25375	5.07846	5.13358	5.06548	5.0334	5.00808
3_M3_EF_EF_12pm_dendra2_actin647_lipitox594.lif - TileScan 2_Merged-2	Fasting	Lobule 2	M3	mito	5.74805	5.96892	5.73808	5.64426	5.51122	5.46527	5.39266	6.19338	5.50015	5.52718	5.21076	4.84802
average					5.21201	5.29761	5.28396	5.39902	5.32245	5.31528	5.26682	5.30049	5.12478	5.11715	4.93019	4.83908
stdev					0.310971	0.385413	0.334291	0.392318	0.414303	0.386979	0.376506	0.475285	0.369694	0.295631	0.307016	0.252097
average eccentricity
image	condition	lobule	mouse	organelle	R1	R2	R3	R4	R5	R6	R7	R8	R9	R10	R11	R12
1_M1_EF_EF_12pm_dendra2_actin647_lipitox594.lif - TileScan 1_Merged-2	Fasting	Lobule 1	M1	mito	0.681708	0.670728	0.687391	0.696533	0.726548	0.723221	0.729834	0.732964	0.752764	0.743248	0.741067	0.754014
1_M1_EF_EF_12pm_dendra2_actin647_lipitox594.lif - TileScan 2_Merged-2	Fasting	Lobule 2	M1	mito	0.715168	0.714748	0.663377	0.688074	0.679639	0.716257	0.710757	0.724185	0.738378	0.738969	0.744797	0.744548
1_M2_EF_EF_12pm_dendra2_actin647_lipitox594.lif - TileScan 1_Merged-1	Fasting	Lobule 1	M2	mito	0.747366	0.77206	0.736607	0.764817	0.743497	0.743451	0.747731	0.766714	0.767696	0.771423	0.752785	0.77626
1_M2_EF_EF_12pm_dendra2_actin647_lipitox594.lif - TileScan 2_Merged-2	Fasting	Lobule 2	M2	mito	0.749108	0.740732	0.741046	0.757437	0.753203	0.754387	0.769132	0.752502	0.769807	0.766971	0.768758	0.766409
1_M3_EF_EF_12pm_dendra2_actin647_lipitox594.lif - TileScan 1_Merged-2	Fasting	Lobule 1	M3	mito	0.705584	0.692716	0.708229	0.712907	0.689306	0.693434	0.70343	0.712881	0.712253	0.733854	0.744906	0.766697
1_M3_EF_EF_12pm_dendra2_actin647_lipitox594.lif - TileScan 2_Merged-2	Fasting	Lobule 2	M3	mito	0.745813	0.711658	0.74971	0.733175	0.739388	0.711911	0.762497	0.761257	0.762935	0.760874	0.767589	0.763357
2_M1_EF_EF_12pm_dendra2_actin647_lipitox594.lif - TileScan 1_Merged-3	Fasting	Lobule 1	M1	mito	0.676599	0.682357	0.663473	0.699224	0.692325	0.692396	0.700122	0.722279	0.729421	0.760771	0.73078	0.745921
2_M1_EF_EF_12pm_dendra2_actin647_lipitox594.lif - TileScan 2_Merged-2	Fasting	Lobule 2	M1	mito	0.713327	0.684407	0.66806	0.682401	0.684108	0.695524	0.70895	0.73001	0.723822	0.737952	0.757733	0.757053
2_M2_EF_EF_12pm_dendra2_actin647_lipitox594.lif - TileScan 1_Merged-2	Fasting	Lobule 1	M2	mito	0.741379	0.747971	0.7515	0.732794	0.741162	0.762801	0.754549	0.732568	0.757239	0.74885	0.76383	0.775088
2_M2_EF_EF_12pm_dendra2_actin647_lipitox594.lif - TileScan 2_Merged-2	Fasting	Lobule 2	M2	mito	0.759693	0.742911	0.75494	0.735393	0.763783	0.740572	0.759326	0.750841	0.763131	0.759152	0.770755	0.7603
2_M3_EF_EF_12pm_dendra2_actin647_lipitox594.lif - TileScan 1_Merged-2	Fasting	Lobule 1	M3	mito	0.694315	0.715278	0.69734	0.678246	0.674058	0.678332	0.699732	0.717284	0.714305	0.732223	0.762936	0.751003
2_M3_EF_EF_12pm_dendra2_actin647_lipitox594.lif - TileScan 2_Merged-2	Fasting	Lobule 2	M3	mito	0.745094	0.763747	0.752037	0.746626	0.761572	0.761008	0.756424	0.751709	0.780863	0.752155	0.760868	0.769411
3_M1_EF_EF_12pm_dendra2_actin647_lipitox594.lif - TileScan 1_Merged-3	Fasting	Lobule 1	M1	mito	0.699985	0.687919	0.660771	0.710559	0.67175	0.681972	0.699425	0.712994	0.721573	0.751472	0.752616	0.739601
3_M1_EF_EF_12pm_dendra2_actin647_lipitox594.lif - TileScan 2_Merged-2	Fasting	Lobule 2	M1	mito	0.680661	0.661504	0.679929	0.67025	0.677244	0.687958	0.689172	0.699284	0.728161	0.724167	0.749057	0.737708
3_M2_EF_EF_12pm_dendra2_actin647_lipitox594.lif - TileScan 1_Merged-2	Fasting	Lobule 1	M2	mito	0.745134	0.741974	0.766253	0.763783	0.770311	0.767267	0.745974	0.764192	0.747164	0.768101	0.763899	0.77406
3_M2_EF_EF_12pm_dendra2_actin647_lipitox594.lif - TileScan 2_Merged-2	Fasting	Lobule 2	M2	mito	0.709766	0.75159	0.735924	0.749449	0.757419	0.752434	0.753634	0.764256	0.746917	0.769341	0.782552	0.751554
3_M3_EF_EF_12pm_dendra2_actin647_lipitox594.lif - TileScan 1_Merged-2	Fasting	Lobule 1	M3	mito	0.722897	0.702177	0.697183	0.719693	0.69082	0.67304	0.69595	0.713965	0.726198	0.73117	0.752101	0.757721
3_M3_EF_EF_12pm_dendra2_actin647_lipitox594.lif - TileScan 2_Merged-2	Fasting	Lobule 2	M3	mito	0.735251	0.741574	0.722689	0.734734	0.725656	0.739108	0.726752	0.745702	0.748197	0.746596	0.765675	0.769748
average					0.720491	0.718114	0.713137	0.720894	0.718988	0.720837	0.728522	0.736421	0.743935	0.749849	0.757372	0.758914
stdev					0.0267135	0.0334202	0.0366557	0.0301501	0.035855	0.0324298	0.0275862	0.0211952	0.0205952	0.0147471	0.0125344	0.0121302
average solidity
image	condition	lobule	mouse	organelle	R1	R2	R3	R4	R5	R6	R7	R8	R9	R10	R11	R12
1_M1_EF_EF_12pm_dendra2_actin647_lipitox594.lif - TileScan 1_Merged-2	Fasting	Lobule 1	M1	mito	0.933843	0.9338	0.932337	0.926923	0.923213	0.920557	0.920684	0.916148	0.916327	0.916122	0.915446	0.914177
1_M1_EF_EF_12pm_dendra2_actin647_lipitox594.lif - TileScan 2_Merged-2	Fasting	Lobule 2	M1	mito	0.932111	0.926756	0.93289	0.931716	0.93102	0.924925	0.926499	0.925206	0.917317	0.912008	0.909532	0.912901
1_M2_EF_EF_12pm_dendra2_actin647_lipitox594.lif - TileScan 1_Merged-1	Fasting	Lobule 1	M2	mito	0.916091	0.904253	0.919369	0.917069	0.912333	0.912916	0.911583	0.905356	0.905716	0.905999	0.901368	0.897407
1_M2_EF_EF_12pm_dendra2_actin647_lipitox594.lif - TileScan 2_Merged-2	Fasting	Lobule 2	M2	mito	0.91831	0.924162	0.917932	0.910522	0.915077	0.911414	0.912636	0.899782	0.905084	0.903367	0.902686	0.90161
1_M3_EF_EF_12pm_dendra2_actin647_lipitox594.lif - TileScan 1_Merged-2	Fasting	Lobule 1	M3	mito	0.929744	0.933294	0.931717	0.928082	0.931647	0.929806	0.93225	0.92796	0.922091	0.920767	0.911746	0.90904
1_M3_EF_EF_12pm_dendra2_actin647_lipitox594.lif - TileScan 2_Merged-2	Fasting	Lobule 2	M3	mito	0.916244	0.926242	0.919109	0.918832	0.916025	0.917857	0.909571	0.911664	0.903097	0.896635	0.898907	0.89755
2_M1_EF_EF_12pm_dendra2_actin647_lipitox594.lif - TileScan 1_Merged-3	Fasting	Lobule 1	M1	mito	0.933433	0.93179	0.934986	0.93018	0.930734	0.935336	0.929332	0.919031	0.916965	0.908304	0.918545	0.914299
2_M1_EF_EF_12pm_dendra2_actin647_lipitox594.lif - TileScan 2_Merged-2	Fasting	Lobule 2	M1	mito	0.926061	0.929177	0.931381	0.930954	0.931791	0.934368	0.924296	0.922217	0.920777	0.916183	0.910932	0.906703
2_M2_EF_EF_12pm_dendra2_actin647_lipitox594.lif - TileScan 1_Merged-2	Fasting	Lobule 1	M2	mito	0.916212	0.91717	0.92214	0.922917	0.919869	0.906204	0.913386	0.907185	0.903189	0.9033	0.892316	0.888832
2_M2_EF_EF_12pm_dendra2_actin647_lipitox594.lif - TileScan 2_Merged-2	Fasting	Lobule 2	M2	mito	0.91806	0.912785	0.915646	0.917264	0.907203	0.908742	0.900983	0.908293	0.899468	0.910785	0.899961	0.903963
2_M3_EF_EF_12pm_dendra2_actin647_lipitox594.lif - TileScan 1_Merged-2	Fasting	Lobule 1	M3	mito	0.930167	0.928894	0.929456	0.933261	0.932619	0.933629	0.926047	0.929833	0.921112	0.920291	0.907922	0.907875
2_M3_EF_EF_12pm_dendra2_actin647_lipitox594.lif - TileScan 2_Merged-2	Fasting	Lobule 2	M3	mito	0.918818	0.914041	0.917294	0.916717	0.911929	0.905884	0.904487	0.900329	0.900175	0.900317	0.898506	0.895694
3_M1_EF_EF_12pm_dendra2_actin647_lipitox594.lif - TileScan 1_Merged-3	Fasting	Lobule 1	M1	mito	0.935039	0.929785	0.936193	0.928147	0.932888	0.929827	0.92425	0.922348	0.920181	0.916466	0.910811	0.913839
3_M1_EF_EF_12pm_dendra2_actin647_lipitox594.lif - TileScan 2_Merged-2	Fasting	Lobule 2	M1	mito	0.934725	0.932225	0.933734	0.934631	0.933224	0.934148	0.930093	0.927875	0.92386	0.921446	0.904819	0.912328
3_M2_EF_EF_12pm_dendra2_actin647_lipitox594.lif - TileScan 1_Merged-2	Fasting	Lobule 1	M2	mito	0.919158	0.9189	0.906885	0.906754	0.90146	0.912401	0.901794	0.896612	0.906493	0.898924	0.897876	0.893016
3_M2_EF_EF_12pm_dendra2_actin647_lipitox594.lif - TileScan 2_Merged-2	Fasting	Lobule 2	M2	mito	0.9261	0.914492	0.915633	0.914641	0.907205	0.906895	0.900551	0.895618	0.90235	0.897958	0.893684	0.909236
3_M3_EF_EF_12pm_dendra2_actin647_lipitox594.lif - TileScan 1_Merged-2	Fasting	Lobule 1	M3	mito	0.918319	0.924709	0.928632	0.923004	0.929894	0.933888	0.925024	0.923951	0.922681	0.919343	0.909674	0.908679
3_M3_EF_EF_12pm_dendra2_actin647_lipitox594.lif - TileScan 2_Merged-2	Fasting	Lobule 2	M3	mito	0.919244	0.915354	0.919817	0.918077	0.906773	0.920991	0.914227	0.903607	0.904358	0.895524	0.901855	0.898878
average					0.924538	0.923213	0.924731	0.922761	0.920828	0.921099	0.917094	0.913501	0.911736	0.909097	0.90481	0.904779
stdev					0.00735337	0.00857388	0.00857183	0.00817704	0.0111608	0.0110912	0.0107127	0.0116866	0.00899963	0.00909103	0.00739708	0.00796262
average feret
image	condition	lobule	mouse	organelle	R1	R2	R3	R4	R5	R6	R7	R8	R9	R10	R11	R12
1_M1_EF_EF_12pm_dendra2_actin647_lipitox594.lif - TileScan 1_Merged-2	Fasting	Lobule 1	M1	mito	1.78799	1.88054	1.86567	1.83736	1.83201	1.81715	1.80314	1.77719	1.68588	1.80149	1.7368	1.77089
1_M1_EF_EF_12pm_dendra2_actin647_lipitox594.lif - TileScan 2_Merged-2	Fasting	Lobule 2	M1	mito	1.79955	2.00319	1.91072	1.89093	1.80955	1.90051	1.86847	1.90125	1.88257	1.85924	1.73894	1.71793
1_M2_EF_EF_12pm_dendra2_actin647_lipitox594.lif - TileScan 1_Merged-1	Fasting	Lobule 1	M2	mito	2.09505	1.87844	1.86711	1.93897	2.01669	2.06794	2.02535	2.11875	2.04888	1.91312	1.76187	1.80389
1_M2_EF_EF_12pm_dendra2_actin647_lipitox594.lif - TileScan 2_Merged-2	Fasting	Lobule 2	M2	mito	1.97617	2.12886	2.18458	2.36968	2.30311	2.20848	2.28977	2.3153	2.12659	2.13382	2.01895	2.05733
1_M3_EF_EF_12pm_dendra2_actin647_lipitox594.lif - TileScan 1_Merged-2	Fasting	Lobule 1	M3	mito	1.94593	1.95185	1.92659	1.95967	1.91176	1.97561	1.89593	1.85824	1.87134	1.92922	1.8767	1.90664
1_M3_EF_EF_12pm_dendra2_actin647_lipitox594.lif - TileScan 2_Merged-2	Fasting	Lobule 2	M3	mito	2.09581	2.1015	2.10203	2.13916	2.22036	2.11899	2.17813	2.12601	2.08767	1.99901	1.91391	1.84621
2_M1_EF_EF_12pm_dendra2_actin647_lipitox594.lif - TileScan 1_Merged-3	Fasting	Lobule 1	M1	mito	1.8536	1.96253	1.90907	1.92561	1.91781	1.92675	1.93301	1.93106	1.90813	2.08762	1.74286	1.79074
2_M1_EF_EF_12pm_dendra2_actin647_lipitox594.lif - TileScan 2_Merged-2	Fasting	Lobule 2	M1	mito	1.92395	1.95663	1.85412	1.90025	1.74444	1.7328	1.91184	1.81979	1.78135	1.83789	1.75005	1.82617
2_M2_EF_EF_12pm_dendra2_actin647_lipitox594.lif - TileScan 1_Merged-2	Fasting	Lobule 1	M2	mito	1.94115	1.99126	1.94756	2.01881	2.07084	2.15708	2.10305	2.13802	1.95561	1.93467	1.91465	1.9321
2_M2_EF_EF_12pm_dendra2_actin647_lipitox594.lif - TileScan 2_Merged-2	Fasting	Lobule 2	M2	mito	2.17965	2.11514	2.13707	2.16092	2.18307	2.22467	2.27894	2.10092	2.23868	2.04306	2.06873	2.00819
2_M3_EF_EF_12pm_dendra2_actin647_lipitox594.lif - TileScan 1_Merged-2	Fasting	Lobule 1	M3	mito	1.89775	1.62127	1.8048	1.85565	1.78149	1.83899	1.85273	1.74283	1.86132	1.91589	1.87127	1.8964
2_M3_EF_EF_12pm_dendra2_actin647_lipitox594.lif - TileScan 2_Merged-2	Fasting	Lobule 2	M3	mito	2.04616	2.03473	1.96078	2.10855	2.17901	2.23377	2.05902	2.08456	2.0233	1.99493	1.89792	1.84356
3_M1_EF_EF_12pm_dendra2_actin647_lipitox594.lif - TileScan 1_Merged-3	Fasting	Lobule 1	M1	mito	1.84824	2.00491	1.93346	2.02339	1.86736	1.89739	1.98819	2.01155	1.9085	1.90089	1.93053	1.8542
3_M1_EF_EF_12pm_dendra2_actin647_lipitox594.lif - TileScan 2_Merged-2	Fasting	Lobule 2	M1	mito	2.00222	1.82504	1.89902	1.90121	1.87942	1.81648	1.74795	1.80013	1.77849	1.74848	1.83563	1.7173
3_M2_EF_EF_12pm_dendra2_actin647_lipitox594.lif - TileScan 1_Merged-2	Fasting	Lobule 1	M2	mito	2.16579	2.1776	2.28502	2.33614	2.23453	2.21172	2.08136	2.16715	2.03717	2.01997	2.06662	1.95762
3_M2_EF_EF_12pm_dendra2_actin647_lipitox594.lif - TileScan 2_Merged-2	Fasting	Lobule 2	M2	mito	1.9314	2.14516	2.10118	2.10844	2.11268	2.07239	1.99264	2.13326	2.00203	2.13286	2.06444	1.83045
3_M3_EF_EF_12pm_dendra2_actin647_lipitox594.lif - TileScan 1_Merged-2	Fasting	Lobule 1	M3	mito	1.90749	2.0062	2.02285	2.12102	2.05643	1.93957	1.97563	1.91024	1.96441	1.93156	1.92583	1.92334
3_M3_EF_EF_12pm_dendra2_actin647_lipitox594.lif - TileScan 2_Merged-2	Fasting	Lobule 2	M3	mito	2.175	2.26353	2.15753	2.13511	2.07047	2.08569	2.03233	2.34958	2.09075	2.10294	2.00846	1.87833
average					1.97627	2.00269	1.99273	2.0406	2.01061	2.01255	2.00097	2.01588	1.95848	1.96037	1.89579	1.86452
stdev					0.125241	0.147957	0.136071	0.155746	0.173093	0.161078	0.149713	0.181519	0.138771	0.112463	0.11763	0.0914121
average mito int
image	condition	lobule	mouse	organelle	R1	R2	R3	R4	R5	R6	R7	R8	R9	R10	R11	R12
1_M1_EF_EF_12pm_dendra2_actin647_lipitox594.lif - TileScan 1_Merged-2	Fasting	Lobule 1	M1	mito	100.371	90.2852	78.022	67.5524	67.0603	64.3021	60.0205	56.6584	53.5779	48.9117	46.9551	50.3475
1_M1_EF_EF_12pm_dendra2_actin647_lipitox594.lif - TileScan 2_Merged-2	Fasting	Lobule 2	M1	mito	95.5108	81.6411	81.2512	75.0135	73.5179	68.9812	64.3533	63.8373	60.8116	59.786	55.1894	50.9719
1_M2_EF_EF_12pm_dendra2_actin647_lipitox594.lif - TileScan 1_Merged-1	Fasting	Lobule 1	M2	mito	91.3266	79.3179	105.934	97.0275	93.6947	88.8198	85.5305	70.4162	70.5959	65.1679	61.3349	57.7041
1_M2_EF_EF_12pm_dendra2_actin647_lipitox594.lif - TileScan 2_Merged-2	Fasting	Lobule 2	M2	mito	70.4388	80.0848	78.2964	73.6938	71.2473	62.5304	59.5249	57.8214	57.8193	52.3662	50.5218	47.0786
1_M3_EF_EF_12pm_dendra2_actin647_lipitox594.lif - TileScan 1_Merged-2	Fasting	Lobule 1	M3	mito	90.5093	84.0904	81.1668	82.1265	83.2441	71.7164	62.8027	62.8228	57.4598	58.7199	52.7168	48.7638
1_M3_EF_EF_12pm_dendra2_actin647_lipitox594.lif - TileScan 2_Merged-2	Fasting	Lobule 2	M3	mito	92.9152	104.286	93.6107	96.9123	93.9912	85.8131	82.5908	70.9885	71.4132	69.0276	66.3427	55.4868
2_M1_EF_EF_12pm_dendra2_actin647_lipitox594.lif - TileScan 1_Merged-3	Fasting	Lobule 1	M1	mito	84.475	83.258	83.0624	74.7107	70.9067	69.8734	62.7431	57.4314	58.0809	55.6035	53.6293	49.0184
2_M1_EF_EF_12pm_dendra2_actin647_lipitox594.lif - TileScan 2_Merged-2	Fasting	Lobule 2	M1	mito	91.5597	90.5097	83.7276	75.0975	67.565	64.7516	65.5858	62.5098	62.8627	57.4019	54.889	53.1937
2_M2_EF_EF_12pm_dendra2_actin647_lipitox594.lif - TileScan 1_Merged-2	Fasting	Lobule 1	M2	mito	95.1272	89.5209	101.497	100.833	95.5604	82.1768	79.5285	77.0216	71.1141	68.2918	59.3062	59.8072
2_M2_EF_EF_12pm_dendra2_actin647_lipitox594.lif - TileScan 2_Merged-2	Fasting	Lobule 2	M2	mito	95.4648	91.4645	93.4608	88.3329	81.2875	73.108	70.2225	65.6572	58.4672	60.0403	53.6548	51.8221
2_M3_EF_EF_12pm_dendra2_actin647_lipitox594.lif - TileScan 1_Merged-2	Fasting	Lobule 1	M3	mito	90.9192	80.6152	92.7776	84.6714	75.9253	72.3038	64.0769	61.8993	60.9008	59.6782	53.7589	50.6678
2_M3_EF_EF_12pm_dendra2_actin647_lipitox594.lif - TileScan 2_Merged-2	Fasting	Lobule 2	M3	mito	112.26	107.984	107.622	102.208	93.0141	86.4361	75.4615	76.3646	70.2664	68.2401	63.8736	54.5206
3_M1_EF_EF_12pm_dendra2_actin647_lipitox594.lif - TileScan 1_Merged-3	Fasting	Lobule 1	M1	mito	80.9652	77.5622	78.4185	72.0568	69.8901	70.1685	59.2189	55.8594	52.044	52.2762	48.3901	47.5041
3_M1_EF_EF_12pm_dendra2_actin647_lipitox594.lif - TileScan 2_Merged-2	Fasting	Lobule 2	M1	mito	82.6339	79.6238	81.5871	85.3755	77.9178	65.0331	60.7435	59.4327	56.7649	55.8281	56.1164	51.008
3_M2_EF_EF_12pm_dendra2_actin647_lipitox594.lif - TileScan 1_Merged-2	Fasting	Lobule 1	M2	mito	86.4764	85.2584	80.5964	73.3234	69.6716	67.3575	65.5744	61.8946	61.4787	63.5284	57.5217	55.252
3_M2_EF_EF_12pm_dendra2_actin647_lipitox594.lif - TileScan 2_Merged-2	Fasting	Lobule 2	M2	mito	102.966	94.3638	92.1823	83.135	80.3057	74.4463	69.897	66.9491	65.6264	65.3099	55.6935	53.4404
3_M3_EF_EF_12pm_dendra2_actin647_lipitox594.lif - TileScan 1_Merged-2	Fasting	Lobule 1	M3	mito	79.0032	86.6538	84.5166	79.8689	76.7937	67.6742	61.2615	54.7839	59.3625	57.5834	52.7851	48.1983
3_M3_EF_EF_12pm_dendra2_actin647_lipitox594.lif - TileScan 2_Merged-2	Fasting	Lobule 2	M3	mito	103.36	101.403	96.3917	95.4179	82.9365	85.2287	80.8428	75.7283	67.4258	70.2127	63.4508	53.2385
average					91.4601	88.218	88.5623	83.742	79.1405	73.3734	68.3322	64.3376	62.004	60.443	55.8961	52.1124
stdev					9.98238	8.9736	9.65171	10.8535	9.59742	8.54528	8.69754	7.19134	6.08988	6.31648	5.28583	3.53312
average lipid int
image	condition	lobule	mouse	organelle	R1	R2	R3	R4	R5	R6	R7	R8	R9	R10	R11	R12
1_M1_EF_EF_12pm_dendra2_actin647_lipitox594.lif - TileScan 1_Merged-2	Fasting	Lobule 1	M1	mito	20.1623	20.9555	20.8419	23.8125	21.5139	23.517	21.8524	24.5371	22.2794	19.5075	16.4987	19.6814
1_M1_EF_EF_12pm_dendra2_actin647_lipitox594.lif - TileScan 2_Merged-2	Fasting	Lobule 2	M1	mito	21.9932	16.846	17.0353	19.2687	14.6634	15.9849	16.0529	16.246	18.6809	16.9305	17.0801	17.2239
1_M2_EF_EF_12pm_dendra2_actin647_lipitox594.lif - TileScan 1_Merged-1	Fasting	Lobule 1	M2	mito	21.1623	16.5553	21.0291	14.0696	15.7918	19.2254	18.4099	18.2606	19.4887	17.3621	15.3229	19.9379
1_M2_EF_EF_12pm_dendra2_actin647_lipitox594.lif - TileScan 2_Merged-2	Fasting	Lobule 2	M2	mito	19.2573	19.3418	16.5075	19.3754	19.0629	20.3252	18.6977	23.5828	21.5184	22.1338	21.9149	23.3213
1_M3_EF_EF_12pm_dendra2_actin647_lipitox594.lif - TileScan 1_Merged-2	Fasting	Lobule 1	M3	mito	18.5904	24.1302	22.2551	19.3251	17.4594	19.1212	18.769	19.4532	22.0163	19.6524	23.3899	21.2714
1_M3_EF_EF_12pm_dendra2_actin647_lipitox594.lif - TileScan 2_Merged-2	Fasting	Lobule 2	M3	mito	19.1999	17.2703	17.7234	20.8261	22.7041	22.6909	23.6975	21.762	20.7262	22.1114	19.0616	19.8561
2_M1_EF_EF_12pm_dendra2_actin647_lipitox594.lif - TileScan 1_Merged-3	Fasting	Lobule 1	M1	mito	21.327	18.0117	19.9694	18.7631	19.5565	19.6912	19.1897	22.0354	21.03	20.4338	18.3453	19.6084
2_M1_EF_EF_12pm_dendra2_actin647_lipitox594.lif - TileScan 2_Merged-2	Fasting	Lobule 2	M1	mito	18.3437	18.1162	16.9013	14.5721	14.0395	15.1503	14.0231	15.3698	14.9732	16.9307	16.0425	16.3839
2_M2_EF_EF_12pm_dendra2_actin647_lipitox594.lif - TileScan 1_Merged-2	Fasting	Lobule 1	M2	mito	10.3327	15.6937	14.0227	12.9422	14.1835	14.3743	14.3344	15.0027	14.162	18.0952	16.411	18.4062
2_M2_EF_EF_12pm_dendra2_actin647_lipitox594.lif - TileScan 2_Merged-2	Fasting	Lobule 2	M2	mito	20.0965	19.0564	19.8514	20.7898	21.4546	24.7164	25.931	22.2435	22.9175	23.2181	21.0198	22.6308
2_M3_EF_EF_12pm_dendra2_actin647_lipitox594.lif - TileScan 1_Merged-2	Fasting	Lobule 1	M3	mito	20.4235	21.6765	21.3455	21.1121	15.2354	18.9684	23.2166	20.833	20.2193	20.0282	21.6623	23.7477
2_M3_EF_EF_12pm_dendra2_actin647_lipitox594.lif - TileScan 2_Merged-2	Fasting	Lobule 2	M3	mito	14.232	13.6028	15.3677	15.0306	16.3363	19.4155	16.0334	13.8989	15.7604	19.7186	18.1713	20.4352
3_M1_EF_EF_12pm_dendra2_actin647_lipitox594.lif - TileScan 1_Merged-3	Fasting	Lobule 1	M1	mito	29.7654	21.1404	23.2256	20.5172	18.8383	21.842	18.571	20.9407	19.3176	19.6513	19.245	20.6999
3_M1_EF_EF_12pm_dendra2_actin647_lipitox594.lif - TileScan 2_Merged-2	Fasting	Lobule 2	M1	mito	13.6808	15.3265	15.8404	15.1939	15.1024	12.9982	16.5605	17.3414	18.3252	18.0548	17.3719	17.2639
3_M2_EF_EF_12pm_dendra2_actin647_lipitox594.lif - TileScan 1_Merged-2	Fasting	Lobule 1	M2	mito	20.5308	19.9541	22.0843	20.9589	24.1025	22.1669	23.9706	23.1388	20.869	18.5397	21.0299	18.0762
3_M2_EF_EF_12pm_dendra2_actin647_lipitox594.lif - TileScan 2_Merged-2	Fasting	Lobule 2	M2	mito	11.329	11.4626	15.2608	21.3623	20.3663	23.2977	26.6946	25.2718	21.954	22.8335	22.1378	20.8099
3_M3_EF_EF_12pm_dendra2_actin647_lipitox594.lif - TileScan 1_Merged-2	Fasting	Lobule 1	M3	mito	17.5867	22.5147	19.5969	20.8179	19.8898	20.0336	18.904	18.1273	21.2009	20.0829	22.7661	22.8115
3_M3_EF_EF_12pm_dendra2_actin647_lipitox594.lif - TileScan 2_Merged-2	Fasting	Lobule 2	M3	mito	19.2556	21.8341	20.3818	17.281	18.5009	18.5486	17.3409	21.0583	20.5957	20.9963	19.1687	19.8613
average					18.7372	18.5271	18.8467	18.6677	18.2668	19.5593	19.5694	19.9502	19.7797	19.7934	19.2578	20.1126
stdev					4.39509	3.29897	2.79203	3.08107	3.08131	3.27849	3.81599	3.40957	2.54152	1.93612	2.5282	2.13425
average organelle min dist
image	condition	lobule	mouse	organelle	R1	R2	R3	R4	R5	R6	R7	R8	R9	R10	R11	R12
1_M1_EF_EF_12pm_dendra2_actin647_lipitox594.lif - TileScan 1_Merged-2	Fasting	Lobule 1	M1	mito	0.632685	0.669636	0.395774	0.270226	0.471619	0.383539	0.393379	0.431211	0.400913	0.591342	0.625412	0.559045
1_M1_EF_EF_12pm_dendra2_actin647_lipitox594.lif - TileScan 2_Merged-2	Fasting	Lobule 2	M1	mito	0.686445	0.600523	0.629068	0.452609	0.56545	0.516881	0.604144	0.442279	0.337758	0.480387	0.57029	0.559161
1_M2_EF_EF_12pm_dendra2_actin647_lipitox594.lif - TileScan 1_Merged-1	Fasting	Lobule 1	M2	mito	0.426457	0.887313	1.03443	0.916239	0.546733	0.260658	0.257298	0.258891	0.242041	0.32072	0.499445	0.322196
1_M2_EF_EF_12pm_dendra2_actin647_lipitox594.lif - TileScan 2_Merged-2	Fasting	Lobule 2	M2	mito	0.650818	0.479988	0.424379	0.305413	0.371707	0.528072	0.252778	0.261777	0.362689	0.363951	0.269625	0.276669
1_M3_EF_EF_12pm_dendra2_actin647_lipitox594.lif - TileScan 1_Merged-2	Fasting	Lobule 1	M3	mito	0.869164	0.39969	0.538233	0.788624	0.683107	0.54931	0.620847	0.492301	0.471154	0.4123	0.465283	0.464061
1_M3_EF_EF_12pm_dendra2_actin647_lipitox594.lif - TileScan 2_Merged-2	Fasting	Lobule 2	M3	mito	0.351308	0.610322	0.436165	0.369487	0.343485	0.220073	0.284318	0.394753	0.263993	0.221159	0.387138	0.260039
2_M1_EF_EF_12pm_dendra2_actin647_lipitox594.lif - TileScan 1_Merged-3	Fasting	Lobule 1	M1	mito	0.452926	0.455007	0.602215	0.501543	0.518047	1.02002	0.52495	0.327475	0.475772	0.38059	0.627888	0.662839
2_M1_EF_EF_12pm_dendra2_actin647_lipitox594.lif - TileScan 2_Merged-2	Fasting	Lobule 2	M1	mito	0.738347	0.734406	0.413422	0.54873	0.582285	0.396632	0.554537	0.628996	0.496358	0.473259	0.61862	0.59667
2_M2_EF_EF_12pm_dendra2_actin647_lipitox594.lif - TileScan 1_Merged-2	Fasting	Lobule 1	M2	mito	1.31895	0.473121	0.759226	0.6147	0.37493	0.507194	0.406534	0.281823	0.279422	0.252116	0.385296	0.353335
2_M2_EF_EF_12pm_dendra2_actin647_lipitox594.lif - TileScan 2_Merged-2	Fasting	Lobule 2	M2	mito	0.332363	0.367655	0.396211	0.377673	0.324678	0.168065	0.127477	0.233558	0.18615	0.212666	0.305779	0.246349
2_M3_EF_EF_12pm_dendra2_actin647_lipitox594.lif - TileScan 1_Merged-2	Fasting	Lobule 1	M3	mito	0.465485	0.470335	0.475894	0.50614	0.959818	0.497864	0.380518	0.613855	0.540401	0.359266	0.527775	0.468918
2_M3_EF_EF_12pm_dendra2_actin647_lipitox594.lif - TileScan 2_Merged-2	Fasting	Lobule 2	M3	mito	0.812156	1.09921	0.598731	0.545945	0.371668	0.230196	0.241404	0.435839	0.367476	0.336982	0.32145	0.275259
3_M1_EF_EF_12pm_dendra2_actin647_lipitox594.lif - TileScan 1_Merged-3	Fasting	Lobule 1	M1	mito	0.333824	0.882309	0.364255	0.3699	0.607998	0.434452	0.720597	0.478025	0.375624	0.553285	0.597142	0.600388
3_M1_EF_EF_12pm_dendra2_actin647_lipitox594.lif - TileScan 2_Merged-2	Fasting	Lobule 2	M1	mito	0.670385	0.674733	0.352468	0.487404	0.834341	0.663593	0.527532	0.455316	0.529265	0.468794	0.469182	0.469115
3_M2_EF_EF_12pm_dendra2_actin647_lipitox594.lif - TileScan 1_Merged-2	Fasting	Lobule 1	M2	mito	0.489337	0.39751	0.256159	0.32089	0.151461	0.172313	0.167278	0.155586	0.311587	0.253372	0.200973	0.365695
3_M2_EF_EF_12pm_dendra2_actin647_lipitox594.lif - TileScan 2_Merged-2	Fasting	Lobule 2	M2	mito	0.811026	0.536388	0.518118	0.237868	0.1898	0.216866	0.185117	0.220208	0.221288	0.140771	0.260432	0.366528
3_M3_EF_EF_12pm_dendra2_actin647_lipitox594.lif - TileScan 1_Merged-2	Fasting	Lobule 1	M3	mito	1.15555	0.604101	0.51377	0.552821	0.49561	0.460026	0.622596	0.477483	0.406141	0.442327	0.472022	0.496051
3_M3_EF_EF_12pm_dendra2_actin647_lipitox594.lif - TileScan 2_Merged-2	Fasting	Lobule 2	M3	mito	0.285287	0.173479	0.240211	0.450647	0.437925	0.417074	0.493581	0.239176	0.212479	0.230092	0.276997	0.241362
average					0.637917	0.584207	0.497151	0.478714	0.490593	0.424602	0.40916	0.379364	0.360028	0.360743	0.437819	0.421316
stdev					0.285154	0.220294	0.187576	0.173899	0.203869	0.208863	0.181728	0.137654	0.112026	0.126254	0.14137	0.137816
average circularity
image	condition	lobule	mouse	organelle	R1	R2	R3	R4	R5	R6	R7	R8	R9	R10	R11	R12
1_M1_EF_EF_12pm_dendra2_actin647_lipitox594.lif - TileScan 1_Merged-2	Fasting	Lobule 1	M1	mito	0.835987	0.83898	0.830815	0.825304	0.810902	0.811249	0.805328	0.804765	0.805244	0.789297	0.802799	0.78851
1_M1_EF_EF_12pm_dendra2_actin647_lipitox594.lif - TileScan 2_Merged-2	Fasting	Lobule 2	M1	mito	0.830148	0.808807	0.836407	0.829725	0.836733	0.807627	0.821771	0.811868	0.794525	0.787041	0.79263	0.796615
1_M2_EF_EF_12pm_dendra2_actin647_lipitox594.lif - TileScan 1_Merged-1	Fasting	Lobule 1	M2	mito	0.773233	0.757287	0.798413	0.777384	0.778131	0.779289	0.775363	0.75898	0.761498	0.767348	0.771902	0.753722
1_M2_EF_EF_12pm_dendra2_actin647_lipitox594.lif - TileScan 2_Merged-2	Fasting	Lobule 2	M2	mito	0.787793	0.793389	0.771746	0.751164	0.768689	0.765009	0.761625	0.744782	0.759288	0.751793	0.7532	0.74773
1_M3_EF_EF_12pm_dendra2_actin647_lipitox594.lif - TileScan 1_Merged-2	Fasting	Lobule 1	M3	mito	0.816832	0.828363	0.821907	0.819126	0.826124	0.823045	0.826722	0.819307	0.810446	0.798367	0.783317	0.770697
1_M3_EF_EF_12pm_dendra2_actin647_lipitox594.lif - TileScan 2_Merged-2	Fasting	Lobule 2	M3	mito	0.782219	0.804121	0.783008	0.783574	0.776427	0.785294	0.765141	0.761587	0.754173	0.749498	0.754538	0.753692
2_M1_EF_EF_12pm_dendra2_actin647_lipitox594.lif - TileScan 1_Merged-3	Fasting	Lobule 1	M1	mito	0.837046	0.828604	0.838154	0.819315	0.82327	0.83635	0.821944	0.799435	0.792712	0.762378	0.804381	0.787636
2_M1_EF_EF_12pm_dendra2_actin647_lipitox594.lif - TileScan 2_Merged-2	Fasting	Lobule 2	M1	mito	0.809028	0.822729	0.836705	0.828181	0.838769	0.842722	0.805522	0.810458	0.809876	0.791363	0.786882	0.776904
2_M2_EF_EF_12pm_dendra2_actin647_lipitox594.lif - TileScan 1_Merged-2	Fasting	Lobule 1	M2	mito	0.787478	0.784339	0.795902	0.78992	0.789189	0.75009	0.769228	0.767439	0.765168	0.770104	0.74547	0.737644
2_M2_EF_EF_12pm_dendra2_actin647_lipitox594.lif - TileScan 2_Merged-2	Fasting	Lobule 2	M2	mito	0.771643	0.767738	0.77633	0.784205	0.762667	0.763986	0.739258	0.761786	0.743702	0.766699	0.742202	0.758542
2_M3_EF_EF_12pm_dendra2_actin647_lipitox594.lif - TileScan 1_Merged-2	Fasting	Lobule 1	M3	mito	0.824438	0.836436	0.828637	0.837654	0.838217	0.83651	0.820155	0.827623	0.808755	0.798222	0.771814	0.773476
2_M3_EF_EF_12pm_dendra2_actin647_lipitox594.lif - TileScan 2_Merged-2	Fasting	Lobule 2	M3	mito	0.786934	0.780384	0.782974	0.771307	0.769179	0.751592	0.763401	0.754292	0.748859	0.752052	0.758395	0.744841
3_M1_EF_EF_12pm_dendra2_actin647_lipitox594.lif - TileScan 1_Merged-3	Fasting	Lobule 1	M1	mito	0.832257	0.81771	0.839198	0.812697	0.836441	0.830978	0.810976	0.800249	0.803977	0.790596	0.777932	0.789254
3_M1_EF_EF_12pm_dendra2_actin647_lipitox594.lif - TileScan 2_Merged-2	Fasting	Lobule 2	M1	mito	0.830618	0.836283	0.835571	0.835445	0.835864	0.838894	0.837155	0.825572	0.816477	0.813189	0.779284	0.79533
3_M2_EF_EF_12pm_dendra2_actin647_lipitox594.lif - TileScan 1_Merged-2	Fasting	Lobule 1	M2	mito	0.776003	0.781408	0.753641	0.755516	0.743833	0.759937	0.761858	0.74337	0.772193	0.748566	0.74332	0.739
3_M2_EF_EF_12pm_dendra2_actin647_lipitox594.lif - TileScan 2_Merged-2	Fasting	Lobule 2	M2	mito	0.813597	0.771025	0.777848	0.775568	0.766072	0.761893	0.758754	0.73927	0.760516	0.744042	0.732341	0.778212
3_M3_EF_EF_12pm_dendra2_actin647_lipitox594.lif - TileScan 1_Merged-2	Fasting	Lobule 1	M3	mito	0.792612	0.807021	0.815591	0.793332	0.81727	0.834233	0.811159	0.809629	0.799731	0.796492	0.775516	0.775442
3_M3_EF_EF_12pm_dendra2_actin647_lipitox594.lif - TileScan 2_Merged-2	Fasting	Lobule 2	M3	mito	0.783048	0.769044	0.789522	0.782046	0.770994	0.787071	0.78933	0.752726	0.760755	0.745709	0.749999	0.752806
average					0.80394	0.80187	0.806243	0.798415	0.799376	0.798098	0.791372	0.782952	0.78155	0.773486	0.768107	0.767781
stdev					0.0238291	0.0269855	0.0281043	0.0277913	0.0327047	0.0342995	0.0296655	0.0315029	0.0250462	0.0221839	0.0215772	0.0196103
average density
image	condition	lobule	mouse	organelle	R1	R2	R3	R4	R5	R6	R7	R8	R9	R10	R11	R12
1_M1_EF_EF_12pm_dendra2_actin647_lipitox594.lif - TileScan 1_Merged-2	Fasting	Lobule 1	M1	mito	0.285637	0.245161	0.26282	0.20798	0.242955	0.26227	0.211721	0.20983	0.215939	0.148105	0.153647	0.172663
1_M1_EF_EF_12pm_dendra2_actin647_lipitox594.lif - TileScan 2_Merged-2	Fasting	Lobule 2	M1	mito	0.281708	0.271007	0.261695	0.257861	0.273262	0.273239	0.23455	0.22599	0.230252	0.220942	0.232522	0.207962
1_M2_EF_EF_12pm_dendra2_actin647_lipitox594.lif - TileScan 1_Merged-1	Fasting	Lobule 1	M2	mito	0.284955	0.186362	0.204002	0.230945	0.23591	0.233304	0.198671	0.190472	0.196858	0.226964	0.240776	0.198043
1_M2_EF_EF_12pm_dendra2_actin647_lipitox594.lif - TileScan 2_Merged-2	Fasting	Lobule 2	M2	mito	0.214542	0.223763	0.195744	0.15474	0.179727	0.216283	0.176231	0.177279	0.145391	0.167792	0.153807	0.125811
1_M3_EF_EF_12pm_dendra2_actin647_lipitox594.lif - TileScan 1_Merged-2	Fasting	Lobule 1	M3	mito	0.233363	0.271532	0.234723	0.236414	0.257655	0.224243	0.231394	0.270585	0.208126	0.222117	0.185851	0.188238
1_M3_EF_EF_12pm_dendra2_actin647_lipitox594.lif - TileScan 2_Merged-2	Fasting	Lobule 2	M3	mito	0.204058	0.258313	0.172438	0.218548	0.203429	0.190911	0.209981	0.195716	0.179184	0.202371	0.210313	0.180501
2_M1_EF_EF_12pm_dendra2_actin647_lipitox594.lif - TileScan 1_Merged-3	Fasting	Lobule 1	M1	mito	0.280367	0.232518	0.27311	0.274318	0.243405	0.242707	0.229207	0.216562	0.211926	0.177032	0.22501	0.176041
2_M1_EF_EF_12pm_dendra2_actin647_lipitox594.lif - TileScan 2_Merged-2	Fasting	Lobule 2	M1	mito	0.239475	0.269522	0.272522	0.23551	0.310949	0.275523	0.249517	0.251744	0.231867	0.220886	0.221853	0.195322
2_M2_EF_EF_12pm_dendra2_actin647_lipitox594.lif - TileScan 1_Merged-2	Fasting	Lobule 1	M2	mito	0.237623	0.252551	0.213093	0.243628	0.226298	0.1984	0.200248	0.207586	0.22502	0.231587	0.189625	0.193224
2_M2_EF_EF_12pm_dendra2_actin647_lipitox594.lif - TileScan 2_Merged-2	Fasting	Lobule 2	M2	mito	0.211142	0.236487	0.200147	0.187073	0.173848	0.198851	0.175699	0.180279	0.171859	0.166589	0.147808	0.105036
2_M3_EF_EF_12pm_dendra2_actin647_lipitox594.lif - TileScan 1_Merged-2	Fasting	Lobule 1	M3	mito	0.272023	0.336113	0.303878	0.264884	0.247501	0.273738	0.257234	0.283997	0.225802	0.220764	0.193775	0.178183
2_M3_EF_EF_12pm_dendra2_actin647_lipitox594.lif - TileScan 2_Merged-2	Fasting	Lobule 2	M3	mito	0.208046	0.139673	0.188686	0.167192	0.197796	0.215157	0.186789	0.222575	0.231766	0.200767	0.193288	0.163253
3_M1_EF_EF_12pm_dendra2_actin647_lipitox594.lif - TileScan 1_Merged-3	Fasting	Lobule 1	M1	mito	0.286579	0.258798	0.241784	0.241569	0.249304	0.230375	0.250721	0.228238	0.220299	0.199718	0.165609	0.168257
3_M1_EF_EF_12pm_dendra2_actin647_lipitox594.lif - TileScan 2_Merged-2	Fasting	Lobule 2	M1	mito	0.239097	0.26119	0.267457	0.258188	0.259257	0.258291	0.272937	0.261208	0.245643	0.21354	0.210339	0.195484
3_M2_EF_EF_12pm_dendra2_actin647_lipitox594.lif - TileScan 1_Merged-2	Fasting	Lobule 1	M2	mito	0.19541	0.185498	0.20892	0.156394	0.158285	0.199213	0.179398	0.172747	0.196714	0.212102	0.180442	0.196302
3_M2_EF_EF_12pm_dendra2_actin647_lipitox594.lif - TileScan 2_Merged-2	Fasting	Lobule 2	M2	mito	0.265871	0.259724	0.250267	0.214534	0.202908	0.200799	0.234723	0.177918	0.18253	0.170753	0.146272	0.128154
3_M3_EF_EF_12pm_dendra2_actin647_lipitox594.lif - TileScan 1_Merged-2	Fasting	Lobule 1	M3	mito	0.227801	0.234303	0.266097	0.245628	0.243352	0.247888	0.247305	0.223177	0.218899	0.22148	0.184493	0.16593
3_M3_EF_EF_12pm_dendra2_actin647_lipitox594.lif - TileScan 2_Merged-2	Fasting	Lobule 2	M3	mito	0.231744	0.202395	0.219539	0.206134	0.186557	0.194439	0.218001	0.194342	0.183321	0.19737	0.188756	0.15743
average					0.244413	0.240273	0.235385	0.222308	0.227355	0.229757	0.22024	0.216125	0.206744	0.20116	0.190233	0.171991
stdev					0.0316565	0.0430228	0.0364311	0.0364749	0.0393779	0.0298935	0.0297431	0.0334368	0.0260532	0.0248877	0.0292418	0.028053
cell area
image	condition	lobule	mouse	organelle	R1	R2	R3	R4	R5	R6	R7	R8	R9	R10	R11	R12
1_M1_EF_EF_12pm_dendra2_actin647_lipitox594.lif - TileScan 1_Merged-2	Fasting	Lobule 1	M1	mito	132.173	232.238	237.395	331.14	301.539	243.171	348.78	406.111	296.81	269.428	323.896	265.22
1_M1_EF_EF_12pm_dendra2_actin647_lipitox594.lif - TileScan 2_Merged-2	Fasting	Lobule 2	M1	mito	171.852	138.11	196.343	258.794	248.148	325.246	285.241	299.943	340.112	350.683	280.89	232.029
1_M2_EF_EF_12pm_dendra2_actin647_lipitox594.lif - TileScan 1_Merged-1	Fasting	Lobule 1	M2	mito	191.998	147.014	266.201	157.81	161.696	325.7	253.23	320.083	335.988	242.666	235.418	222.531
1_M2_EF_EF_12pm_dendra2_actin647_lipitox594.lif - TileScan 2_Merged-2	Fasting	Lobule 2	M2	mito	164.335	177.124	181.843	167.582	225.622	189.833	199.414	256.064	267.904	221.195	249.44	265.181
1_M3_EF_EF_12pm_dendra2_actin647_lipitox594.lif - TileScan 1_Merged-2	Fasting	Lobule 1	M3	mito	273.689	256.605	245.156	170.896	236.675	253.572	286.992	244.62	378.836	282.622	376.376	257.938
1_M3_EF_EF_12pm_dendra2_actin647_lipitox594.lif - TileScan 2_Merged-2	Fasting	Lobule 2	M3	mito	213.926	182.191	189.601	273.849	308.528	349.544	270.525	300.613	295.326	375.124	226.057	287.848
2_M1_EF_EF_12pm_dendra2_actin647_lipitox594.lif - TileScan 1_Merged-3	Fasting	Lobule 1	M1	mito	173.202	226.815	226.182	223.932	226.162	215.943	307.644	504.048	256.94	414.802	282.953	278.183
2_M1_EF_EF_12pm_dendra2_actin647_lipitox594.lif - TileScan 2_Merged-2	Fasting	Lobule 2	M1	mito	137.392	153.682	213.576	313.224	307.489	337.516	445.202	257.495	328.434	345.168	396.821	205.759
2_M2_EF_EF_12pm_dendra2_actin647_lipitox594.lif - TileScan 1_Merged-2	Fasting	Lobule 1	M2	mito	124.551	153.594	216.651	144.993	205.667	196.575	344.051	281.961	286.794	264.251	234.266	235.739
2_M2_EF_EF_12pm_dendra2_actin647_lipitox594.lif - TileScan 2_Merged-2	Fasting	Lobule 2	M2	mito	164.207	105.368	193.669	150.656	234.051	270.323	287.211	246.386	256.567	246.427	204.13	229.036
2_M3_EF_EF_12pm_dendra2_actin647_lipitox594.lif - TileScan 1_Merged-2	Fasting	Lobule 1	M3	mito	296.555	172.561	227.161	329.917	230.259	297.057	211.466	234.294	357.198	301.311	440.063	355.897
2_M3_EF_EF_12pm_dendra2_actin647_lipitox594.lif - TileScan 2_Merged-2	Fasting	Lobule 2	M3	mito	149.301	188.383	228.833	189.486	233.828	243.974	280.837	168.943	381.804	281.854	246.718	295.883
3_M1_EF_EF_12pm_dendra2_actin647_lipitox594.lif - TileScan 1_Merged-3	Fasting	Lobule 1	M1	mito	157.01	173.334	230.651	250.215	188.793	333.866	195.766	174.648	314.168	322.356	344.41	279.927
3_M1_EF_EF_12pm_dendra2_actin647_lipitox594.lif - TileScan 2_Merged-2	Fasting	Lobule 2	M1	mito	182.764	242.205	214.74	215.197	182.569	198.309	252.457	362.532	311.474	320.487	324.571	245.923
3_M2_EF_EF_12pm_dendra2_actin647_lipitox594.lif - TileScan 1_Merged-2	Fasting	Lobule 1	M2	mito	133.598	145.623	190.131	273.523	254.333	332.06	322.383	228.241	221.718	237.332	173.435	198.242
3_M2_EF_EF_12pm_dendra2_actin647_lipitox594.lif - TileScan 2_Merged-2	Fasting	Lobule 2	M2	mito	171.203	161.355	238.408	226.734	321.793	301.742	203.622	312.548	236.298	316.726	334.119	235.006
3_M3_EF_EF_12pm_dendra2_actin647_lipitox594.lif - TileScan 1_Merged-2	Fasting	Lobule 1	M3	mito	202.496	204.585	213.35	200.261	248.032	218.343	291.755	375.965	277.443	309.27	353.889	326.866
3_M3_EF_EF_12pm_dendra2_actin647_lipitox594.lif - TileScan 2_Merged-2	Fasting	Lobule 2	M3	mito	210.004	194.473	183.75	152.399	165.434	191.521	202.077	307.673	329.595	251.226	250.757	270.529
average					180.57	180.848	216.313	223.923	237.812	268.016	277.147	293.454	304.078	297.385	293.234	260.43
stdev					46.3694	39.8338	23.5256	62.5277	48.1094	57.9116	64.4265	82.1707	46.3187	52.0822	72.2988	40.538

## Sheet: WD_Mito
count
image	condition	lobule	mouse	organelle	R1	R2	R3	R4	R5	R6	R7	R8	R9	R10	R11	R12
1_Merge_WD_M1_12pm_dendra2_actin647_lipitox594.lif - TileScan 1_Merged-2	WD	Lobule 1	M1	mito	615	623	572	577	706	638	659	695	778	668	1165	942
1_Merge_WD_M1_12pm_dendra2_actin647_lipitox594.lif - TileScan 2_Merged-2	WD	Lobule 2	M1	mito	85	211	537	537	681	649	575	697	597	1329	1724	827
1_Merge_WD_M1_12pm_dendra2_actin647_lipitox594.lif - TileScan 2_Merged-2	WD	Lobule 2	M3	mito	56	213	562	570	622	671	564	698	596	1330	1734	826
1_Merge_WD_M1_12pm_dendra2_actin647_lipitox594.lif - TileScan 4_Merged-2	WD	Lobule 3	M1	mito	803	769	600	734	778	629	738	713	1074	575	931	635
1_Merge_WD_M1_12pm_dendra2_actin647_lipitox594.lif - TileScan 4_Merged-2	WD	Lobule 3	M3	mito	782	756	562	712	777	627	887	597	1076	603	914	630
1_merge_WD_M3_12pm_dendra2_actin647_lipitox594.lif - TileScan 1_Merged-1	WD	Lobule 1	M3	mito	606	332	98	347	429	494	486	502	477	726	946	921
2_Merge_WD_M1_12pm_dendra2_actin647_lipitox594.lif - TileScan 1_Merged-2	WD	Lobule 1	M1	mito	531	455	742	337	707	377	508	815	767	439	1059	955
2_Merge_WD_M1_12pm_dendra2_actin647_lipitox594.lif - TileScan 2_Merged-2	WD	Lobule 2	M1	mito	254	458	612	433	680	564	773	634	969	624	1353	1107
2_Merge_WD_M1_12pm_dendra2_actin647_lipitox594.lif - TileScan 2_Merged-2	WD	Lobule 2	M3	mito	216	506	611	531	565	564	773	633	969	715	1348	1084
2_Merge_WD_M1_12pm_dendra2_actin647_lipitox594.lif - TileScan 4_Merged-2	WD	Lobule 3	M1	mito	99	610	324	549	524	437	680	563	730	472	1023	801
2_Merge_WD_M1_12pm_dendra2_actin647_lipitox594.lif - TileScan 4_Merged-2	WD	Lobule 3	M3	mito	332	512	388	420	492	599	549	694	556	470	1070	757
2_merge_WD_M3_12pm_dendra2_actin647_lipitox594.lif - TileScan 1_Merged-1	WD	Lobule 1	M3	mito	610	379	408	381	293	464	353	513	596	1093	1220	615
3_Merge_WD_M1_12pm_dendra2_actin647_lipitox594.lif - TileScan 1_Merged-2	WD	Lobule 1	M1	mito	767	825	701	652	592	807	655	902	729	847	827	516
3_Merge_WD_M1_12pm_dendra2_actin647_lipitox594.lif - TileScan 2_Merged-2	WD	Lobule 2	M1	mito	529	342	443	585	487	582	599	501	882	848	1370	1034
3_Merge_WD_M1_12pm_dendra2_actin647_lipitox594.lif - TileScan 2_Merged-2	WD	Lobule 2	M3	mito	546	343	455	583	486	580	598	501	877	865	1397	1034
3_Merge_WD_M1_12pm_dendra2_actin647_lipitox594.lif - TileScan 4_Merged-2	WD	Lobule 3	M1	mito	506	351	557	412	749	347	697	672	798	481	972	749
3_Merge_WD_M1_12pm_dendra2_actin647_lipitox594.lif - TileScan 4_Merged-2	WD	Lobule 3	M3	mito	498	349	560	366	777	346	703	669	795	641	817	753
average					460.882	472.588	513.647	513.294	608.529	551.471	635.118	647	780.353	748.588	1168.82	834.471
stdev					244.526	187.969	152.196	125.05	141.293	125.285	127.531	111.765	179.289	277.801	283.112	177.151
total area
image	condition	lobule	mouse	organelle	R1	R2	R3	R4	R5	R6	R7	R8	R9	R10	R11	R12
1_Merge_WD_M1_12pm_dendra2_actin647_lipitox594.lif - TileScan 1_Merged-2	WD	Lobule 1	M1	mito	716.606	784.442	715.266	732.622	816.632	726.457	735.171	676.107	727.45	596.054	1011.7	771.535
1_Merge_WD_M1_12pm_dendra2_actin647_lipitox594.lif - TileScan 2_Merged-2	WD	Lobule 2	M1	mito	91.794	313.288	841.578	821.191	998.181	864.442	736.685	841.27	651.291	1408.07	1751.48	785.469
1_Merge_WD_M1_12pm_dendra2_actin647_lipitox594.lif - TileScan 2_Merged-2	WD	Lobule 2	M3	mito	65.4164	314.811	877.157	877.253	902.753	901.452	714.548	841.222	649.975	1411.04	1766.58	779.145
1_Merge_WD_M1_12pm_dendra2_actin647_lipitox594.lif - TileScan 4_Merged-2	WD	Lobule 3	M1	mito	1072.61	1115.37	913.54	1008.63	1046.24	851.001	952.964	823.307	1256.2	605.153	1004.8	617.298
1_Merge_WD_M1_12pm_dendra2_actin647_lipitox594.lif - TileScan 4_Merged-2	WD	Lobule 3	M3	mito	1056.05	1127.71	837.496	980.363	1047.5	846.88	1123.19	689.915	1255.6	629.752	990.109	614.04
1_merge_WD_M3_12pm_dendra2_actin647_lipitox594.lif - TileScan 1_Merged-1	WD	Lobule 1	M3	mito	742.569	414.567	128.63	429.113	537.91	666.164	612.161	578.294	544.431	739.716	944.428	840.826
2_Merge_WD_M1_12pm_dendra2_actin647_lipitox594.lif - TileScan 1_Merged-2	WD	Lobule 1	M1	mito	814.232	662.338	1169.13	549.395	1165.02	573.657	737.287	1001.81	857.637	480.109	1113.94	1013.28
2_Merge_WD_M1_12pm_dendra2_actin647_lipitox594.lif - TileScan 2_Merged-2	WD	Lobule 2	M1	mito	353.19	630.74	848.051	602.965	993.049	810.14	1035.63	797.007	1111.61	697.174	1358.54	1032.57
2_Merge_WD_M1_12pm_dendra2_actin647_lipitox594.lif - TileScan 2_Merged-2	WD	Lobule 2	M3	mito	299.345	697.193	843.959	754.618	825.447	808.993	1035.86	798.669	1112.44	790.818	1348.08	1004.4
2_Merge_WD_M1_12pm_dendra2_actin647_lipitox594.lif - TileScan 4_Merged-2	WD	Lobule 3	M1	mito	155.316	1045.6	523.018	917.097	829.814	715.469	1011.7	758.773	994.557	598.42	1177.23	975.746
2_Merge_WD_M1_12pm_dendra2_actin647_lipitox594.lif - TileScan 4_Merged-2	WD	Lobule 3	M3	mito	520.343	897.447	647.421	704.538	779.608	978.387	799.349	906.696	778.418	595.856	1220.8	934.775
2_merge_WD_M3_12pm_dendra2_actin647_lipitox594.lif - TileScan 1_Merged-1	WD	Lobule 1	M3	mito	552.514	344.524	356.997	353.797	289.229	470.802	359.725	553.569	577.248	1071.44	1162.3	612.966
3_Merge_WD_M1_12pm_dendra2_actin647_lipitox594.lif - TileScan 1_Merged-2	WD	Lobule 1	M1	mito	981.612	1185.66	986.971	929.854	769.824	1033.69	818.276	1059.42	770.735	848.359	829.616	528.126
3_Merge_WD_M1_12pm_dendra2_actin647_lipitox594.lif - TileScan 2_Merged-2	WD	Lobule 2	M1	mito	923.073	589.851	797.937	1010.09	761.771	922.538	870.718	643.604	1051.12	968.975	1560.02	1064.45
3_Merge_WD_M1_12pm_dendra2_actin647_lipitox594.lif - TileScan 2_Merged-2	WD	Lobule 2	M3	mito	953.215	591.89	822.353	1008.95	759.505	913.207	870.53	642.693	1045.14	985.506	1588.62	1064.8
3_Merge_WD_M1_12pm_dendra2_actin647_lipitox594.lif - TileScan 4_Merged-2	WD	Lobule 3	M1	mito	818.29	676.792	977.982	661.745	1213.07	530.671	982.373	880.121	1028.86	610.272	1104.58	924.943
3_Merge_WD_M1_12pm_dendra2_actin647_lipitox594.lif - TileScan 4_Merged-2	WD	Lobule 3	M3	mito	806.419	669.046	982.32	593.962	1261.43	534.122	992.885	873.079	1026.52	783.526	938.65	931.522
average					642.505	709.487	780.577	760.952	882.175	773.416	846.414	786.209	908.19	812.956	1227.73	852.699
stdev					339.776	284.238	251.323	207.738	243.258	168.63	189.825	141.454	229.889	276.473	290.159	176.092
average area
image	condition	lobule	mouse	organelle	R1	R2	R3	R4	R5	R6	R7	R8	R9	R10	R11	R12
1_Merge_WD_M1_12pm_dendra2_actin647_lipitox594.lif - TileScan 1_Merged-2	WD	Lobule 1	M1	mito	1.13075	1.24017	1.18435	1.17252	1.11454	1.13965	1.16208	1.0443	0.93207	0.901762	0.874344	0.841593
1_Merge_WD_M1_12pm_dendra2_actin647_lipitox594.lif - TileScan 2_Merged-2	WD	Lobule 2	M1	mito	1.09261	1.54121	1.56295	1.53392	1.46815	1.29929	1.37122	1.21253	1.06519	1.05312	1.00882	0.955391
1_Merge_WD_M1_12pm_dendra2_actin647_lipitox594.lif - TileScan 2_Merged-2	WD	Lobule 2	M3	mito	1.18366	1.52869	1.54529	1.54684	1.44926	1.36649	1.27806	1.21016	1.06497	1.056	1.0192	0.937948
1_Merge_WD_M1_12pm_dendra2_actin647_lipitox594.lif - TileScan 4_Merged-2	WD	Lobule 3	M1	mito	1.38636	1.39296	1.48519	1.36243	1.34823	1.32938	1.37348	1.14222	1.1715	1.05167	1.10224	0.970247
1_Merge_WD_M1_12pm_dendra2_actin647_lipitox594.lif - TileScan 4_Merged-2	WD	Lobule 3	M3	mito	1.39493	1.48305	1.50507	1.36146	1.35227	1.3531	1.33711	1.14554	1.16531	1.04299	1.11056	0.978108
1_merge_WD_M3_12pm_dendra2_actin647_lipitox594.lif - TileScan 1_Merged-1	WD	Lobule 1	M3	mito	1.22714	1.18966	1.41129	1.17645	1.2768	1.33198	1.21538	1.13998	1.12914	1.01776	1.01994	0.916883
2_Merge_WD_M1_12pm_dendra2_actin647_lipitox594.lif - TileScan 1_Merged-2	WD	Lobule 1	M1	mito	1.50559	1.42618	1.5638	1.62661	1.66722	1.44487	1.46985	1.23792	1.15384	1.20322	1.10707	1.06475
2_Merge_WD_M1_12pm_dendra2_actin647_lipitox594.lif - TileScan 2_Merged-2	WD	Lobule 2	M1	mito	1.41168	1.37291	1.40058	1.36507	1.42637	1.44791	1.34037	1.23859	1.15758	1.10433	1.00511	0.954441
2_Merge_WD_M1_12pm_dendra2_actin647_lipitox594.lif - TileScan 2_Merged-2	WD	Lobule 2	M3	mito	1.40295	1.37	1.40263	1.38958	1.46185	1.44403	1.3416	1.24447	1.15794	1.09577	0.997717	0.944827
2_Merge_WD_M1_12pm_dendra2_actin647_lipitox594.lif - TileScan 4_Merged-2	WD	Lobule 3	M1	mito	1.56239	1.67916	1.51412	1.68475	1.57316	1.64676	1.47343	1.37592	1.37654	1.28748	1.17562	1.23005
2_Merge_WD_M1_12pm_dendra2_actin647_lipitox594.lif - TileScan 4_Merged-2	WD	Lobule 3	M3	mito	1.56182	1.71826	1.66442	1.69104	1.59288	1.5804	1.46713	1.32731	1.39472	1.28795	1.15612	1.25659
2_merge_WD_M3_12pm_dendra2_actin647_lipitox594.lif - TileScan 1_Merged-1	WD	Lobule 1	M3	mito	0.906417	0.914437	0.891448	0.927298	1.02122	1.01286	1.05967	1.05848	0.988334	0.959879	0.964401	0.987022
3_Merge_WD_M1_12pm_dendra2_actin647_lipitox594.lif - TileScan 1_Merged-2	WD	Lobule 1	M1	mito	1.27772	1.42145	1.40037	1.43337	1.20612	1.2845	1.27564	1.18927	1.05887	1.00449	0.995132	1.01971
3_Merge_WD_M1_12pm_dendra2_actin647_lipitox594.lif - TileScan 2_Merged-2	WD	Lobule 2	M1	mito	1.73058	1.66969	1.75832	1.72029	1.55999	1.59655	1.45229	1.2771	1.21528	1.15187	1.13609	1.03972
3_Merge_WD_M1_12pm_dendra2_actin647_lipitox594.lif - TileScan 2_Merged-2	WD	Lobule 2	M3	mito	1.72763	1.67009	1.76956	1.7246	1.55813	1.57947	1.45405	1.2751	1.2141	1.14186	1.13291	1.0397
3_Merge_WD_M1_12pm_dendra2_actin647_lipitox594.lif - TileScan 4_Merged-2	WD	Lobule 3	M1	mito	1.62516	1.94156	1.7301	1.60105	1.61766	1.61247	1.42136	1.31742	1.29595	1.29206	1.16661	1.27806
3_Merge_WD_M1_12pm_dendra2_actin647_lipitox594.lif - TileScan 4_Merged-2	WD	Lobule 3	M3	mito	1.63454	1.92821	1.70912	1.62228	1.62859	1.64794	1.42482	1.31407	1.29858	1.29445	1.17515	1.3622
average					1.39776	1.49927	1.49992	1.46703	1.43073	1.41869	1.34809	1.22061	1.16705	1.11451	1.06747	1.04572
stdev					0.235658	0.259981	0.220902	0.224797	0.188257	0.181192	0.118585	0.0927966	0.126401	0.122797	0.0882258	0.146621
average perimeter
image	condition	lobule	mouse	organelle	R1	R2	R3	R4	R5	R6	R7	R8	R9	R10	R11	R12
1_Merge_WD_M1_12pm_dendra2_actin647_lipitox594.lif - TileScan 1_Merged-2	WD	Lobule 1	M1	mito	3.84311	4.1581	3.99215	3.93474	3.84532	3.88787	3.93638	3.70002	3.51071	3.47658	3.45372	3.37615
1_Merge_WD_M1_12pm_dendra2_actin647_lipitox594.lif - TileScan 2_Merged-2	WD	Lobule 2	M1	mito	3.92206	4.69606	4.643	4.61193	4.48383	4.20517	4.34231	4.05843	3.75011	3.78047	3.70872	3.60602
1_Merge_WD_M1_12pm_dendra2_actin647_lipitox594.lif - TileScan 2_Merged-2	WD	Lobule 2	M3	mito	4.12466	4.67754	4.61472	4.62564	4.459	4.34317	4.15328	4.05426	3.74907	3.7853	3.72681	3.57716
1_Merge_WD_M1_12pm_dendra2_actin647_lipitox594.lif - TileScan 4_Merged-2	WD	Lobule 3	M1	mito	4.36555	4.36433	4.58253	4.29101	4.27984	4.24548	4.33388	3.93662	4.01793	3.7788	3.92304	3.65271
1_Merge_WD_M1_12pm_dendra2_actin647_lipitox594.lif - TileScan 4_Merged-2	WD	Lobule 3	M3	mito	4.38921	4.4912	4.56959	4.30248	4.28715	4.32349	4.27305	3.94143	4.00192	3.76812	3.92942	3.66915
1_merge_WD_M3_12pm_dendra2_actin647_lipitox594.lif - TileScan 1_Merged-1	WD	Lobule 1	M3	mito	4.07467	4.01029	4.39981	4.02357	4.15129	4.24335	4.06158	3.94876	3.92895	3.71606	3.8137	3.63999
2_Merge_WD_M1_12pm_dendra2_actin647_lipitox594.lif - TileScan 1_Merged-2	WD	Lobule 1	M1	mito	4.52912	4.44972	4.66225	4.74216	4.83348	4.44826	4.54156	4.09881	3.94512	4.02114	3.90671	3.81687
2_Merge_WD_M1_12pm_dendra2_actin647_lipitox594.lif - TileScan 2_Merged-2	WD	Lobule 2	M1	mito	4.48692	4.35878	4.39926	4.29593	4.40845	4.42982	4.26437	4.11447	3.95281	3.85605	3.715	3.60946
2_Merge_WD_M1_12pm_dendra2_actin647_lipitox594.lif - TileScan 2_Merged-2	WD	Lobule 2	M3	mito	4.47312	4.36238	4.39794	4.34149	4.46514	4.42245	4.26755	4.1255	3.95595	3.83876	3.69899	3.59335
2_Merge_WD_M1_12pm_dendra2_actin647_lipitox594.lif - TileScan 4_Merged-2	WD	Lobule 3	M1	mito	4.78178	4.91371	4.64441	4.88787	4.68386	4.90753	4.52943	4.3685	4.41071	4.23884	4.0543	4.1598
2_Merge_WD_M1_12pm_dendra2_actin647_lipitox594.lif - TileScan 4_Merged-2	WD	Lobule 3	M3	mito	4.78337	4.93498	4.84217	4.9009	4.72646	4.71696	4.5122	4.28097	4.43863	4.24111	4.02385	4.20999
2_merge_WD_M3_12pm_dendra2_actin647_lipitox594.lif - TileScan 1_Merged-1	WD	Lobule 1	M3	mito	3.58459	3.58894	3.54879	3.60323	3.85608	3.82598	3.8614	3.8734	3.761	3.68113	3.7311	3.7879
3_Merge_WD_M1_12pm_dendra2_actin647_lipitox594.lif - TileScan 1_Merged-2	WD	Lobule 1	M1	mito	4.16582	4.38302	4.34999	4.45526	4.01579	4.18508	4.1674	3.9912	3.78371	3.66383	3.65858	3.7726
3_Merge_WD_M1_12pm_dendra2_actin647_lipitox594.lif - TileScan 2_Merged-2	WD	Lobule 2	M1	mito	4.9504	4.86819	4.98537	4.95258	4.62801	4.73746	4.52448	4.15865	4.05448	3.96483	3.97549	3.77662
3_Merge_WD_M1_12pm_dendra2_actin647_lipitox594.lif - TileScan 2_Merged-2	WD	Lobule 2	M3	mito	4.94353	4.86952	5.00284	4.9601	4.62397	4.70703	4.52869	4.1556	4.05132	3.94919	3.97076	3.77702
3_Merge_WD_M1_12pm_dendra2_actin647_lipitox594.lif - TileScan 4_Merged-2	WD	Lobule 3	M1	mito	4.84082	5.26262	4.96543	4.72749	4.75865	4.77174	4.43201	4.2729	4.23074	4.23648	4.02381	4.28475
3_Merge_WD_M1_12pm_dendra2_actin647_lipitox594.lif - TileScan 4_Merged-2	WD	Lobule 3	M3	mito	4.85934	5.24111	4.92461	4.77065	4.77839	4.81382	4.44062	4.26422	4.23412	4.22505	4.04105	4.37188
average					4.41871	4.5665	4.56029	4.49571	4.42851	4.42439	4.30413	4.07904	3.9869	3.8954	3.84442	3.80479
stdev					0.415427	0.43434	0.374908	0.390633	0.315256	0.316492	0.212448	0.170172	0.244065	0.230893	0.171141	0.281936
average eccentricity
image	condition	lobule	mouse	organelle	R1	R2	R3	R4	R5	R6	R7	R8	R9	R10	R11	R12
1_Merge_WD_M1_12pm_dendra2_actin647_lipitox594.lif - TileScan 1_Merged-2	WD	Lobule 1	M1	mito	0.607987	0.618481	0.611158	0.601119	0.553457	0.566244	0.557805	0.55021	0.572978	0.596923	0.658843	0.651225
1_Merge_WD_M1_12pm_dendra2_actin647_lipitox594.lif - TileScan 2_Merged-2	WD	Lobule 2	M1	mito	0.692878	0.657183	0.619705	0.61942	0.60781	0.598242	0.59984	0.588641	0.581774	0.600204	0.636591	0.656829
1_Merge_WD_M1_12pm_dendra2_actin647_lipitox594.lif - TileScan 2_Merged-2	WD	Lobule 2	M3	mito	0.722482	0.658793	0.621168	0.618535	0.604518	0.604946	0.579336	0.589354	0.581427	0.599911	0.639446	0.654859
1_Merge_WD_M1_12pm_dendra2_actin647_lipitox594.lif - TileScan 4_Merged-2	WD	Lobule 3	M1	mito	0.613353	0.610461	0.615388	0.578648	0.576645	0.583578	0.588755	0.594147	0.62261	0.619987	0.65277	0.665112
1_Merge_WD_M1_12pm_dendra2_actin647_lipitox594.lif - TileScan 4_Merged-2	WD	Lobule 3	M3	mito	0.603938	0.594848	0.615102	0.58149	0.576772	0.600684	0.58655	0.595987	0.623103	0.624709	0.656014	0.668721
1_merge_WD_M3_12pm_dendra2_actin647_lipitox594.lif - TileScan 1_Merged-1	WD	Lobule 1	M3	mito	0.621157	0.627271	0.599663	0.622447	0.629057	0.612982	0.601472	0.611016	0.603608	0.619932	0.693403	0.7144
2_Merge_WD_M1_12pm_dendra2_actin647_lipitox594.lif - TileScan 1_Merged-2	WD	Lobule 1	M1	mito	0.612227	0.637302	0.61796	0.626681	0.600821	0.577031	0.610018	0.579963	0.586015	0.600145	0.658853	0.654354
2_Merge_WD_M1_12pm_dendra2_actin647_lipitox594.lif - TileScan 2_Merged-2	WD	Lobule 2	M1	mito	0.652188	0.618363	0.628971	0.615217	0.607705	0.56449	0.566588	0.573547	0.582446	0.607586	0.627039	0.658852
2_Merge_WD_M1_12pm_dendra2_actin647_lipitox594.lif - TileScan 2_Merged-2	WD	Lobule 2	M3	mito	0.653787	0.619126	0.625602	0.612839	0.59769	0.564309	0.567398	0.576735	0.583513	0.60077	0.635554	0.657673
2_Merge_WD_M1_12pm_dendra2_actin647_lipitox594.lif - TileScan 4_Merged-2	WD	Lobule 3	M1	mito	0.654046	0.655283	0.662698	0.6291	0.598778	0.654653	0.614485	0.617655	0.637279	0.656841	0.676811	0.671017
2_Merge_WD_M1_12pm_dendra2_actin647_lipitox594.lif - TileScan 4_Merged-2	WD	Lobule 3	M3	mito	0.662839	0.650891	0.614062	0.631676	0.609013	0.628234	0.611988	0.602705	0.639887	0.656549	0.672761	0.678334
2_merge_WD_M3_12pm_dendra2_actin647_lipitox594.lif - TileScan 1_Merged-1	WD	Lobule 1	M3	mito	0.69864	0.687912	0.686204	0.677067	0.716501	0.686521	0.675653	0.673072	0.682657	0.696395	0.699996	0.715952
3_Merge_WD_M1_12pm_dendra2_actin647_lipitox594.lif - TileScan 1_Merged-2	WD	Lobule 1	M1	mito	0.612875	0.587632	0.599582	0.572987	0.592991	0.579519	0.570896	0.575316	0.593899	0.573594	0.61454	0.666223
3_Merge_WD_M1_12pm_dendra2_actin647_lipitox594.lif - TileScan 2_Merged-2	WD	Lobule 2	M1	mito	0.634021	0.617418	0.641832	0.643878	0.608087	0.624004	0.611282	0.572589	0.601844	0.618712	0.650346	0.646781
3_Merge_WD_M1_12pm_dendra2_actin647_lipitox594.lif - TileScan 2_Merged-2	WD	Lobule 2	M3	mito	0.633512	0.617822	0.642935	0.643449	0.608188	0.623127	0.611153	0.571829	0.59994	0.618164	0.651453	0.646855
3_Merge_WD_M1_12pm_dendra2_actin647_lipitox594.lif - TileScan 4_Merged-2	WD	Lobule 3	M1	mito	0.670567	0.640437	0.640616	0.598437	0.589935	0.60988	0.6042	0.591437	0.606264	0.64395	0.642311	0.677229
3_Merge_WD_M1_12pm_dendra2_actin647_lipitox594.lif - TileScan 4_Merged-2	WD	Lobule 3	M3	mito	0.668723	0.640227	0.63967	0.590064	0.593424	0.610962	0.604798	0.590647	0.606011	0.647468	0.640224	0.683002
average					0.647954	0.631732	0.628372	0.615474	0.6042	0.605259	0.597777	0.591462	0.606191	0.622461	0.65335	0.668672
stdev					0.0351379	0.0254044	0.0222708	0.0268044	0.03347	0.0328026	0.0273049	0.0265399	0.0279709	0.0297714	0.0224601	0.0205178
average solidity
image	condition	lobule	mouse	organelle	R1	R2	R3	R4	R5	R6	R7	R8	R9	R10	R11	R12
1_Merge_WD_M1_12pm_dendra2_actin647_lipitox594.lif - TileScan 1_Merged-2	WD	Lobule 1	M1	mito	0.944474	0.94087	0.94053	0.945155	0.944623	0.946756	0.946	0.947434	0.944556	0.941622	0.93637	0.93523
1_Merge_WD_M1_12pm_dendra2_actin647_lipitox594.lif - TileScan 2_Merged-2	WD	Lobule 2	M1	mito	0.933063	0.937792	0.942793	0.942821	0.943064	0.944312	0.942434	0.941953	0.943767	0.939238	0.93712	0.931211
1_Merge_WD_M1_12pm_dendra2_actin647_lipitox594.lif - TileScan 2_Merged-2	WD	Lobule 2	M3	mito	0.924412	0.937198	0.942866	0.943289	0.942838	0.942149	0.944614	0.941842	0.943809	0.939317	0.937015	0.931098
1_Merge_WD_M1_12pm_dendra2_actin647_lipitox594.lif - TileScan 4_Merged-2	WD	Lobule 3	M1	mito	0.942407	0.943117	0.939682	0.945272	0.943192	0.944022	0.942593	0.941387	0.938459	0.938316	0.934048	0.932955
1_Merge_WD_M1_12pm_dendra2_actin647_lipitox594.lif - TileScan 4_Merged-2	WD	Lobule 3	M3	mito	0.940568	0.945453	0.941323	0.945037	0.943198	0.942376	0.942297	0.941541	0.938874	0.938108	0.93372	0.932885
1_merge_WD_M3_12pm_dendra2_actin647_lipitox594.lif - TileScan 1_Merged-1	WD	Lobule 1	M3	mito	0.941459	0.945457	0.943622	0.942824	0.944577	0.940282	0.940845	0.939032	0.941273	0.939012	0.926044	0.922222
2_Merge_WD_M1_12pm_dendra2_actin647_lipitox594.lif - TileScan 1_Merged-2	WD	Lobule 1	M1	mito	0.943501	0.940839	0.942302	0.941882	0.939728	0.941945	0.939199	0.943989	0.942379	0.941608	0.934236	0.934178
2_Merge_WD_M1_12pm_dendra2_actin647_lipitox594.lif - TileScan 2_Merged-2	WD	Lobule 2	M1	mito	0.939892	0.940068	0.941634	0.943378	0.942598	0.946046	0.94492	0.944303	0.942973	0.9415	0.93558	0.932872
2_Merge_WD_M1_12pm_dendra2_actin647_lipitox594.lif - TileScan 2_Merged-2	WD	Lobule 2	M3	mito	0.939827	0.939956	0.941937	0.943683	0.942209	0.946137	0.944866	0.944247	0.942886	0.941643	0.935123	0.933067
2_Merge_WD_M1_12pm_dendra2_actin647_lipitox594.lif - TileScan 4_Merged-2	WD	Lobule 3	M1	mito	0.934498	0.933511	0.933225	0.939555	0.941998	0.937729	0.938422	0.939506	0.935609	0.932507	0.932602	0.928265
2_Merge_WD_M1_12pm_dendra2_actin647_lipitox594.lif - TileScan 4_Merged-2	WD	Lobule 3	M3	mito	0.931793	0.935186	0.941028	0.939017	0.940288	0.939779	0.938216	0.940045	0.935675	0.93237	0.93265	0.927927
2_merge_WD_M3_12pm_dendra2_actin647_lipitox594.lif - TileScan 1_Merged-1	WD	Lobule 1	M3	mito	0.928725	0.927452	0.926644	0.928911	0.923815	0.92713	0.931461	0.931722	0.926778	0.927282	0.92429	0.921222
3_Merge_WD_M1_12pm_dendra2_actin647_lipitox594.lif - TileScan 1_Merged-2	WD	Lobule 1	M1	mito	0.942282	0.945426	0.944576	0.942831	0.940223	0.942742	0.943676	0.942317	0.939677	0.942618	0.938165	0.931969
3_Merge_WD_M1_12pm_dendra2_actin647_lipitox594.lif - TileScan 2_Merged-2	WD	Lobule 2	M1	mito	0.939651	0.936527	0.938048	0.940201	0.940998	0.941846	0.93939	0.942125	0.938992	0.939496	0.933414	0.932375
3_Merge_WD_M1_12pm_dendra2_actin647_lipitox594.lif - TileScan 2_Merged-2	WD	Lobule 2	M3	mito	0.940073	0.936439	0.938028	0.94026	0.941022	0.942124	0.939346	0.9421	0.939133	0.939299	0.933378	0.932319
3_Merge_WD_M1_12pm_dendra2_actin647_lipitox594.lif - TileScan 4_Merged-2	WD	Lobule 3	M1	mito	0.935678	0.936152	0.93698	0.941198	0.942281	0.940342	0.939954	0.94053	0.940754	0.937723	0.935752	0.924892
3_Merge_WD_M1_12pm_dendra2_actin647_lipitox594.lif - TileScan 4_Merged-2	WD	Lobule 3	M3	mito	0.934534	0.936757	0.937362	0.9408	0.94216	0.941196	0.939661	0.940685	0.940758	0.938168	0.935465	0.930058
average					0.937461	0.938718	0.939564	0.941536	0.941107	0.941583	0.941053	0.941456	0.939785	0.938225	0.933822	0.930279
stdev					0.00559421	0.00472831	0.00440039	0.00378494	0.00467083	0.00442994	0.00352345	0.00323976	0.00427629	0.00401022	0.00364379	0.00408284
average feret
image	condition	lobule	mouse	organelle	R1	R2	R3	R4	R5	R6	R7	R8	R9	R10	R11	R12
1_Merge_WD_M1_12pm_dendra2_actin647_lipitox594.lif - TileScan 1_Merged-2	WD	Lobule 1	M1	mito	1.42299	1.54697	1.47973	1.45209	1.40499	1.42105	1.43887	1.36241	1.30156	1.29926	1.3264	1.28407
1_Merge_WD_M1_12pm_dendra2_actin647_lipitox594.lif - TileScan 2_Merged-2	WD	Lobule 2	M1	mito	1.50999	1.73436	1.70177	1.69001	1.6403	1.54144	1.58834	1.49077	1.38209	1.4032	1.39429	1.3711
1_Merge_WD_M1_12pm_dendra2_actin647_lipitox594.lif - TileScan 2_Merged-2	WD	Lobule 2	M3	mito	1.59212	1.7289	1.69126	1.69523	1.63156	1.59035	1.51593	1.48957	1.38155	1.40471	1.40431	1.35925
1_Merge_WD_M1_12pm_dendra2_actin647_lipitox594.lif - TileScan 4_Merged-2	WD	Lobule 3	M1	mito	1.61177	1.6067	1.6852	1.56329	1.55785	1.55469	1.58166	1.45184	1.4938	1.41302	1.47481	1.38875
1_Merge_WD_M1_12pm_dendra2_actin647_lipitox594.lif - TileScan 4_Merged-2	WD	Lobule 3	M3	mito	1.6121	1.63628	1.67416	1.56894	1.56096	1.59067	1.56064	1.45527	1.48933	1.4102	1.4755	1.3969
1_merge_WD_M3_12pm_dendra2_actin647_lipitox594.lif - TileScan 1_Merged-1	WD	Lobule 1	M3	mito	1.50396	1.48517	1.60284	1.4963	1.53448	1.56	1.49192	1.46451	1.45112	1.39022	1.46032	1.40817
2_Merge_WD_M1_12pm_dendra2_actin647_lipitox594.lif - TileScan 1_Merged-2	WD	Lobule 1	M1	mito	1.66385	1.6492	1.71231	1.7449	1.75495	1.61073	1.65966	1.5014	1.44985	1.48603	1.476	1.43812
2_Merge_WD_M1_12pm_dendra2_actin647_lipitox594.lif - TileScan 2_Merged-2	WD	Lobule 2	M1	mito	1.67433	1.60464	1.62191	1.57717	1.61183	1.6101	1.54805	1.50104	1.45166	1.42915	1.39641	1.37151
2_Merge_WD_M1_12pm_dendra2_actin647_lipitox594.lif - TileScan 2_Merged-2	WD	Lobule 2	M3	mito	1.67055	1.60757	1.61911	1.59358	1.62803	1.60773	1.5496	1.50669	1.4537	1.42141	1.3903	1.36658
2_Merge_WD_M1_12pm_dendra2_actin647_lipitox594.lif - TileScan 4_Merged-2	WD	Lobule 3	M1	mito	1.75543	1.82046	1.74033	1.78938	1.71081	1.82795	1.66373	1.60963	1.63815	1.58651	1.53464	1.5648
2_Merge_WD_M1_12pm_dendra2_actin647_lipitox594.lif - TileScan 4_Merged-2	WD	Lobule 3	M3	mito	1.77257	1.82597	1.77236	1.79262	1.73207	1.73599	1.65295	1.57206	1.64763	1.5872	1.52239	1.58474
2_merge_WD_M3_12pm_dendra2_actin647_lipitox594.lif - TileScan 1_Merged-1	WD	Lobule 1	M3	mito	1.3785	1.37248	1.3613	1.37782	1.49484	1.46376	1.46644	1.46751	1.4269	1.41309	1.4341	1.45914
3_Merge_WD_M1_12pm_dendra2_actin647_lipitox594.lif - TileScan 1_Merged-2	WD	Lobule 1	M1	mito	1.53395	1.60131	1.59459	1.6197	1.46666	1.52767	1.51866	1.46097	1.3995	1.35057	1.36865	1.42627
3_Merge_WD_M1_12pm_dendra2_actin647_lipitox594.lif - TileScan 2_Merged-2	WD	Lobule 2	M1	mito	1.81238	1.78109	1.83474	1.82713	1.68949	1.73807	1.65536	1.51498	1.49498	1.47251	1.49013	1.42163
3_Merge_WD_M1_12pm_dendra2_actin647_lipitox594.lif - TileScan 2_Merged-2	WD	Lobule 2	M3	mito	1.81015	1.7817	1.841	1.82962	1.68823	1.72659	1.65681	1.51348	1.49325	1.4669	1.48919	1.42187
3_Merge_WD_M1_12pm_dendra2_actin647_lipitox594.lif - TileScan 4_Merged-2	WD	Lobule 3	M1	mito	1.79944	1.9223	1.83272	1.71792	1.73239	1.76051	1.6231	1.56271	1.55687	1.56757	1.5053	1.60715
3_Merge_WD_M1_12pm_dendra2_actin647_lipitox594.lif - TileScan 4_Merged-2	WD	Lobule 3	M3	mito	1.80488	1.91486	1.81723	1.73068	1.73898	1.77308	1.62616	1.55857	1.55784	1.57049	1.5069	1.64868
average					1.64288	1.68353	1.68133	1.65096	1.62226	1.6259	1.57635	1.49902	1.47469	1.4513	1.44998	1.44228
stdev					0.139353	0.149201	0.129393	0.134056	0.104866	0.115437	0.0728224	0.0571714	0.0897678	0.0843543	0.0600351	0.100095
average mito int
image	condition	lobule	mouse	organelle	R1	R2	R3	R4	R5	R6	R7	R8	R9	R10	R11	R12
1_Merge_WD_M1_12pm_dendra2_actin647_lipitox594.lif - TileScan 1_Merged-2	WD	Lobule 1	M1	mito	82.632	83.4945	74.4773	66.6951	69.0691	60.8732	60.0397	58.0111	55.6649	55.3559	48.3669	45.5572
1_Merge_WD_M1_12pm_dendra2_actin647_lipitox594.lif - TileScan 2_Merged-2	WD	Lobule 2	M1	mito	61.8202	85.964	79.4889	74.5693	70.6019	67.4365	66.9807	68.549	64.9615	64.8164	58.535	53.3203
1_Merge_WD_M1_12pm_dendra2_actin647_lipitox594.lif - TileScan 2_Merged-2	WD	Lobule 2	M3	mito	68.51	85.4744	79.1942	74.7133	69.8431	66.7823	66.2926	68.4719	64.9613	64.7433	58.3878	53.2242
1_Merge_WD_M1_12pm_dendra2_actin647_lipitox594.lif - TileScan 4_Merged-2	WD	Lobule 3	M1	mito	109.523	111.795	107.195	99.1722	96.9337	90.3247	90.9351	82.2595	85.5035	77.3073	85.0096	73.7325
1_Merge_WD_M1_12pm_dendra2_actin647_lipitox594.lif - TileScan 4_Merged-2	WD	Lobule 3	M3	mito	113.342	120.191	112.914	99.0084	97.1197	88.7752	92.4597	79.1736	85.3196	76.829	84.7203	73.0779
1_merge_WD_M3_12pm_dendra2_actin647_lipitox594.lif - TileScan 1_Merged-1	WD	Lobule 1	M3	mito	106.056	120.532	131.866	115.644	102.182	103.988	98.5315	101.408	95.6633	86.1394	79.489	72.2121
2_Merge_WD_M1_12pm_dendra2_actin647_lipitox594.lif - TileScan 1_Merged-2	WD	Lobule 1	M1	mito	55.0652	54.4904	55.5192	53.599	48.74	50.458	44.267	45.3168	46.9586	48.997	42.8532	41.0604
2_Merge_WD_M1_12pm_dendra2_actin647_lipitox594.lif - TileScan 2_Merged-2	WD	Lobule 2	M1	mito	78.4422	78.4156	79.2441	81.0793	76.3853	77.2454	73.4817	73.1261	66.9659	63.5203	59.5963	55.3973
2_Merge_WD_M1_12pm_dendra2_actin647_lipitox594.lif - TileScan 2_Merged-2	WD	Lobule 2	M3	mito	79.3832	77.0985	79.7347	80.5098	77.7285	77.1084	73.4789	73.2851	66.892	62.7677	60.4725	54.5463
2_Merge_WD_M1_12pm_dendra2_actin647_lipitox594.lif - TileScan 4_Merged-2	WD	Lobule 3	M1	mito	92.5593	83.0999	74.2919	74.5439	74.4342	74.0724	68.31	66.1822	70.275	65.8721	66.8026	64.8455
2_Merge_WD_M1_12pm_dendra2_actin647_lipitox594.lif - TileScan 4_Merged-2	WD	Lobule 3	M3	mito	90.5824	76.7796	78.7349	72.4245	74.1229	72.3521	66.4236	67.7247	70.5043	65.9081	66.38	65.0697
2_merge_WD_M3_12pm_dendra2_actin647_lipitox594.lif - TileScan 1_Merged-1	WD	Lobule 1	M3	mito	81.2062	77.6563	79.5098	85.3662	75.6765	79.6871	87.1194	87.0747	78.4727	71.9385	69.3561	67.5592
3_Merge_WD_M1_12pm_dendra2_actin647_lipitox594.lif - TileScan 1_Merged-2	WD	Lobule 1	M1	mito	76.6791	74.6128	68.5992	63.2623	60.2205	56.3663	54.7398	54.4116	53.4858	50.0101	48.8204	44.3512
3_Merge_WD_M1_12pm_dendra2_actin647_lipitox594.lif - TileScan 2_Merged-2	WD	Lobule 2	M1	mito	64.0956	66.7314	66.9074	65.8818	62.7518	62.6922	65.3974	62.0468	58.6667	58.7042	57.1907	51.8492
3_Merge_WD_M1_12pm_dendra2_actin647_lipitox594.lif - TileScan 2_Merged-2	WD	Lobule 2	M3	mito	64.3459	66.695	66.8933	65.9785	62.8923	62.4707	65.3881	62.0925	58.7442	58.579	56.65	51.8225
3_Merge_WD_M1_12pm_dendra2_actin647_lipitox594.lif - TileScan 4_Merged-2	WD	Lobule 3	M1	mito	94.8366	96.6245	89.7277	82.1895	78.1792	72.7078	77.8756	76.7393	74.6206	73.4942	75.3443	68.599
3_Merge_WD_M1_12pm_dendra2_actin647_lipitox594.lif - TileScan 4_Merged-2	WD	Lobule 3	M3	mito	95.3535	96.492	89.0534	80.9386	80.2135	72.6711	78.1702	76.6225	74.6795	72.0899	76.8963	67.8918
average					83.2019	85.6557	83.1383	78.5633	75.1232	72.7065	72.3465	70.735	68.9611	65.7101	64.4042	59.0657
stdev					17.3529	18.4062	18.8102	15.1964	13.7906	13.2471	14.1078	13.1317	12.6604	9.88618	12.6508	10.6753
average lipid int
image	condition	lobule	mouse	organelle	R1	R2	R3	R4	R5	R6	R7	R8	R9	R10	R11	R12
1_Merge_WD_M1_12pm_dendra2_actin647_lipitox594.lif - TileScan 1_Merged-2	WD	Lobule 1	M1	mito	17.9909	16.5745	15.2562	14.5318	17.0947	17.1627	16.4657	16.263	15.7081	16.0839	16.8107	16.2334
1_Merge_WD_M1_12pm_dendra2_actin647_lipitox594.lif - TileScan 2_Merged-2	WD	Lobule 2	M1	mito	21.0414	22.1709	24.2215	17.6763	16.4457	18.0949	18.684	12.3244	13.3127	13.3234	12.2717	13.291
1_Merge_WD_M1_12pm_dendra2_actin647_lipitox594.lif - TileScan 2_Merged-2	WD	Lobule 2	M3	mito	14.9362	22.0044	24.2448	17.1925	16.2467	19.0675	18.2547	12.359	13.3202	13.2689	12.032	13.2184
1_Merge_WD_M1_12pm_dendra2_actin647_lipitox594.lif - TileScan 4_Merged-2	WD	Lobule 3	M1	mito	16.7296	16.0344	15.9476	16.6343	14.7692	15.0311	14.115	16.3583	16.1845	14.6866	18.1964	15.6971
1_Merge_WD_M1_12pm_dendra2_actin647_lipitox594.lif - TileScan 4_Merged-2	WD	Lobule 3	M3	mito	17.4547	17.2039	16.1575	17.2306	14.7943	15.3079	13.9998	16.9421	16.1419	14.2399	18.9036	15.848
1_merge_WD_M3_12pm_dendra2_actin647_lipitox594.lif - TileScan 1_Merged-1	WD	Lobule 1	M3	mito	28.9955	23.5725	34.7373	25.1397	22.0915	19.2681	21.3964	19.9385	23.3215	22.4492	23.8859	25.9933
2_Merge_WD_M1_12pm_dendra2_actin647_lipitox594.lif - TileScan 1_Merged-2	WD	Lobule 1	M1	mito	16.2146	13.2344	13.7156	10.2786	13.3298	13.2928	13.6173	12.957	13.9228	14.7504	14.8673	16.5158
2_Merge_WD_M1_12pm_dendra2_actin647_lipitox594.lif - TileScan 2_Merged-2	WD	Lobule 2	M1	mito	17.2167	15.3914	13.586	12.993	12.1067	15.7112	15.6789	16.7288	14.7465	13.266	11.9376	13.5884
2_Merge_WD_M1_12pm_dendra2_actin647_lipitox594.lif - TileScan 2_Merged-2	WD	Lobule 2	M3	mito	17.4565	16.006	13.6716	13.0822	12.6867	15.7309	15.6858	16.7239	14.7405	12.8981	12.5416	13.1811
2_Merge_WD_M1_12pm_dendra2_actin647_lipitox594.lif - TileScan 4_Merged-2	WD	Lobule 3	M1	mito	24.8509	16.27	12.2733	15.0952	15.0011	13.8868	12.0971	17.1107	16.6151	16.1072	15.4177	16.727
2_Merge_WD_M1_12pm_dendra2_actin647_lipitox594.lif - TileScan 4_Merged-2	WD	Lobule 3	M3	mito	18.3025	15.2512	14.7375	15.5466	14.4769	13.7355	13.7911	16.2479	17.2061	16.1167	15.2034	17.1874
2_merge_WD_M3_12pm_dendra2_actin647_lipitox594.lif - TileScan 1_Merged-1	WD	Lobule 1	M3	mito	19.1025	18.0511	16.9081	20.3481	22.4006	23.7338	23.5908	20.7677	21.5197	24.2466	25.2991	27.1394
3_Merge_WD_M1_12pm_dendra2_actin647_lipitox594.lif - TileScan 1_Merged-2	WD	Lobule 1	M1	mito	19.0858	16.0261	16.0631	15.7539	16.359	17.8257	14.3847	15.6782	15.2839	14.1551	16.6999	17.7069
3_Merge_WD_M1_12pm_dendra2_actin647_lipitox594.lif - TileScan 2_Merged-2	WD	Lobule 2	M1	mito	15.6863	12.0308	13.5123	17.6956	14.1111	15.5109	16.2289	12.9244	14.2414	14.3578	12.6888	13.1804
3_Merge_WD_M1_12pm_dendra2_actin647_lipitox594.lif - TileScan 2_Merged-2	WD	Lobule 2	M3	mito	15.5242	12.0255	13.3796	17.7148	14.1266	15.5564	16.2516	12.9285	14.2337	14.4481	12.5322	13.1862
3_Merge_WD_M1_12pm_dendra2_actin647_lipitox594.lif - TileScan 4_Merged-2	WD	Lobule 3	M1	mito	14.8736	18.0887	14.1252	16.0935	16.748	16.684	14.9002	15.0528	13.5846	16.7009	16.1188	15.7197
3_Merge_WD_M1_12pm_dendra2_actin647_lipitox594.lif - TileScan 4_Merged-2	WD	Lobule 3	M3	mito	15.0154	18.2048	13.5158	14.9427	17.5756	16.648	14.8363	15.0642	13.5779	16.0364	16.4059	15.6778
average					18.2634	16.9494	16.8266	16.35	15.9038	16.6028	16.1164	15.6688	15.7448	15.7138	15.989	16.476
stdev					3.74126	3.27458	5.76162	3.2305	2.84139	2.5325	2.93524	2.45726	2.79775	3.11592	3.92581	4.11003
average organelle min dist
image	condition	lobule	mouse	organelle	R1	R2	R3	R4	R5	R6	R7	R8	R9	R10	R11	R12
1_Merge_WD_M1_12pm_dendra2_actin647_lipitox594.lif - TileScan 1_Merged-2	WD	Lobule 1	M1	mito	1.52745	1.94576	2.00708	1.94405	1.86923	1.1479	1.09258	1.08508	1.09683	1.1765	1.25379	1.35379
1_Merge_WD_M1_12pm_dendra2_actin647_lipitox594.lif - TileScan 2_Merged-2	WD	Lobule 2	M1	mito	2.36042	2.90199	1.44617	1.19359	1.23679	1.16889	0.808142	1.37202	1.54987	1.16325	1.52967	1.33401
1_Merge_WD_M1_12pm_dendra2_actin647_lipitox594.lif - TileScan 2_Merged-2	WD	Lobule 2	M3	mito	3.67343	2.80827	1.37901	1.25715	1.18877	1.39751	0.834375	1.36003	1.54591	1.18381	1.63528	1.33774
1_Merge_WD_M1_12pm_dendra2_actin647_lipitox594.lif - TileScan 4_Merged-2	WD	Lobule 3	M1	mito	1.47421	1.52504	1.50939	1.50939	1.46805	1.18324	1.63891	1.28176	1.1689	1.2333	0.89327	1.66777
1_Merge_WD_M1_12pm_dendra2_actin647_lipitox594.lif - TileScan 4_Merged-2	WD	Lobule 3	M3	mito	1.37549	1.48889	1.26419	1.41592	1.46745	1.03673	1.63267	1.27583	1.18505	1.32722	0.838404	1.65527
1_merge_WD_M3_12pm_dendra2_actin647_lipitox594.lif - TileScan 1_Merged-1	WD	Lobule 1	M3	mito	0.922055	1.12448	0.810066	1.33056	1.26646	1.63557	1.27138	1.407	0.993576	1.11271	1.34229	0.996428
2_Merge_WD_M1_12pm_dendra2_actin647_lipitox594.lif - TileScan 1_Merged-2	WD	Lobule 1	M1	mito	1.37937	1.36923	1.66954	2.94468	1.6189	1.22275	0.831521	1.11231	1.51528	1.40183	1.16157	1.1826
2_Merge_WD_M1_12pm_dendra2_actin647_lipitox594.lif - TileScan 2_Merged-2	WD	Lobule 2	M1	mito	1.05969	1.49856	1.9145	1.61837	1.7964	1.11252	1.29986	0.749533	1.00265	2.00069	1.67217	1.18551
2_Merge_WD_M1_12pm_dendra2_actin647_lipitox594.lif - TileScan 2_Merged-2	WD	Lobule 2	M3	mito	0.942583	1.48646	1.88393	1.6631	1.59132	1.11775	1.26775	0.733192	1.00117	2.02186	1.4337	1.24723
2_Merge_WD_M1_12pm_dendra2_actin647_lipitox594.lif - TileScan 4_Merged-2	WD	Lobule 3	M1	mito	1.04668	1.63765	1.96762	1.42752	1.10314	1.33613	1.00852	0.798958	0.749826	0.840745	1.19215	1.10569
2_Merge_WD_M1_12pm_dendra2_actin647_lipitox594.lif - TileScan 4_Merged-2	WD	Lobule 3	M3	mito	1.46191	1.81344	1.45486	1.20964	1.45295	0.949497	0.953397	0.931141	0.614193	0.829818	1.30233	0.970387
2_merge_WD_M3_12pm_dendra2_actin647_lipitox594.lif - TileScan 1_Merged-1	WD	Lobule 1	M3	mito	1.81879	1.09027	1.24712	1.38845	0.918578	0.821414	0.896091	0.971683	0.967648	1.11541	1.30974	0.813398
3_Merge_WD_M1_12pm_dendra2_actin647_lipitox594.lif - TileScan 1_Merged-2	WD	Lobule 1	M1	mito	1.71904	1.60123	1.31832	1.35358	1.18376	1.09254	1.40596	1.29108	1.22741	1.40763	1.15382	1.14089
3_Merge_WD_M1_12pm_dendra2_actin647_lipitox594.lif - TileScan 2_Merged-2	WD	Lobule 2	M1	mito	1.52627	1.51634	1.68162	1.17773	1.49081	1.03456	1.14426	1.49337	1.93538	1.2007	1.429	1.24993
3_Merge_WD_M1_12pm_dendra2_actin647_lipitox594.lif - TileScan 2_Merged-2	WD	Lobule 2	M3	mito	1.57808	1.51994	1.68444	1.16852	1.4855	1.02446	1.03607	1.49993	1.94759	1.13281	1.52926	1.2472
3_Merge_WD_M1_12pm_dendra2_actin647_lipitox594.lif - TileScan 4_Merged-2	WD	Lobule 3	M1	mito	1.43402	1.3945	1.6666	1.21646	1.22331	1.32104	1.0982	1.04571	1.10319	0.897786	1.16437	1.00156
3_Merge_WD_M1_12pm_dendra2_actin647_lipitox594.lif - TileScan 4_Merged-2	WD	Lobule 3	M3	mito	1.40446	1.31707	1.73861	1.15429	1.15714	1.29974	1.11013	1.04514	1.09423	1.04659	1.11354	1.10512
average					1.57082	1.64936	1.56724	1.469	1.38344	1.17072	1.13705	1.14434	1.21757	1.24075	1.29143	1.21144
stdev					0.643513	0.499764	0.310928	0.435486	0.253802	0.190173	0.255852	0.252104	0.369962	0.334655	0.234167	0.223087
average circularity
image	condition	lobule	mouse	organelle	R1	R2	R3	R4	R5	R6	R7	R8	R9	R10	R11	R12
1_Merge_WD_M1_12pm_dendra2_actin647_lipitox594.lif - TileScan 1_Merged-2	WD	Lobule 1	M1	mito	0.915132	0.881366	0.887458	0.905503	0.911898	0.916417	0.914662	0.923471	0.921163	0.910855	0.886886	0.894632
1_Merge_WD_M1_12pm_dendra2_actin647_lipitox594.lif - TileScan 2_Merged-2	WD	Lobule 2	M1	mito	0.856833	0.854706	0.874911	0.873176	0.883645	0.892186	0.883792	0.893201	0.911063	0.898234	0.88869	0.876317
1_Merge_WD_M1_12pm_dendra2_actin647_lipitox594.lif - TileScan 2_Merged-2	WD	Lobule 2	M3	mito	0.819397	0.85329	0.875915	0.874018	0.883952	0.884064	0.898137	0.893043	0.911268	0.89836	0.887043	0.877506
1_Merge_WD_M1_12pm_dendra2_actin647_lipitox594.lif - TileScan 4_Merged-2	WD	Lobule 3	M1	mito	0.880496	0.883624	0.867097	0.897572	0.894163	0.892777	0.888644	0.897233	0.88402	0.893115	0.874068	0.874379
1_Merge_WD_M1_12pm_dendra2_actin647_lipitox594.lif - TileScan 4_Merged-2	WD	Lobule 3	M3	mito	0.882025	0.890106	0.876129	0.894851	0.893755	0.884218	0.889758	0.897195	0.884649	0.891719	0.874336	0.872931
1_merge_WD_M3_12pm_dendra2_actin647_lipitox594.lif - TileScan 1_Merged-1	WD	Lobule 1	M3	mito	0.891265	0.891834	0.885764	0.885682	0.891184	0.884917	0.895565	0.892313	0.895526	0.894444	0.851329	0.844874
2_Merge_WD_M1_12pm_dendra2_actin647_lipitox594.lif - TileScan 1_Merged-2	WD	Lobule 1	M1	mito	0.881696	0.870387	0.873811	0.869169	0.868199	0.885967	0.873414	0.900052	0.899717	0.894549	0.872464	0.880015
2_Merge_WD_M1_12pm_dendra2_actin647_lipitox594.lif - TileScan 2_Merged-2	WD	Lobule 2	M1	mito	0.860745	0.876383	0.875601	0.888838	0.88491	0.895263	0.897995	0.899197	0.90191	0.899437	0.886939	0.878295
2_Merge_WD_M1_12pm_dendra2_actin647_lipitox594.lif - TileScan 2_Merged-2	WD	Lobule 2	M3	mito	0.86019	0.87519	0.876941	0.888066	0.884234	0.895688	0.897579	0.897998	0.901266	0.901447	0.884612	0.879194
2_Merge_WD_M1_12pm_dendra2_actin647_lipitox594.lif - TileScan 4_Merged-2	WD	Lobule 3	M1	mito	0.839397	0.84455	0.840589	0.859862	0.872561	0.846874	0.871151	0.87648	0.864477	0.862207	0.860214	0.8532
2_Merge_WD_M1_12pm_dendra2_actin647_lipitox594.lif - TileScan 4_Merged-2	WD	Lobule 3	M3	mito	0.836785	0.847982	0.865731	0.858202	0.86741	0.862544	0.872659	0.88217	0.864336	0.861952	0.860702	0.850737
2_merge_WD_M3_12pm_dendra2_actin647_lipitox594.lif - TileScan 1_Merged-1	WD	Lobule 1	M3	mito	0.85862	0.865083	0.865689	0.871234	0.838022	0.854644	0.861683	0.862606	0.85847	0.856896	0.849564	0.839616
3_Merge_WD_M1_12pm_dendra2_actin647_lipitox594.lif - TileScan 1_Merged-2	WD	Lobule 1	M1	mito	0.889889	0.892708	0.892398	0.88494	0.894624	0.893893	0.898633	0.901066	0.899877	0.912997	0.896398	0.872678
3_Merge_WD_M1_12pm_dendra2_actin647_lipitox594.lif - TileScan 2_Merged-2	WD	Lobule 2	M1	mito	0.855731	0.854976	0.852511	0.854639	0.876226	0.866403	0.871748	0.893768	0.891271	0.888103	0.871916	0.874946
3_Merge_WD_M1_12pm_dendra2_actin647_lipitox594.lif - TileScan 2_Merged-2	WD	Lobule 2	M3	mito	0.856439	0.854787	0.851513	0.854663	0.876458	0.867406	0.871575	0.893877	0.891746	0.888116	0.871078	0.874818
3_Merge_WD_M1_12pm_dendra2_actin647_lipitox594.lif - TileScan 4_Merged-2	WD	Lobule 3	M1	mito	0.840205	0.844461	0.85283	0.871109	0.873616	0.861644	0.877775	0.883871	0.8851	0.872701	0.874696	0.842491
3_Merge_WD_M1_12pm_dendra2_actin647_lipitox594.lif - TileScan 4_Merged-2	WD	Lobule 3	M3	mito	0.839088	0.846142	0.854785	0.870112	0.872435	0.862283	0.876923	0.884842	0.885108	0.873234	0.874249	0.846647
average					0.862584	0.866328	0.868804	0.876567	0.880429	0.879246	0.884805	0.892493	0.891233	0.888139	0.874423	0.866663
stdev					0.024568	0.0174972	0.0143735	0.0154076	0.0159178	0.0184285	0.0141621	0.0127563	0.0172368	0.016879	0.0132865	0.0165072
average density
image	condition	lobule	mouse	organelle	R1	R2	R3	R4	R5	R6	R7	R8	R9	R10	R11	R12
1_Merge_WD_M1_12pm_dendra2_actin647_lipitox594.lif - TileScan 1_Merged-2	WD	Lobule 1	M1	mito	0.279632	0.3278	0.301474	0.247543	0.323207	0.292478	0.297568	0.325312	0.323597	0.376923	0.305621	0.308724
1_Merge_WD_M1_12pm_dendra2_actin647_lipitox594.lif - TileScan 2_Merged-2	WD	Lobule 2	M1	mito	0.276591	0.274888	0.255233	0.274344	0.291606	0.285838	0.28581	0.343129	0.391435	0.372528	0.342393	0.351922
1_Merge_WD_M1_12pm_dendra2_actin647_lipitox594.lif - TileScan 2_Merged-2	WD	Lobule 2	M3	mito	0.20899	0.28118	0.260743	0.269689	0.295597	0.27686	0.315923	0.344621	0.390989	0.374458	0.350548	0.349882
1_Merge_WD_M1_12pm_dendra2_actin647_lipitox594.lif - TileScan 4_Merged-2	WD	Lobule 3	M1	mito	0.239554	0.269966	0.25547	0.296988	0.281709	0.258372	0.295963	0.296232	0.335179	0.328622	0.323304	0.284408
1_Merge_WD_M1_12pm_dendra2_actin647_lipitox594.lif - TileScan 4_Merged-2	WD	Lobule 3	M3	mito	0.249567	0.273433	0.265766	0.297091	0.282539	0.282986	0.301518	0.293379	0.336533	0.332218	0.32586	0.282943
1_merge_WD_M3_12pm_dendra2_actin647_lipitox594.lif - TileScan 1_Merged-1	WD	Lobule 1	M3	mito	0.298279	0.328597	0.301703	0.254558	0.261642	0.299621	0.270085	0.292863	0.300113	0.318669	0.318615	0.25459
2_Merge_WD_M1_12pm_dendra2_actin647_lipitox594.lif - TileScan 1_Merged-2	WD	Lobule 1	M1	mito	0.249645	0.375553	0.263828	0.264262	0.260355	0.300697	0.258353	0.307748	0.344611	0.344646	0.309142	0.28036
2_Merge_WD_M1_12pm_dendra2_actin647_lipitox594.lif - TileScan 2_Merged-2	WD	Lobule 2	M1	mito	0.241919	0.305463	0.298505	0.277347	0.269109	0.288206	0.3267	0.340805	0.349117	0.337672	0.343203	0.351316
2_Merge_WD_M1_12pm_dendra2_actin647_lipitox594.lif - TileScan 2_Merged-2	WD	Lobule 2	M3	mito	0.251525	0.293072	0.298707	0.272042	0.29024	0.287275	0.326615	0.340607	0.349752	0.335811	0.358568	0.341125
2_Merge_WD_M1_12pm_dendra2_actin647_lipitox594.lif - TileScan 4_Merged-2	WD	Lobule 3	M1	mito	0.293353	0.238426	0.190716	0.248135	0.271642	0.213755	0.281819	0.277351	0.280822	0.299535	0.294364	0.277694
2_Merge_WD_M1_12pm_dendra2_actin647_lipitox594.lif - TileScan 4_Merged-2	WD	Lobule 3	M3	mito	0.248586	0.224262	0.234164	0.265754	0.273044	0.264335	0.269768	0.293037	0.269674	0.298177	0.299796	0.267537
2_merge_WD_M3_12pm_dendra2_actin647_lipitox594.lif - TileScan 1_Merged-1	WD	Lobule 1	M3	mito	0.332237	0.318484	0.348318	0.303039	0.281262	0.304954	0.283553	0.307083	0.318299	0.297859	0.31352	0.276236
3_Merge_WD_M1_12pm_dendra2_actin647_lipitox594.lif - TileScan 1_Merged-2	WD	Lobule 1	M1	mito	0.282384	0.282147	0.32708	0.243606	0.286855	0.291186	0.335022	0.305151	0.31889	0.334657	0.325636	0.278873
3_Merge_WD_M1_12pm_dendra2_actin647_lipitox594.lif - TileScan 2_Merged-2	WD	Lobule 2	M1	mito	0.230388	0.23374	0.26983	0.271986	0.286946	0.30316	0.289902	0.348607	0.386128	0.382676	0.342032	0.342428
3_Merge_WD_M1_12pm_dendra2_actin647_lipitox594.lif - TileScan 2_Merged-2	WD	Lobule 2	M3	mito	0.230314	0.234295	0.267774	0.271161	0.286319	0.301501	0.289566	0.348609	0.389331	0.381066	0.334261	0.342385
3_Merge_WD_M1_12pm_dendra2_actin647_lipitox594.lif - TileScan 4_Merged-2	WD	Lobule 3	M1	mito	0.236395	0.226493	0.213481	0.23808	0.270101	0.23596	0.274878	0.314786	0.287969	0.286809	0.331881	0.271658
3_Merge_WD_M1_12pm_dendra2_actin647_lipitox594.lif - TileScan 4_Merged-2	WD	Lobule 3	M3	mito	0.239849	0.224508	0.212061	0.252073	0.271458	0.230152	0.277562	0.313865	0.287217	0.294342	0.339611	0.276419
average					0.258189	0.277195	0.268521	0.267512	0.28139	0.27749	0.292977	0.317246	0.332921	0.335098	0.326962	0.302265
stdev					0.0310124	0.0441062	0.0415965	0.0191046	0.0149869	0.0277348	0.0220488	0.0233091	0.0402394	0.033074	0.0183064	0.0353535
cell area
image	condition	lobule	mouse	organelle	R1	R2	R3	R4	R5	R6	R7	R8	R9	R10	R11	R12
1_Merge_WD_M1_12pm_dendra2_actin647_lipitox594.lif - TileScan 1_Merged-2	WD	Lobule 1	M1	mito	167.957	165.18	145.385	204.431	295.554	271.308	289.982	292.894	395.837	254.199	263.736	232.076
1_Merge_WD_M1_12pm_dendra2_actin647_lipitox594.lif - TileScan 2_Merged-2	WD	Lobule 2	M1	mito	106.629	215.278	233.017	168.88	264.444	237.567	316.729	341.122	276.009	363.395	300.137	256.463
1_Merge_WD_M1_12pm_dendra2_actin647_lipitox594.lif - TileScan 2_Merged-2	WD	Lobule 2	M3	mito	93.8986	215.278	218.09	181.067	268.751	226.123	361.476	340.63	276.014	363.395	270.107	256.463
1_Merge_WD_M1_12pm_dendra2_actin647_lipitox594.lif - TileScan 4_Merged-2	WD	Lobule 3	M1	mito	209.897	226.438	198.064	231.79	358.372	257.071	319.385	298.691	284.605	222.339	236.092	290.231
1_Merge_WD_M1_12pm_dendra2_actin647_lipitox594.lif - TileScan 4_Merged-2	WD	Lobule 3	M3	mito	216.269	223.461	190.084	225.362	356.727	283.154	331.657	287.589	284.605	234.171	251.911	290.231
1_merge_WD_M3_12pm_dendra2_actin647_lipitox594.lif - TileScan 1_Merged-1	WD	Lobule 1	M3	mito	254.187	222.306	153.666	206.054	203.101	171.862	165.318	231.845	228.988	460.555	176.565	269.559
2_Merge_WD_M1_12pm_dendra2_actin647_lipitox594.lif - TileScan 1_Merged-2	WD	Lobule 1	M1	mito	212.689	229.246	214.121	217.271	273.406	244.492	284.637	313.894	294.009	206.428	233.676	268.72
2_Merge_WD_M1_12pm_dendra2_actin647_lipitox594.lif - TileScan 2_Merged-2	WD	Lobule 2	M1	mito	510.388	220.177	218.521	228.27	253.416	246.746	351.978	375.859	359.319	260.744	390.429	267.766
2_Merge_WD_M1_12pm_dendra2_actin647_lipitox594.lif - TileScan 2_Merged-2	WD	Lobule 2	M3	mito	422.052	219.495	218.549	249.233	251.608	246.746	351.978	375.859	359.319	265.969	347.46	288.456
2_Merge_WD_M1_12pm_dendra2_actin647_lipitox594.lif - TileScan 4_Merged-2	WD	Lobule 3	M1	mito	169.175	187.64	195.667	229.098	323.355	317.786	282.439	292.39	371.22	401.589	223.674	261.186
2_Merge_WD_M1_12pm_dendra2_actin647_lipitox594.lif - TileScan 4_Merged-2	WD	Lobule 3	M3	mito	167.374	210.389	242.458	232.839	303.303	305.756	297.304	340.631	347.028	401.589	216.966	274.463
2_merge_WD_M3_12pm_dendra2_actin647_lipitox594.lif - TileScan 1_Merged-1	WD	Lobule 1	M3	mito	307.283	296.229	179.113	252.357	176.867	302.079	317.544	204.553	265.482	237.453	278.588	247.206
3_Merge_WD_M1_12pm_dendra2_actin647_lipitox594.lif - TileScan 1_Merged-2	WD	Lobule 1	M1	mito	277.533	238.53	227.641	287.106	228.218	352.22	242.718	268.043	316.243	289.676	250.666	276.602
3_Merge_WD_M1_12pm_dendra2_actin647_lipitox594.lif - TileScan 2_Merged-2	WD	Lobule 2	M1	mito	263.164	241.556	231.655	258.949	218.216	268.371	296.287	186.354	300.014	310.323	376.57	297.213
3_Merge_WD_M1_12pm_dendra2_actin647_lipitox594.lif - TileScan 2_Merged-2	WD	Lobule 2	M3	mito	272.229	241.49	239.066	258.949	218.216	268.371	296.287	186.353	295.313	317.818	355.206	297.188
3_Merge_WD_M1_12pm_dendra2_actin647_lipitox594.lif - TileScan 4_Merged-2	WD	Lobule 3	M1	mito	191.209	232.565	192.185	288.995	311.332	234.072	324.635	310.397	405.287	276.911	345.314	238.437
3_Merge_WD_M1_12pm_dendra2_actin647_lipitox594.lif - TileScan 4_Merged-2	WD	Lobule 3	M3	mito	188.239	232.649	207.733	291.49	290.07	237.02	324.635	310.397	405.287	313.742	321.9	238.437
average					237.069	224.583	206.177	236.008	270.292	262.985	303.235	291.618	321.446	304.723	284.647	267.688
stdev					104.794	26.664	28.0153	35.3647	51.8202	41.5186	46.29	59.4707	53.6416	72.0932	62.1084	20.9358
