# Supplementary material for: PLIN5 phosphorylation orchestrates mitochondria lipid-droplet coupling to control hepatic lipid flux and steatosis
Source: Nat Metab. 2026 Mar 23;8(3):587–603. doi: 10.1038/s42255-026-01476-1 (PMC13031124; doi:10.1038/s42255-026-01476-1)
Supplement: Supplementary file 4 — Proteomics data. [file 42255_2026_1476_MOESM4_ESM.xlsx]

## Sheet: DEG_Analysis_proteomics (20)
GeneName	Accession	FeatureID	FastPC_mean	FastPP_mean	FastTotal_mean	FedPC_mean	FedPP_mean	FedTotal_mean	FastPC_sd	FastPP_sd	FastTotal_sd	FedPC_sd	FedPP_sd	FedTotal_sd	FedPC-FedPP_FC	FedPP-FedTotal_FC	FedPC-FedTotal_FC	FastPP-FedTotal_FC	FastPC-FedTotal_FC	FastPC-FastPP_FC	FastTotal-FedTotal_FC	FastPP-FedPP_FC	FastPC-FedPC_FC	FedPC-FedPP_logFC	FedPP-FedTotal_logFC	FedPC-FedTotal_logFC	FastPP-FedTotal_logFC	FastPC-FedTotal_logFC	FastPC-FastPP_logFC	FastTotal-FedTotal_logFC	FastPP-FedPP_logFC	FastPC-FedPC_logFC	FedPC-FedPP_tstat	FedPP-FedTotal_tstat	FedPC-FedTotal_tstat	FastPP-FedTotal_tstat	FastPC-FedTotal_tstat	FastPC-FastPP_tstat	FastTotal-FedTotal_tstat	FastPP-FedPP_tstat	FastPC-FedPC_tstat	FedPC-FedPP_pval	FedPP-FedTotal_pval	FedPC-FedTotal_pval	FastPP-FedTotal_pval	FastPC-FedTotal_pval	FastPC-FastPP_pval	FastTotal-FedTotal_pval	FastPP-FedPP_pval
0610040J01Rik	Q99K99	ID_0003703	1.86261	2.09031	1.85343	1.47596	1.75197	1.70541	0.252215	0.217045	0.112674	0.146612	0.244475	0.232782	-1.21169	1.03392	-1.17194	1.29014	1.10163	-1.17111	1.09673	1.24781	1.29105	-0.277026	0.0481301	-0.228896	0.367524	0.139645	-0.227879	0.133205	0.319394	0.368541	-1.95033	0.34389	-1.6073	2.47197	0.92599	-1.45114	0.882871	2.15378	2.41083	0.0665733	0.734837	0.12505	0.0234271	0.366465	0.163615	0.388721	0.0447799
1110059G10Rik	Q8K039	ID_0004756	-2.73939	-3.04894	-2.4873	-2.03959	-2.03313	-2.50252	0.356642	0.74265	0.383077	0.447177	0.397209	0.071601	1.0042	1.38373	1.38955	-1.50605	-1.22178	1.23267	-1.02183	-2.08397	-1.69772	0.00604816	0.468565	0.474614	-0.59077	-0.288985	0.301785	-0.0311556	-1.05934	-0.763599	0.0243222	1.8253	1.84794	-1.9705	-0.983828	0.931368	-0.10831	-3.62138	-2.66636	0.980858	0.0842695	0.080787	0.0640515	0.337989	0.363751	0.914924	0.00190162
1110065P20Rik	B1ARW8	ID_0004478	-0.24799	-0.799642	-0.195131	0.0721307	-0.060766	-0.4965	0.314634	0.465933	0.130798	0.150777	0.120757	0.153693	1.09613	1.35257	1.4826	-1.2424	1.17793	1.46347	1.21853	-1.68044	-1.25864	0.13242	0.435708	0.568128	-0.313135	0.236258	0.549393	0.285146	-0.748843	-0.33187	0.875589	2.76142	3.63224	-1.72001	1.36308	2.8889	1.65295	-4.22055	-1.98704	0.392566	0.0126942	0.00185583	0.102244	0.189342	0.00963815	0.11534	0.00049483
1600014C10Rik	Q8WUR0	ID_0002262	4.15287	3.82294	4.32951	5.28362	4.62249	4.68946	0.658571	0.387	0.354895	0.0439619	0.0976834	0.108332	1.58296	-1.04806	1.51037	-1.88409	-1.49508	1.26019	-1.32655	-1.79769	-2.25812	0.662624	-0.0677238	0.594901	-0.913867	-0.58022	0.333646	-0.407674	-0.846143	-1.17512	3.98905	-0.406295	3.58382	-4.95461	-3.17598	1.68729	-2.24132	-4.58471	-6.45204	0.000832244	0.689223	0.00206875	9.68886e-05	0.00513546	0.108464	0.0375861	0.000219358
1700066M21Rik	Q9D9H8	ID_0003496	1.30968	1.69565	1.58603	1.68327	2.08819	2.0201	0.0661453	0.125912	0.254189	0.164243	0.126512	0.132259	-1.32404	1.04732	-1.26422	-1.27166	-1.66035	-1.30566	-1.36843	-1.33183	-1.31334	-0.404949	0.0667032	-0.338246	-0.346709	-0.731484	-0.384775	-0.452522	-0.413412	-0.393238	-4.07787	0.684703	-3.39523	-3.19999	-6.53572	-3.18953	-4.14104	-3.82674	-3.46012	0.000681636	0.502085	0.00315479	0.00486972	3.477e-06	0.00498377	0.000591468	0.00119881
1810009A15Rik	Q9D937	ID_0004475	2.17655	2.22422	2.45778	2.1492	2.26897	2.39775	0.218346	0.180031	0.206241	0.0701205	0.112281	0.149197	-1.08684	-1.09324	-1.18817	-1.13227	-1.1705	-1.03376	1.03829	-1.0357	1.0151	-0.120142	-0.128604	-0.248746	-0.179212	-0.22712	-0.047908	0.0542145	-0.0506078	0.0216258	-1.08089	-1.17019	-2.25038	-1.49752	-1.89248	-0.372535	0.458852	-0.420749	0.178384	0.29374	0.256891	0.0369063	0.151255	0.0743049	0.71376	0.651726	0.678823
2300009A05Rik	Q0VG49	ID_0004871	1.35267	1.65493	1.09993	1.05913	1.06283	0.956507	0.147977	0.246067	0.0890908	0.163127	0.128386	0.133815	-1.00231	1.07781	1.07532	1.65294	1.33936	-1.23413	1.12338	1.53361	1.24554	-0.0033319	0.108102	0.10477	0.725031	0.421542	-0.30349	0.16784	0.616929	0.316771	-0.0308709	0.994309	0.963316	6.43118	3.65886	-2.59968	1.42771	5.51449	2.7687	0.975706	0.332998	0.347907	4.29079e-06	0.00174819	0.0179202	0.170165	2.88274e-05
2310011J03Rik	Q9D7E4	ID_0003931	1.80074	1.52313	1.44319	1.6294	1.46111	1.50578	0.0694599	0.109844	0.181778	0.0817853	0.144258	0.130138	1.12364	-1.03128	1.08956	1.0114	1.22602	1.2122	-1.04516	1.04304	1.12524	0.168178	-0.0444363	0.123742	0.0163537	0.29398	0.277626	-0.0637283	0.0607901	0.170238	1.76067	-0.461725	1.29927	0.15716	2.88268	2.55593	-0.608623	0.582668	1.68134	0.0949435	0.649703	0.209932	0.876834	0.00976921	0.019652	0.550232	0.567206
2310039H08Rik	Q9D727	ID_0004045	2.0573	1.93839	2.3152	2.33741	2.2368	2.31299	0.240709	0.291351	0.185543	0.209984	0.0727654	0.35455	1.07636	-1.061	1.01447	-1.35041	-1.24508	1.0846	-1.04172	-1.27277	-1.2631	0.106155	-0.0854245	0.0207306	-0.433398	-0.316235	0.117163	-0.0589681	-0.347974	-0.336966	1.05248	-0.846107	0.206246	-3.8762	-2.85052	0.973245	-0.539698	-3.10298	-3.04005	0.306234	0.408387	0.838868	0.00107262	0.0104746	0.343081	0.595892	0.00603329
2410004B18Rik	Q9CWU4	ID_0004477	0.189214	0.40175	0.47301	0.506217	0.623477	0.504221	0.190585	0.179835	0.355888	0.185057	0.0789	0.283433	-1.0834	1.08095	-1.00226	-1.11062	-1.2846	-1.15665	-1.05058	-1.20053	-1.28171	-0.115562	0.112305	-0.00325688	-0.151364	-0.361323	-0.209958	-0.0711829	-0.263669	-0.358066	-0.979367	0.951741	-0.0273612	-1.15861	-2.7097	-1.46958	-0.548558	-2.03389	-2.68533	0.340129	0.353591	0.978467	0.261464	0.0141823	0.158606	0.589918	0.0566737
2810006K23Rik	Q80VP5	ID_0003702	2.78584	3.13812	2.65085	2.71181	2.80801	2.8441	0.166671	0.0867094	0.197438	0.131105	0.04864	0.161368	-1.06791	-1.02625	-1.09594	1.25391	-1.0174	-1.27573	-1.11679	1.28683	1.07719	-0.0947836	-0.0373816	-0.132165	0.326434	-0.0248905	-0.351325	-0.159364	0.363816	0.107275	-1.39309	-0.552225	-1.94502	4.50824	-0.33861	-4.54683	-2.15418	5.01836	1.45265	0.180234	0.587455	0.0672524	0.000260063	0.738745	0.000238646	0.044745	8.42603e-05
2810459M11Rik	Q9CYS6	ID_0002804	2.665	2.76398	2.47742	2.25001	2.53347	2.41065	0.150591	0.0600208	0.0744679	0.0520534	0.143622	0.107107	-1.2172	1.08866	-1.11807	1.28734	1.20287	-1.07022	1.05533	1.1825	1.34489	-0.283563	0.122548	-0.161015	0.364388	0.266478	-0.0979101	0.0776918	0.24184	0.427493	-3.56888	1.55386	-2.01637	4.30785	3.13591	-1.09899	0.90605	2.87282	4.99651	0.00213926	0.137288	0.0586316	0.000406901	0.00561083	0.285976	0.376648	0.00998042
3110040N11Rik	Q9CRC3	ID_0003599	3.97095	3.92754	3.75307	3.92894	3.90377	3.87641	0.129895	0.0794409	0.138304	0.120301	0.0586611	0.0974352	1.01752	1.01916	1.03702	1.03867	1.07043	1.03058	-1.08656	1.01915	1.03222	0.0250631	0.0273771	0.0524402	0.0547408	0.0981905	0.0434496	-0.119768	0.0273638	0.0457503	0.316077	0.344837	0.660903	0.635854	1.14198	0.475465	-1.38388	0.318038	0.532679	0.755509	0.734136	0.516883	0.532719	0.268139	0.640064	0.18299	0.754045
4931406C07Rik	Q91V76	ID_0000637	8.71368	8.01032	8.69243	9.501	8.7451	8.82604	0.547771	0.341965	0.328445	0.0961904	0.078744	0.128322	1.68806	-1.05718	1.59675	-1.83503	-1.12849	1.62609	-1.14403	-1.73577	-1.80193	0.755368	-0.0802248	0.675143	-0.8758	-0.174396	0.701404	-0.194122	-0.795575	-0.849539	5.85415	-0.62659	5.22778	-6.35586	-1.25642	4.78894	-1.39888	-5.77846	-6.07747	1.40575e-05	0.538642	5.34092e-05	4.99729e-06	0.224716	0.000139516	0.178517	1.64771e-05
5730455P16Rik	Q9CYI0	ID_0003930	2.07135	1.67196	2.30319	2.59181	2.31357	2.45644	0.248719	0.305058	0.221401	0.0918667	0.0490783	0.0891447	1.21309	-1.10392	1.0989	-1.74123	-1.32134	1.31778	-1.12619	-1.57731	-1.45201	0.278692	-0.142638	0.136054	-0.800106	-0.401996	0.398109	-0.171457	-0.657468	-0.538051	2.57718	-1.31212	1.26604	-6.48874	-3.35553	2.99326	-1.45134	-5.30537	-4.51191	0.0187918	0.205651	0.221329	3.82098e-06	0.00344686	0.00767699	0.163559	4.51593e-05
A1cf	Q5YD48	ID_0000788	8.24443	8.05315	8.40454	8.22818	8.05303	8.23479	0.125897	0.199636	0.0202464	0.0795731	0.0822089	0.0786314	1.12908	-1.13431	-1.00463	-1.14487	-1.00268	1.1418	1.11448	-1.00931	1.00194	0.175153	-0.181815	-0.00666154	-0.195178	-0.00386479	0.191314	0.15637	-0.0133636	0.00279675	2.36273	-2.45245	-0.0897521	-2.4266	-0.0479756	2.23512	1.93794	-0.166329	0.0347193	0.0293627	0.0243977	0.929456	0.0257411	0.962254	0.0380584	0.0681669	0.869716
A430005L14Rik	Q80WR5	ID_0004177	0.296266	0.0519638	0.51883	0.178547	0.199048	0.314065	0.167501	0.0712354	0.170442	0.114138	0.191106	0.144304	-1.01496	-1.0825	-1.09869	-1.20308	-1.01588	1.18428	1.14788	-1.1114	1.08151	-0.0214165	-0.114364	-0.135781	-0.266738	-0.0227289	0.244009	0.198977	-0.152374	0.113052	-0.182265	-0.983183	-1.16535	-2.0804	-0.181344	1.79005	1.61991	-1.17964	0.893628	0.857372	0.338298	0.258795	0.0517558	0.858084	0.0899543	0.122302	0.253206
Aaas	P58742	ID_0003704	2.50808	2.35929	2.124	2.17023	1.99947	1.8812	0.126196	0.177343	0.225723	0.0761752	0.0356168	0.265543	1.12567	1.08584	1.2223	1.39932	1.55134	1.10864	1.18887	1.2887	1.2692	0.170788	0.118809	0.289597	0.484728	0.633514	0.148786	0.249588	0.365919	0.343918	1.44659	0.991512	2.43683	3.80359	5.00697	1.13088	1.93355	2.88889	2.7572	0.16487	0.334325	0.0252015	0.00126287	8.63868e-05	0.272661	0.0687384	0.00963843
Aacs	Q9D2R0	ID_0001316	5.56811	5.12026	5.62819	6.67477	6.22457	6.27376	0.365396	0.36007	0.279223	0.254124	0.28928	0.429178	1.36625	-1.0344	1.32081	-2.31732	-1.69906	1.36389	-1.6298	-2.24026	-2.24414	0.45022	-0.0487924	0.401428	-1.21246	-0.764733	0.447727	-0.704692	-1.16367	-1.16616	2.58365	-0.28048	2.30321	-6.42341	-4.0567	2.23268	-3.73821	-6.16599	-6.17659	0.0185371	0.782246	0.0331599	4.35862e-06	0.000714839	0.0382463	0.00146279	7.36294e-06
Aadac	Q99PG0	ID_0000647	9.81848	10.0239	9.74656	9.67441	9.82981	9.69062	0.124092	0.182306	0.15674	0.0535216	0.081586	0.0155603	-1.11379	1.10133	-1.01132	1.2718	1.10306	-1.15297	1.04938	1.15479	1.11555	-0.155483	0.139246	-0.0162366	0.346874	0.141514	-0.20536	0.069541	0.207628	0.15775	-2.06217	1.84646	-0.215673	4.22625	1.72892	-2.349	0.8504	2.52626	1.92762	0.0536358	0.0810109	0.83162	0.000488542	0.100604	0.0302011	0.406058	0.0209152
Aadat	Q9WVM8	ID_0000694	8.63313	8.90059	8.47296	8.39277	8.53843	8.42641	0.185798	0.0582433	0.128361	0.280027	0.296352	0.351672	-1.10621	1.08107	-1.02326	1.44238	1.19753	-1.20446	1.07187	1.33422	1.22538	-0.145624	0.112456	-0.0331679	0.528456	0.260063	-0.268392	0.100128	0.416	0.293231	-1.19357	0.921466	-0.272124	3.96982	1.96072	-1.89174	0.756308	3.12225	2.21133	0.247842	0.368758	0.788563	0.000869002	0.0652642	0.0744089	0.45906	0.00578241
Aagab	Q8R2R3	ID_0004479	0.481703	-0.015766	0.326895	1.27222	0.758986	0.704125	0.108258	0.157147	0.349184	0.0500918	0.206586	0.128798	1.42867	1.0366	1.48096	-1.66213	-1.17766	1.41138	-1.30776	-1.72296	-1.74407	0.514671	0.0518622	0.566533	-0.733031	-0.235923	0.497108	-0.387103	-0.784893	-0.802456	4.34199	0.421178	4.75859	-5.08988	-1.72113	3.20788	-2.7825	-5.4669	-6.04746	0.000376971	0.678515	0.00014919	7.20749e-05	0.102036	0.00478537	0.0121314	3.1914e-05
Aak1	Q3UHJ0	ID_0003600	1.36675	1.22302	1.32943	1.53515	1.48372	1.64436	0.0902556	0.076306	0.189175	0.122939	0.0773684	0.155597	1.03641	-1.11807	-1.07879	-1.32882	-1.2032	1.10441	-1.23608	-1.18849	-1.11532	0.0515993	-0.161016	-0.109417	-0.410149	-0.266875	0.143273	-0.305769	-0.249133	-0.157459	0.554077	-1.74069	-1.18671	-3.99482	-2.63179	1.29251	-3.00624	-2.40587	-1.54352	0.586213	0.0984722	0.250472	0.00082151	0.0167422	0.212212	0.00746189	0.0268679
Aak1	Q6PIU9	ID_0004309	-1.70136	-1.88496	-1.17011	-1.02177	-1.15665	-1.25038	0.10755	0.248299	0.12732	0.258147	0.219084	0.144968	1.09651	1.06704	1.17001	-1.56036	-1.37468	1.13507	1.05102	-1.66496	-1.60839	0.132915	0.0936091	0.226524	-0.64188	-0.459094	0.182786	0.0717903	-0.735489	-0.685618	0.897698	0.62251	1.51986	-3.69661	-2.6878	0.962333	0.440116	-4.25729	-4.06504	0.380969	0.541262	0.145581	0.0016061	0.0148615	0.348387	0.664991	0.000455702
Aamdc	Q8R0P4	ID_0004049	2.30301	2.53875	2.67824	2.7804	3.16531	2.99749	0.258408	0.177501	0.197218	0.245573	0.223217	0.311796	-1.30396	1.12149	-1.1627	-1.42206	-1.66948	-1.17398	-1.28805	-1.59483	-1.43586	-0.382897	0.165412	-0.217485	-0.507987	-0.739399	-0.231412	-0.365189	-0.673399	-0.521914	-3.02665	1.31781	-1.71005	-3.63089	-5.21649	-1.51106	-2.62878	-4.83566	-3.65826	0.00713549	0.203775	0.104103	0.00186145	5.47319e-05	0.147794	0.0168494	0.000125851
Aars	Q8BGQ7	ID_0000402	8.53497	8.05195	8.6093	9.40228	8.93086	8.97493	0.556626	0.472614	0.291355	0.0797526	0.113293	0.170923	1.38649	-1.03076	1.34511	-1.95893	-1.40255	1.39669	-1.33105	-1.90047	-1.88658	0.471432	-0.0437104	0.427722	-0.970065	-0.488052	0.482013	-0.412563	-0.926355	-0.915774	2.69187	-0.250817	2.44106	-5.18159	-2.59482	2.43122	-2.19141	-4.95044	-4.84696	0.0147328	0.804742	0.0249813	5.90365e-05	0.0181052	0.0254959	0.0415462	9.77779e-05
Aars2	Q14CH7	ID_0001639	4.97518	5.29167	4.84301	4.42287	4.76754	4.64076	0.340748	0.180807	0.175041	0.106314	0.0785378	0.00972006	-1.27014	1.0919	-1.16323	1.59742	1.28309	-1.24499	1.17057	1.46298	1.49253	-0.344983	0.12684	-0.218142	0.675748	0.359617	-0.316131	0.227214	0.548908	0.57776	-3.42165	1.26231	-2.16051	6.22319	3.30587	-2.7448	2.08623	5.06178	5.29486	0.00297406	0.222638	0.0441852	6.54825e-06	0.00384982	0.0131554	0.0511677	7.66323e-05
Aarsd1	Q3THG9	ID_0001933	4.40583	4.22656	4.68248	5.17555	5.08573	5.06753	0.300314	0.229996	0.248659	0.0483779	0.0759963	0.161646	1.0644	1.01251	1.07771	-1.82733	-1.61351	1.13252	-1.33239	-1.85018	-1.7389	0.0900398	0.0179316	0.107971	-0.869737	-0.690201	0.179536	-0.414016	-0.887669	-0.798172	0.855954	0.170392	1.02635	-7.51985	-5.99255	1.44964	-3.61251	-7.67537	-6.93263	0.403057	0.866565	0.318063	5.16218e-07	1.05339e-05	0.164027	0.00193983	3.86472e-07
Aasdhppt	Q9CQF6	ID_0003705	3.14617	2.89654	2.95183	3.47956	3.18949	3.12467	0.180363	0.114914	0.291018	0.130517	0.143735	0.0747283	1.22299	1.04572	1.2789	-1.19432	-1.00418	1.18934	-1.14805	-1.24892	-1.28426	0.290413	0.0644945	0.354908	-0.25619	-0.00602492	0.250165	-0.199188	-0.320684	-0.360933	3.18745	0.700437	3.88699	-2.5321	-0.0601753	2.32619	-1.97361	-3.1754	-3.63933	0.00500677	0.492437	0.00104693	0.0206606	0.952666	0.0316428	0.0636704	0.005142
Aass	Q99K67	ID_0000166	10.6886	11.2142	10.767	9.70367	10.4184	10.254	0.486242	0.261802	0.31524	0.233163	0.270583	0.345095	-1.63987	1.12102	-1.46284	2.05001	1.42195	-1.44169	1.50305	1.82871	2.08009	-0.713582	0.164808	-0.548774	1.03563	0.507874	-0.527758	0.587896	0.870823	1.05665	-5.635	1.2938	-4.34126	7.40787	3.65867	-3.53339	4.23062	6.2194	7.65234	2.23076e-05	0.211775	0.000377589	6.37123e-07	0.00174895	0.00231633	0.000483779	6.59927e-06
Aatf	Q9JKX4	ID_0004178	0.226064	0.348211	0.196251	-0.0308894	0.159785	-0.202177	0.365767	0.247185	0.133488	0.347066	0.0460582	0.404075	-1.14143	1.27125	1.11374	1.5027	1.3849	-1.08506	1.35068	1.18206	1.24347	-0.190837	0.346249	0.155412	0.587554	0.469779	-0.117775	0.433691	0.241305	0.314367	-1.14173	2.04497	0.905789	3.26405	2.58326	-0.63475	2.37927	1.37519	1.74937	0.268239	0.0554651	0.376782	0.00422478	0.0185525	0.533423	0.0283819	0.185623
Abat	P61922	ID_0000236	10.1358	10.4991	10.221	9.97994	10.1885	10.0875	0.0821009	0.086619	0.188662	0.1348	0.179565	0.25648	-1.15541	1.07276	-1.07704	1.36536	1.06138	-1.2864	1.12553	1.27275	1.14315	-0.208401	0.101329	-0.107073	0.449278	0.0859406	-0.363337	0.170609	0.347949	0.193013	-2.41908	1.17483	-1.24422	4.77869	0.91848	-3.63156	1.82128	3.69736	2.06498	0.0261449	0.255075	0.229072	0.000142709	0.370278	0.00185868	0.0849025	0.00160339
Abca1	P41233	ID_0001423	5.51157	5.39336	5.19183	5.54049	5.46487	5.43669	0.142746	0.117112	0.0982359	0.222419	0.180929	0.241575	1.05381	1.01971	1.07458	-1.01533	1.06899	1.08538	-1.16756	-1.03535	-1.00523	0.0756173	0.0281603	0.103778	-0.0219555	0.0962486	0.118204	-0.223495	-0.0501158	-0.00752908	0.656005	0.244266	0.90027	-0.175466	0.769367	0.88798	-1.78491	-0.400534	-0.0601916	0.519958	0.809734	0.379635	0.862634	0.451461	0.386038	0.0908088	0.693386
Abca6	Q8K441	ID_0000645	8.31704	8.67096	8.24232	7.76107	8.05956	7.95358	0.238022	0.108171	0.102354	0.0271259	0.0289527	0.0754883	-1.22986	1.07622	-1.14277	1.65624	1.29582	-1.27814	1.23055	1.53895	1.48082	-0.298499	0.105969	-0.192529	0.727913	0.373864	-0.354049	0.2993	0.621944	0.566394	-3.85418	1.367	-2.48739	8.59833	4.43442	-3.92322	3.55239	7.34271	6.72362	0.00112708	0.188132	0.0226863	7.40503e-08	0.000306606	0.000965015	0.00221977	7.20669e-07
Abca8b	Q8K440	ID_0001406	6.2528	6.24188	5.96454	5.45995	5.61078	5.55319	0.140398	0.106865	0.103162	0.18823	0.181908	0.142022	-1.11021	1.04072	-1.06677	1.61114	1.62338	1.0076	1.32936	1.5481	1.73177	-0.150828	0.0575825	-0.0932452	0.68808	0.698999	0.0109193	0.410736	0.630497	0.792244	-1.42658	0.544692	-0.881913	5.9908	6.08561	0.0892691	3.57927	5.48964	6.89677	0.170487	0.592521	0.389225	1.05723e-05	8.6881e-06	0.929835	0.00209	3.03989e-05
Abcb10	Q9JI39	ID_0001274	5.90815	6.17808	5.75573	5.65976	5.81591	5.68762	0.344982	0.162911	0.230912	0.164728	0.11927	0.162422	-1.11435	1.09303	-1.0195	1.45526	1.20676	-1.20592	1.08587	1.33139	1.23029	-0.156198	0.128335	-0.0278631	0.541273	0.271139	-0.270134	0.118848	0.412938	0.299002	-2.127	1.7476	-0.37942	6.78638	3.40183	-3.18312	1.49134	5.17734	3.75139	0.0472199	0.0972393	0.708729	2.11258e-06	0.00310862	0.00505493	0.152856	5.95841e-05
Abcb11	Q9QY30	ID_0000346	9.21231	9.46142	9.13964	8.68296	9.07746	8.97287	0.201601	0.0863697	0.157433	0.160496	0.123771	0.137744	-1.31457	1.07537	-1.22244	1.43465	1.20673	-1.18888	1.14761	1.33411	1.47516	-0.394595	0.104828	-0.289767	0.520704	0.2711	-0.249604	0.198631	0.415876	0.560867	-5.26689	1.3947	-3.87246	6.34652	3.31603	-2.85204	2.43206	5.06332	6.88033	4.90735e-05	0.179754	0.00108169	5.09289e-06	0.00376378	0.0104402	0.0254517	7.63758e-05
Abcb4	P21440	ID_0000616	8.44921	8.03355	7.92062	7.83288	7.26542	7.42212	0.0574672	0.133726	0.102008	0.183834	0.0625489	0.0692115	1.48188	-1.11471	1.32938	1.53577	2.04857	1.3339	1.42013	1.71195	1.54099	0.567429	-0.156672	0.410758	0.618965	1.03462	0.415654	0.506022	0.775637	0.623862	6.98291	-1.9313	5.0525	7.00515	11.6653	4.39474	5.73127	8.78201	7.02347	1.43791e-06	0.0690343	7.82017e-05	1.3771e-06	6.28991e-10	0.000335026	1.81988e-05	5.39973e-08
Abcb6	Q9DC29	ID_0001730	5.61506	5.1729	5.08367	5.22611	4.55275	4.7598	0.0262106	0.0969075	0.0986108	0.16949	0.0287207	0.106248	1.59489	-1.1544	1.38157	1.33994	1.82051	1.35864	1.2596	1.54683	1.31771	0.673457	-0.207145	0.466312	0.422172	0.86434	0.442168	0.332967	0.629317	0.398028	8.89164	-2.72683	6.17288	5.15118	10.5576	5.08962	4.06063	7.66046	4.87504	4.48101e-08	0.0136718	7.25961e-06	6.30688e-05	3.13257e-09	7.21159e-05	0.000708563	3.97292e-07
Abcb7	Q61102	ID_0000938	7.32719	7.50782	7.07707	6.93511	7.04302	6.95851	0.240144	0.100466	0.197381	0.109641	0.0388184	0.0885659	-1.07771	1.06035	-1.01637	1.48851	1.31321	-1.13348	1.10422	1.40378	1.33471	-0.107965	0.0845438	-0.0234208	0.573866	0.393103	-0.180763	0.143033	0.489322	0.416523	-1.36342	1.06756	-0.295848	6.66544	4.56927	-1.97133	1.66398	5.68207	4.84186	0.189238	0.299555	0.770667	2.68383e-06	0.000227021	0.0639502	0.113093	2.01914e-05
Abcb8	Q9CXJ4	ID_0001424	5.62098	5.87499	5.22624	5.28175	5.30375	5.00971	0.321144	0.217115	0.390411	0.129597	0.107704	0.0649738	-1.01524	1.2262	1.2078	1.88112	1.5775	-1.19247	1.20015	1.53411	1.3061	-0.0218208	0.294197	0.272376	0.911595	0.657639	-0.253957	0.263213	0.617399	0.385263	-0.213049	2.86838	2.65546	8.19656	5.91351	-2.15034	2.36465	5.55872	3.46871	0.833637	0.010077	0.0159213	1.49966e-07	1.24173e-05	0.0450866	0.0292474	2.62329e-05
Abcc2	Q8VI47	ID_0000019	8.92395	8.58835	8.45666	8.54225	7.98612	8.1401	0.0744151	0.172566	0.174213	0.250274	0.106072	0.182607	1.47005	-1.11249	1.3214	1.39531	1.76082	1.26196	1.27333	1.55226	1.33254	0.555863	-0.153793	0.40207	0.480581	0.816245	0.335664	0.348601	0.634374	0.414175	5.85119	-1.62399	4.22857	4.6518	7.86494	3.03032	3.37944	6.14535	3.97965	1.4145e-05	0.121423	0.000486004	0.000188994	2.7276e-07	0.00707822	0.00326788	7.682e-06
Abcc3	B2RX12	ID_0000888	7.69088	7.33053	7.18845	6.96065	6.52032	6.60196	0.212152	0.287155	0.273848	0.185456	0.122551	0.0727201	1.35695	-1.05826	1.28225	1.65102	2.11948	1.28374	1.49619	1.7472	1.65294	0.440364	-0.0816876	0.358677	0.723361	1.08371	0.360351	0.581292	0.805048	0.725035	3.38258	-0.628357	2.75402	5.11063	7.64374	2.38362	4.10888	5.6898	5.10741	0.00324505	0.537509	0.0128975	6.8888e-05	4.09804e-07	0.0281291	0.000635771	1.9864e-05
Abcc5	Q9R1X5	ID_0004872	0.556151	0.837375	0.42205	0.123064	0.097165	0.132793	0.104111	0.358409	0.261121	0.161894	0.0807776	0.186412	1.01774	-1.0249	-1.00704	1.63945	1.34765	-1.21652	1.22713	1.68028	1.35713	0.0253744	-0.0354886	-0.0101142	0.713214	0.430449	-0.282765	0.295293	0.748703	0.440563	0.165057	-0.23104	-0.0659668	4.54837	2.6826	-1.74855	1.81958	4.76157	2.74338	0.870703	0.819839	0.948117	0.000237828	0.0150272	0.0970705	0.0851697	0.00014821
Abcc6	Q9R1S7	ID_0000823	7.75433	7.83465	7.53852	7.19755	7.30588	7.30651	0.210012	0.149373	0.11539	0.105894	0.0847622	0.118963	-1.07801	-1.00039	-1.07843	1.47321	1.39334	-1.05732	1.19988	1.47378	1.50262	-0.108367	-0.000559463	-0.108927	0.558966	0.478552	-0.080414	0.26289	0.559526	0.587479	-1.71371	-0.00884455	-1.72255	8.1223	6.95704	-1.09643	3.82601	8.13044	8.54296	0.103417	0.993039	0.101773	1.71249e-07	1.51215e-06	0.287064	0.00120078	1.68768e-07
Abcd1	P48410	ID_0002035	4.53238	4.13752	4.01517	4.23126	3.83794	3.8964	0.189076	0.30649	0.234257	0.183867	0.151353	0.163311	1.3142	-1.04185	1.26141	1.20634	1.58523	1.31408	1.10799	1.25682	1.25671	0.394184	-0.059144	0.33504	0.27064	0.664696	0.394056	0.147941	0.329784	0.329655	3.21241	-0.478413	2.73451	2.03351	5.03875	2.82115	1.1079	2.47455	2.51656	0.00473752	0.638004	0.0134488	0.0567152	8.05863e-05	0.0111615	0.282208	0.0233015
Abcd2	Q61285	ID_0003017	2.49413	3.20039	2.71059	1.43136	2.03562	1.97578	1.06627	0.703441	0.796667	1.01145	0.78682	0.812982	-1.50521	1.04119	-1.44567	2.23233	1.35323	-1.64963	1.58254	2.14402	1.95632	-0.589967	0.0582307	-0.531736	1.15855	0.436405	-0.722143	0.662246	1.10032	0.968141	-1.02586	0.10475	-0.922081	2.02214	0.740062	-1.21024	1.13434	1.92635	1.58961	0.318283	0.91771	0.368446	0.0579808	0.468621	0.241538	0.271247	0.0696877
Abcd3	P55096	ID_0000265	10.7984	10.426	10.2773	10.5772	10.0992	10.2531	0.348407	0.232036	0.238817	0.123005	0.151711	0.101461	1.39256	-1.11243	1.25182	1.14631	1.4835	1.29415	1.03403	1.27519	1.18507	0.477736	-0.153709	0.324027	0.197003	0.569006	0.372002	0.0482782	0.350712	0.244978	3.85579	-1.24486	2.61098	1.46453	4.20939	2.58294	0.359595	2.61104	1.80677	0.00112301	0.228842	0.0174966	0.159964	0.000507367	0.0185649	0.723253	0.0174944
Abcd4	O89016	ID_0004179	2.17414	1.45796	1.51901	2.01448	0.920901	1.03515	0.241936	0.275227	0.218075	0.106725	0.18676	0.217878	2.13672	-1.08447	1.9703	1.36477	2.24278	1.64334	1.42419	1.48005	1.1383	1.0954	-0.116987	0.978414	0.448659	1.16529	0.71663	0.510144	0.565646	0.186875	8.17336	-0.82571	7.37105	3.0364	8.24301	4.89259	3.46819	3.79701	1.40578	1.56303e-07	0.41957	6.8301e-07	0.00698446	1.38071e-07	0.000111027	0.00268029	0.00128167
Abce1	P61222	ID_0000912	7.43935	7.2026	7.77447	8.07265	7.95347	7.94899	0.426848	0.276329	0.291153	0.0505194	0.0415395	0.0930737	1.08615	1.00325	1.08967	-1.72954	-1.46808	1.17809	-1.16366	-1.73516	-1.59973	0.11922	0.00467707	0.123897	-0.79039	-0.553935	0.236455	-0.218669	-0.795067	-0.677832	1.07378	0.0421562	1.11593	-6.5893	-4.61385	1.85698	-1.81822	-6.62815	-5.64198	0.296835	0.966829	0.278848	3.1235e-06	0.000205605	0.0794332	0.0853862	2.89056e-06
Abcf1	Q6P542	ID_0000773	7.33769	7.17872	7.65952	7.79215	7.67662	7.8061	0.281634	0.19688	0.0937092	0.0506034	0.0498205	0.0761789	1.08335	-1.09388	-1.00971	-1.56271	-1.39972	1.11645	-1.11979	-1.4286	-1.38626	0.115505	-0.129449	-0.013943	-0.644053	-0.48514	0.158913	-0.163232	-0.514604	-0.471197	1.27442	-1.42815	-0.153748	-6.56173	-4.94004	1.52443	-1.65966	-5.24572	-4.79838	0.218411	0.170039	0.879486	3.3005e-06	0.000100035	0.144442	0.113967	5.13737e-05
Abcf2	Q99LE6	ID_0001866	5.59915	5.11164	5.65469	5.9371	5.71246	5.84384	0.32666	0.132787	0.125494	0.0489612	0.120167	0.0293875	1.1685	-1.09535	1.06678	-1.68097	-1.19897	1.40201	-1.15371	-1.53464	-1.27904	0.22466	-0.131395	0.0932649	-0.749293	-0.261798	0.487496	-0.206278	-0.617898	-0.355063	2.3292	-1.36245	0.966859	-7.14975	-2.50139	4.37279	-1.97101	-5.89642	-3.39209	0.0314488	0.189539	0.34618	1.04153e-06	0.0220325	0.000351874	0.0639895	1.28682e-05
Abcf3	Q8K268	ID_0002063	4.12694	3.8886	4.31769	4.52673	4.52765	4.60356	0.433667	0.339014	0.265164	0.048806	0.110134	0.141606	-1.00053	-1.05474	-1.05529	-1.68692	-1.42917	1.18035	-1.25384	-1.59937	-1.35428	-0.000762388	-0.0768828	-0.0776452	-0.754391	-0.515176	0.239215	-0.326353	-0.677508	-0.437531	-0.00613108	-0.618921	-0.625041	-5.50774	-3.78718	1.62932	-2.41078	-4.94212	-3.21347	0.995174	0.543573	0.539636	2.92456e-05	0.00131032	0.120284	0.026597	9.958e-05
Abcg2	Q7TMS5	ID_0001392	6.93661	6.58797	6.51114	6.82724	6.1939	6.42295	0.11394	0.0153736	0.105012	0.249696	0.182866	0.206146	1.55106	-1.172	1.32343	1.13456	1.44469	1.27336	1.07567	1.3297	1.09163	0.633253	-0.228975	0.404279	0.182127	0.530764	0.348637	0.10523	0.411102	0.126485	5.58147	-2.02185	3.56019	1.47921	4.30323	2.65504	0.855048	3.34156	1.02382	2.49929e-05	0.0580127	0.00218133	0.156039	0.000411139	0.0159355	0.403546	0.00355578
Abcg5	Q99PE8	ID_0003235	4.77731	4.37996	4.28898	4.18351	3.67448	3.83958	0.0380204	0.0759133	0.0634544	0.136064	0.186244	0.101664	1.42308	-1.12116	1.26928	1.44852	1.90775	1.31704	1.36002	1.62402	1.50301	0.509012	-0.164996	0.344015	0.534576	0.931873	0.397297	0.443625	0.699572	0.587858	5.9098	-1.90089	4.01135	5.77609	10.1336	4.10561	4.78322	7.52917	6.44011	1.25139e-05	0.0731332	0.000791551	1.65595e-05	5.98623e-09	0.000640451	0.000141287	5.07297e-07
Abcg8	Q9DBM0	ID_0002865	4.52445	4.14294	4.06293	3.80522	3.21345	3.50669	0.0424602	0.0650234	0.0680154	0.105392	0.147247	0.189871	1.50652	-1.225	1.22981	1.53688	2.00205	1.30267	1.45405	1.88268	1.62793	0.591221	-0.292781	0.29844	0.620004	1.00148	0.381475	0.540082	0.912784	0.703038	7.17842	-3.528	3.65643	7.07036	11.5149	4.18409	6.14615	10.3226	8.1438	9.85762e-07	0.00234447	0.00175776	1.21372e-06	7.76812e-10	0.000537	7.6694e-06	4.47434e-09
Abhd10	Q6PE15	ID_0004312	-0.00188603	0.620014	0.183383	-0.0374175	0.443716	0.118062	0.358823	0.108754	0.294294	0.238855	0.421045	0.265122	-1.40702	1.26818	-1.10948	1.4851	-1.02515	-1.52245	1.10419	1.17104	1.08226	-0.492644	0.342762	-0.149882	0.570556	-0.0358355	-0.606392	0.142991	0.227794	0.114047	-3.63516	2.56009	-1.08178	4.0131	-0.238844	-3.95598	0.969188	1.63916	0.752401	0.00184371	0.0194808	0.293357	0.000788445	0.813873	0.000896483	0.345048	0.118203
Abhd11	Q8K4F5	ID_0002086	6.7288	7.09695	6.62836	6.31523	6.65506	6.51034	0.318861	0.176581	0.176457	0.0591649	0.0850584	0.122543	-1.26552	1.10555	-1.14469	1.53944	1.19252	-1.29091	1.11248	1.39246	1.36507	-0.339731	0.14477	-0.194962	0.622404	0.254018	-0.368386	0.153773	0.477635	0.44898	-4.2617	1.81454	-2.4473	7.17261	2.93206	-3.98646	1.77592	5.50097	5.18632	0.000451215	0.0859704	0.0246598	9.96817e-07	0.00877447	0.000837097	0.0923246	2.96716e-05
Abhd12	Q99LR1	ID_0002202	5.17965	4.97479	4.7786	5.20141	4.85309	4.96247	0.264088	0.172497	0.275201	0.190877	0.101563	0.081625	1.27336	-1.07875	1.1804	1.04117	1.20014	1.15267	-1.09999	1.12316	1.01672	0.348639	-0.109358	0.239281	0.0582111	0.263197	0.204986	-0.137497	0.167569	0.0239155	4.72307	-1.47943	3.24459	0.726516	3.28948	2.40815	-1.71254	2.08963	0.299278	0.000161382	0.155981	0.00441135	0.476685	0.00399273	0.0267421	0.103636	0.0508277
Abhd14b	Q8VCR7	ID_0000999	8.33286	8.31566	8.59878	8.84695	8.91218	8.85303	0.30119	0.173596	0.199749	0.151198	0.121266	0.169497	-1.04646	1.04229	-1.004	-1.49428	-1.47704	1.01168	-1.22811	-1.55747	-1.47115	-0.0655171	0.0597567	-0.00576037	-0.579452	-0.562705	0.0167465	-0.296443	-0.639208	-0.556945	-0.758466	0.69172	-0.0667311	-6.22618	-6.04528	0.170043	-3.17513	-6.86397	-5.98388	0.457799	0.497769	0.947517	6.50833e-06	9.44329e-06	0.866836	0.00514512	1.81376e-06
Abhd15	Q5F2F2	ID_0002318	4.12198	3.99455	3.80359	4.06442	3.77854	3.88281	0.160043	0.254173	0.269568	0.127473	0.0882394	0.0568852	1.21875	-1.07455	1.1342	1.10646	1.20799	1.09176	-1.03155	1.18895	1.06506	0.285402	-0.103726	0.181675	0.145956	0.27261	0.126653	-0.0448107	0.249683	0.0909345	3.20958	-1.16159	2.04849	1.51533	2.8402	1.24345	-0.462609	2.58605	0.951106	0.00476737	0.260284	0.0550858	0.146718	0.0107113	0.229346	0.649081	0.0184436
Abhd16a	Q9Z1Q2	ID_0001966	5.22742	4.91438	4.74762	5.25576	4.67433	4.81027	0.216002	0.200781	0.143766	0.161107	0.0514972	0.0999396	1.4967	-1.09888	1.36202	1.09462	1.35975	1.2422	-1.02556	1.20286	-1.00167	0.581781	-0.136034	0.445747	0.130435	0.443337	0.312903	-0.036414	0.266468	-0.00241026	6.7292	-1.56911	5.16357	1.38993	4.73437	3.14277	-0.387324	2.83566	-0.025804	2.36511e-06	0.133697	6.13932e-05	0.181175	0.000157398	0.00552651	0.70297	0.010817
Abhd2	Q9QXM0	ID_0004313	2.66589	3.08116	2.71526	1.33073	1.80437	1.71055	0.338242	0.495294	0.387607	0.308706	0.173058	0.304034	-1.38977	1.06694	-1.30257	2.60849	1.95608	-1.33353	2.02349	2.44483	2.54793	-0.474848	0.0934828	-0.381365	1.38321	0.967962	-0.415253	1.01685	1.28973	1.34933	-2.0044	0.404909	-1.60139	5.87364	4.04424	-1.73826	4.2579	5.50888	5.49416	0.0600054	0.690223	0.126357	1.34958e-05	0.000735145	0.0989086	0.000455074	2.91748e-05
Abhd3	Q91ZH7	ID_0002693	3.59324	3.46784	3.19771	3.34931	3.16101	3.28769	0.0244101	0.0658943	0.0330234	0.13749	0.125474	0.104475	1.13945	-1.09167	1.04377	1.12696	1.22939	1.09089	-1.07002	1.23026	1.17783	0.188339	-0.126533	0.0618054	0.172436	0.297941	0.125505	-0.0976341	0.298969	0.236136	2.48084	-1.66377	0.817407	2.1107	3.66225	1.45702	-1.18322	3.64606	2.90737	0.0229981	0.113134	0.424178	0.0487639	0.00173493	0.162003	0.251816	0.00179915
Abhd4	Q8VD66	ID_0004314	0.137517	-0.457212	0.265345	0.448926	-0.212739	-0.0443872	0.319612	0.421048	0.0379476	0.10952	0.324665	0.287106	1.57283	-1.12112	1.40291	-1.37133	1.09839	1.50626	1.18787	-1.22318	-1.27724	0.653361	-0.164944	0.488418	-0.455578	0.135391	0.590969	0.248374	-0.290634	-0.353027	4.69051	-1.14461	3.55555	-2.82909	0.888433	3.49962	1.64866	-1.7858	-2.39359	0.000173448	0.267077	0.00220411	0.0109716	0.385801	0.00249828	0.116224	0.0906606
Abhd5	Q9DBL9	ID_0003497	2.46097	2.19276	2.61307	2.76609	2.65377	2.88064	0.343225	0.18168	0.163127	0.174066	0.148919	0.167696	1.08126	-1.17042	-1.08246	-1.6206	-1.34529	1.20465	-1.21108	-1.38464	-1.24281	0.112714	-0.227022	-0.114307	-0.696528	-0.427913	0.268615	-0.276296	-0.469506	-0.313606	0.849439	-1.7181	-0.868795	-4.73188	-2.95197	1.69182	-1.92118	-3.16672	-2.15536	0.406578	0.102597	0.396176	0.000158269	0.00840184	0.107584	0.0703746	0.00524162
Abhd6	Q8R2Y0	ID_0001640	7.1817	6.65326	6.63106	6.71747	5.9176	6.16585	0.0911708	0.15217	0.119246	0.240893	0.154584	0.134032	1.74092	-1.18772	1.46576	1.42347	2.0532	1.44239	1.40172	1.69068	1.40077	0.799849	-0.248198	0.551652	0.50941	1.03787	0.528465	0.487197	0.757608	0.486223	8.02693	-2.49659	5.53322	4.70788	9.57006	4.57182	4.50314	7.00502	4.47407	2.03281e-07	0.0222549	2.76978e-05	0.000166901	1.45948e-08	0.00022574	0.000263032	1.37746e-06
Abi1	Q8CBW3	ID_0003417	2.20502	1.99918	2.36113	2.21013	2.25659	2.32822	0.211012	0.0970633	0.118724	0.115667	0.0877112	0.141473	-1.03269	-1.05089	-1.08524	-1.25622	-1.08922	1.15332	1.02301	-1.19539	-1.00367	-0.0464024	-0.0716152	-0.118018	-0.329094	-0.123298	0.205796	0.0328167	-0.257479	-0.00528013	-0.476977	-0.740233	-1.21713	-3.08469	-1.17049	1.80543	0.314324	-2.40643	-0.0498762	0.639007	0.468521	0.238971	0.00628134	0.256773	0.0874336	0.756819	0.0268371
Ablim1	Q8K4G5	ID_0002064	4.53797	5.14475	4.69261	3.95979	4.78742	4.58879	0.198532	0.0975953	0.0718244	0.206633	0.09436	0.189687	-1.77449	1.14754	-1.54635	1.46537	-1.03933	-1.523	1.07109	1.27697	1.48783	-0.827408	0.19854	-0.628868	0.551261	-0.0556579	-0.606919	0.0990849	0.352721	0.57321	-7.62737	1.85305	-5.78442	4.75786	-0.477205	-4.91711	0.851653	3.05062	4.86014	4.22448e-07	0.080019	1.6272e-05	0.000149429	0.638847	0.000105202	0.40538	0.00676978
Ablim3	Q69ZX8	ID_0002931	4.78923	4.19656	4.34854	4.50071	3.85101	4.10235	0.0635099	0.0538586	0.134463	0.121037	0.16053	0.150386	1.56853	-1.19036	1.3177	1.08226	1.63217	1.50812	1.20237	1.28827	1.23866	0.649411	-0.251392	0.398019	0.114046	0.706794	0.592748	0.265886	0.365438	0.308775	8.23222	-3.16286	5.07642	1.33321	8.356	6.5929	3.11984	4.24871	3.67658	1.40744e-07	0.00528661	7.42218e-05	0.198771	1.13059e-07	3.10111e-06	0.00581323	0.000464544
Abracl	Q4KML4	ID_0003932	2.11029	2.17542	2.50353	2.66704	3.03972	2.86917	0.321922	0.0287471	0.267743	0.165146	0.198114	0.224913	-1.29446	1.12353	-1.15214	-1.66731	-1.73551	-1.0409	-1.32293	-1.87327	-1.50634	-0.372355	0.168043	-0.204312	-0.737518	-0.795356	-0.0578381	-0.403735	-0.905561	-0.591044	-3.25937	1.4823	-1.77832	-5.75105	-6.17634	-0.410904	-3.20785	-7.09556	-4.56099	0.00426892	0.155223	0.0919169	1.74556e-05	7.20814e-06	0.685899	0.00478569	1.15608e-06
Abraxas2	Q3TCJ1	ID_0002866	4.99164	4.80707	5.13827	5.59069	5.49756	5.51557	0.28835	0.159098	0.174185	0.0647113	0.074134	0.0702907	1.0667	-1.01259	1.05344	-1.66029	-1.46074	1.13661	-1.31978	-1.63965	-1.5388	0.0931554	-0.0180493	0.0751062	-0.731433	-0.546702	0.184732	-0.4003	-0.713384	-0.621808	1.05906	-0.205185	0.853879	-7.63385	-5.7155	1.80939	-4.18899	-7.44536	-6.50108	0.303307	0.839686	0.404176	4.17394e-07	1.88143e-05	0.0867955	0.000531119	5.93668e-07
Abtb2	Q7TQI7	ID_0004598	-0.646483	-1.17119	-0.865601	-0.504884	-0.718385	-0.305767	0.118915	0.164873	0.111018	0.2248	0.335483	0.0782413	1.1574	-1.32697	-1.14652	-1.84146	-1.2812	1.4373	-1.49135	-1.38771	-1.11747	0.210884	-0.408141	-0.197257	-0.880852	-0.357495	0.523357	-0.576619	-0.472711	-0.160238	1.476	-2.89553	-1.42181	-5.49247	-2.34205	3.01876	-3.70233	-2.87971	-1.03685	0.156891	0.00950046	0.171848	3.02154e-05	0.0306338	0.00725997	0.00158558	0.00983237
Acaa1a	Q921H8	ID_0000210	7.76633	7.12894	7.0549	7.612	6.87867	7.13473	0.310087	0.339956	0.349677	0.184907	0.0552406	0.0845414	1.66261	-1.19413	1.39232	1.02331	1.59153	1.55528	-1.02873	1.22196	1.14308	0.733449	-0.255963	0.477487	0.0332366	0.670412	0.637176	-0.040863	0.289199	0.192925	5.81174	-2.03127	3.78037	0.242841	4.88498	4.36469	-0.298638	2.11462	1.40385	1.53645e-05	0.0569627	0.00133055	0.810821	0.000112901	0.000358309	0.76857	0.0483886
Acaa1b	Q8VCH0	ID_0000172	12.2121	11.6682	11.6854	11.8603	11.0226	11.3893	0.29852	0.372713	0.415097	0.30564	0.148799	0.0825274	1.78737	-1.28939	1.38621	1.21827	1.77606	1.45786	1.23278	1.57083	1.28123	0.837839	-0.366691	0.471148	0.284832	0.828683	0.543851	0.301914	0.651523	0.357535	4.59966	-2.02394	2.57648	1.43778	4.15035	2.55437	1.52362	3.30049	1.78227	0.00021219	0.0577784	0.0188197	0.167323	0.000579234	0.0197165	0.144644	0.00389618
Acaa2	Q8BWT1	ID_0000098	13.4175	13.516	13.2822	13.0854	13.0576	13.1234	0.122971	0.0752335	0.141736	0.0679886	0.095985	0.086016	1.01942	-1.0466	-1.02666	1.32033	1.23305	-1.07078	1.1227	1.38185	1.26592	0.0277507	-0.0657075	-0.0379568	0.400893	0.302228	-0.0986658	0.166967	0.466601	0.340184	0.36323	-0.859627	-0.496415	4.80023	3.62444	-1.10653	2.00645	5.59106	4.08142	0.720582	0.401081	0.625493	0.000136079	0.00188862	0.282786	0.0597677	2.44886e-05
Acaca	Q5SWU9	ID_0000017	7.98654	8.05725	8.35678	8.29786	8.63094	8.53247	0.395605	0.312701	0.306909	0.350612	0.276654	0.342717	-1.25974	1.0708	-1.17645	-1.40717	-1.47773	-1.05015	-1.14314	-1.5068	-1.2561	-0.33313	0.0986939	-0.234436	-0.492793	-0.563383	-0.0705899	-0.193002	-0.591487	-0.328947	-1.56676	0.463202	-1.10371	-2.14295	-2.4511	-0.289724	-0.837064	-2.56976	-1.4339	0.134244	0.648664	0.283978	0.0457529	0.024466	0.775274	0.413321	0.0190881
Acacb	E9Q4Z2	ID_0000543	7.10807	6.8364	7.11754	7.39619	7.18372	7.26948	0.547442	0.421582	0.426939	0.404157	0.33	0.379667	1.15862	-1.06123	1.09178	-1.35709	-1.12417	1.2072	-1.11681	-1.2788	-1.22734	0.212408	-0.0857307	0.126678	-0.440521	-0.168858	0.271662	-0.15939	-0.35479	-0.295536	0.79442	-0.320759	0.47367	-1.52074	-0.582317	0.881722	-0.549644	-1.22505	-1.01882	0.437101	0.752016	0.64132	0.145362	0.567437	0.389326	0.589188	0.236043
Acad10	Q8K370	ID_0000410	8.61528	8.71838	8.33013	8.14583	8.10387	8.07317	0.245935	0.161427	0.282906	0.0509403	0.0689906	0.112424	1.02961	1.02156	1.05181	1.59716	1.48668	-1.07431	1.22007	1.56345	1.41345	0.0421008	0.0307736	0.0728744	0.67551	0.572095	-0.103415	0.286959	0.644736	0.499221	0.478535	0.349935	0.828472	7.03295	5.96421	-1.00773	3.00123	6.71146	5.20248	0.637919	0.73037	0.418044	1.30482e-06	1.1173e-05	0.326681	0.00754412	2.44966e-06
Acad11	Q80XL6	ID_0000324	9.99321	10.1221	9.89727	9.61474	9.68315	9.71148	0.182182	0.169614	0.184548	0.123458	0.0908335	0.111827	-1.04856	-1.01983	-1.06936	1.32841	1.21485	-1.09348	1.1367	1.35475	1.2991	-0.0684132	-0.0283293	-0.0967426	0.409697	0.280775	-0.128921	0.184848	0.438026	0.377518	-0.685707	-0.28364	-0.96935	3.75858	2.58028	-1.10851	1.70085	4.0196	3.47268	0.501466	0.77986	0.344969	0.00139731	0.0186693	0.281955	0.105849	0.000777009
Acad8	Q9D7B6	ID_0000657	8.63216	8.97442	8.54478	8.16696	8.47094	8.3453	0.290271	0.0953654	0.205534	0.0557313	0.104876	0.12329	-1.23454	1.0911	-1.13147	1.57226	1.2397	-1.26826	1.16708	1.44099	1.40268	-0.303971	0.125778	-0.178193	0.652841	0.309993	-0.342849	0.222897	0.527064	0.488186	-3.26608	1.3497	-1.91672	6.41107	3.05877	-3.1575	2.20175	5.1709	4.82265	0.00420586	0.193522	0.0709734	4.46869e-06	0.00664976	0.00534954	0.0406956	6.04227e-05
Acad9	Q8JZN5	ID_0000757	8.13966	8.26993	7.89698	7.71306	7.72965	7.64819	0.298403	0.163432	0.222124	0.0222923	0.0389209	0.108317	-1.01157	1.05809	1.04599	1.56941	1.4336	-1.09473	1.21185	1.48325	1.37057	-0.0165956	0.0814661	0.0648705	0.650225	0.519647	-0.130577	0.277212	0.568758	0.454777	-0.189085	0.928458	0.739379	6.80269	5.44281	-1.28094	2.90834	5.94847	4.76216	0.852101	0.365217	0.469026	2.04578e-06	3.36035e-05	0.216162	0.00923949	1.15448e-05
Acadl	P51174	ID_0000385	10.5129	10.6204	10.376	10.1472	10.0991	10.084	0.221687	0.123602	0.188906	0.0461061	0.0366391	0.0640303	1.03397	1.01059	1.04492	1.46964	1.36389	-1.07753	1.24053	1.45424	1.30527	0.0481902	0.0151955	0.0633857	0.555462	0.447731	-0.107731	0.310955	0.540266	0.384345	0.617929	0.194975	0.812905	6.52335	5.26569	-1.18398	3.66356	6.34399	4.51757	0.544212	0.847554	0.426689	3.56435e-06	4.92014e-05	0.251526	0.00172982	5.11909e-06
Acadm	P45952	ID_0000278	10.9796	11.0493	10.7668	10.4479	10.422	10.4461	0.32253	0.280048	0.238173	0.0436577	0.0758681	0.0719696	1.01806	-1.01671	1.00133	1.54237	1.46949	-1.0496	1.26818	1.56814	1.46754	0.0258159	-0.0239053	0.00191059	0.625151	0.555313	-0.0698379	0.342764	0.649056	0.553403	0.224889	-0.208246	0.0166394	4.97778	4.42589	-0.519774	2.73952	5.1693	4.41066	0.82455	0.83733	0.986904	9.20885e-05	0.000312501	0.609432	0.0133052	6.06328e-05
Acads	Q07417	ID_0000284	10.8629	11.0689	10.7466	10.4502	10.62	10.5525	0.196497	0.0703671	0.112927	0.0302548	0.0841493	0.0963895	-1.12497	1.04803	-1.07341	1.44561	1.25303	-1.1537	1.1561	1.37936	1.34501	-0.169881	0.0676785	-0.102203	0.531682	0.325418	-0.206263	0.209271	0.464003	0.427621	-2.34545	0.933376	-1.41206	6.71622	4.12205	-2.44153	2.65481	5.85757	5.42197	0.0304213	0.36274	0.174658	2.42668e-06	0.000617237	0.0249571	0.0159433	1.39572e-05
Acadsb	Q9DBL1	ID_0000665	8.82712	9.18016	8.73477	8.46451	8.81166	8.6335	0.142166	0.0246182	0.079903	0.0238692	0.0506412	0.135266	-1.27204	1.13148	-1.12422	1.47418	1.15396	-1.2775	1.08249	1.30287	1.2973	-0.347142	0.178216	-0.168927	0.559914	0.206589	-0.353326	0.114352	0.381699	0.375515	-5.38812	2.76162	-2.6271	7.94969	2.9482	-4.70735	1.63396	5.40999	5.36688	3.7788e-05	0.0126887	0.0169094	2.33772e-07	0.00847112	0.000167099	0.1193	3.60541e-05
Acadvl	P50544	ID_0000183	10.9938	11.271	10.9833	10.5083	10.6506	10.6444	0.108998	0.126064	0.105678	0.0625096	0.0757822	0.0262592	-1.10368	1.00433	-1.09892	1.54869	1.27799	-1.21182	1.26875	1.54202	1.40441	-0.14232	0.00623203	-0.136088	0.631049	0.353873	-0.277176	0.343407	0.624817	0.489961	-2.05811	0.0899914	-1.96811	8.32912	4.68828	-3.42725	4.55012	8.2464	6.49969	0.0540626	0.929269	0.064346	1.18545e-07	0.000174309	0.00293714	0.000236902	1.37243e-07
Acap2	Q6ZQK5	ID_0004315	0.438832	0.191493	0.463077	0.760317	0.435069	0.611006	0.0768491	0.146986	0.0723871	0.148787	0.121004	0.263742	1.25359	-1.13198	1.10744	-1.36657	-1.14894	1.18942	-1.12984	-1.20724	-1.27238	0.326071	-0.178845	0.147226	-0.450564	-0.200309	0.250255	-0.17612	-0.271718	-0.347535	3.03954	-1.64999	1.39132	-3.72966	-1.69808	1.927	-1.49674	-2.22444	-2.97377	0.00693654	0.11595	0.18076	0.00149115	0.106378	0.0696009	0.151456	0.0388851
Acat1	Q8QZT1	ID_0000202	11.8168	11.8582	11.5123	11.1827	11.2022	11.2258	0.217178	0.130197	0.135214	0.192477	0.108417	0.076298	-1.0136	-1.01653	-1.03036	1.54633	1.50263	-1.02908	1.21668	1.5719	1.54825	-0.0194891	-0.0236598	-0.0431488	0.628847	0.587487	-0.0413595	0.282945	0.652507	0.630636	-0.18752	-0.22754	-0.415063	5.52427	5.16408	-0.339326	2.49772	5.73342	5.54574	0.85331	0.822519	0.682906	2.82319e-05	6.13255e-05	0.738215	0.0222024	1.81163e-05
Acat2	Q8CAY6	ID_0000462	8.86677	8.8674	9.2326	9.53588	9.69711	9.6975	0.278151	0.18259	0.188635	0.148329	0.111598	0.188033	-1.1184	1.00015	-1.11823	-1.81891	-1.82035	-1.00079	-1.41225	-1.81919	-1.62788	-0.161442	0.000218925	-0.161223	-0.863077	-0.864216	-0.00113936	-0.497991	-0.863296	-0.702993	-1.57794	0.00213596	-1.57579	-7.84646	-7.85701	-0.00982819	-4.5042	-7.84849	-6.40188	0.131655	0.998319	0.13215	2.82127e-07	2.76742e-07	0.992264	0.000262412	2.81081e-07
Acbd3	Q8BMP6	ID_0001393	6.44593	6.48998	6.63504	6.18351	6.26813	6.2972	0.0783403	0.0158941	0.0854619	0.129462	0.15106	0.086147	-1.06041	-1.02036	-1.082	1.1409	1.10659	-1.031	1.26159	1.16412	1.19733	-0.0846252	-0.0290723	-0.113698	0.19017	0.146119	-0.0440506	0.335244	0.219242	0.259817	-1.07305	-0.368488	-1.44151	2.21856	1.70512	-0.48272	3.90762	2.558	3.03301	0.297152	0.716725	0.166281	0.0393472	0.105036	0.635	0.000999457	0.0195665
Acbd5	Q5XG73-3	ID_0000738	8.63022	8.70953	8.38321	8.38888	8.36241	8.3358	0.208548	0.0970635	0.195937	0.138321	0.131559	0.13067	1.01844	1.01863	1.03742	1.32001	1.24885	-1.05698	1.05244	1.29587	1.20381	0.0263641	0.0266294	0.0529936	0.400551	0.3206	-0.0799512	0.0737439	0.373922	0.267606	0.30245	0.305618	0.608063	4.21845	3.37989	-0.789307	0.779655	3.9373	2.82018	0.765709	0.763334	0.550595	0.000497161	0.00326461	0.440008	0.445529	0.000934926
Acbd6	Q9D061	ID_0004873	0.634789	0.291079	0.674134	1.27202	1.22791	1.12731	0.766878	0.339974	0.513713	0.155427	0.149245	0.306589	1.02992	1.06096	1.0927	-1.88097	-1.45391	1.29374	-1.42934	-1.99563	-1.58868	0.0425279	0.0853669	0.127895	-0.91148	-0.539937	0.371543	-0.515353	-0.996847	-0.667832	0.252588	0.502177	0.754443	-4.51764	-2.7723	1.67882	-2.65706	-4.9656	-3.45544	0.803393	0.621513	0.460152	0.000254674	0.0124007	0.110127	0.0158672	9.45813e-05
Acin1	Q9JIX8-4	ID_0000836	7.09498	7.32851	6.9738	6.5809	6.87958	6.76893	0.16125	0.056478	0.126814	0.0244732	0.0777894	0.0888622	-1.23002	1.07972	-1.13921	1.48568	1.26361	-1.17574	1.16182	1.37599	1.43951	-0.298685	0.110653	-0.188033	0.57112	0.337548	-0.233573	0.216384	0.460468	0.525581	-4.36933	1.61732	-2.75182	7.6789	4.54206	-2.9486	2.91291	6.18877	7.07764	0.000354603	0.122862	0.0129586	3.83957e-07	0.000241193	0.00846379	0.00914815	7.02668e-06
Acly	Q91V92	ID_0000010	8.89166	9.65053	9.93419	9.40892	10.5837	10.2791	0.367694	0.264284	0.246429	0.610739	0.410528	0.505752	-2.26027	1.23582	-1.82896	-1.58974	-2.68765	-1.69062	-1.30563	-1.96463	-1.46949	-1.1765	0.305471	-0.871025	-0.668789	-1.42635	-0.757556	-0.384747	-0.97426	-0.55532	-4.34761	1.11847	-3.22946	-2.28155	-4.91651	-2.46859	-1.30764	-3.31374	-1.931	0.000372259	0.277787	0.00456181	0.034651	0.00010534	0.0235928	0.207134	0.00378303
Acmsd	Q8R519	ID_0002867	2.9736	3.44426	3.58759	3.32059	4.31465	3.97986	0.177299	0.305197	0.278715	0.338647	0.432132	0.305914	-1.99174	1.26119	-1.57925	-1.44844	-2.00727	-1.38581	-1.31148	-1.82677	-1.27103	-0.994032	0.334791	-0.659241	-0.534503	-1.00524	-0.470732	-0.391192	-0.869294	-0.345994	-4.66273	1.5994	-3.07153	-2.29902	-4.24092	-1.8465	-1.69118	-3.76211	-1.43784	0.000184467	0.1268	0.00646576	0.0334436	0.000472737	0.0810052	0.107709	0.00138629
Acnat1	A2AKK5	ID_0001296	7.72354	7.77234	7.42573	7.35819	7.45479	7.38088	0.0594312	0.21012	0.104188	0.128325	0.0671505	0.0479578	-1.06926	1.05256	-1.01587	1.30377	1.26041	-1.0344	1.02532	1.23866	1.28041	-0.096618	0.0739033	-0.0227147	0.382688	0.333892	-0.0487957	0.0360778	0.308784	0.356607	-1.2075	0.923542	-0.283953	4.39962	3.83972	-0.526581	0.415494	3.54916	4.10124	0.242568	0.367705	0.779624	0.000331394	0.00116432	0.604789	0.682597	0.00223593
Aco1	P28271	ID_0000249	9.7858	9.5827	10.101	10.5543	10.4907	10.4918	0.520955	0.286467	0.318836	0.0568712	0.0862471	0.186441	1.04495	1.00007	1.04502	-1.95402	-1.69934	1.14987	-1.36453	-1.95416	-1.77585	0.0634318	0.000104505	0.0635363	-0.966444	-0.764972	0.201471	-0.4484	-0.966548	-0.828509	0.509949	0.000840689	0.510782	-7.24868	-5.72235	1.43094	-3.34044	-7.24955	-6.19393	0.616163	0.999338	0.615591	8.6179e-07	1.85443e-05	0.169251	0.00356465	8.60361e-07
Aco2	Q99KI0	ID_0000217	11.085	11.609	11.1522	10.6509	11.0935	11.0168	0.347232	0.134015	0.178814	0.0791476	0.0983924	0.136114	-1.35897	1.05465	-1.28854	1.5381	1.06911	-1.43868	1.12052	1.45839	1.37759	-0.442513	0.0767709	-0.365742	0.621148	0.0964045	-0.524743	0.164172	0.544377	0.462147	-4.47608	0.773539	-3.70261	5.72489	0.894922	-4.54469	1.5226	5.01365	4.30521	0.00027939	0.44905	0.00158458	1.84452e-05	0.382412	0.000239785	0.144898	8.51337e-05
Acot1	O55137	ID_0000930	8.16204	7.06277	7.64583	8.17292	5.9902	7.03787	0.175571	0.191132	0.188131	0.286837	0.324298	0.329984	4.53907	-2.06706	2.1959	-1.00578	2.12981	2.14212	1.48949	2.05518	-1.03103	2.1824	-1.04758	1.13481	-0.00831957	1.09072	1.09904	0.574814	1.03926	-0.044092	13.5359	-6.52985	7.01128	-0.0476026	6.20487	5.8796	3.28108	5.96753	-0.249725	5.37901e-11	3.51814e-06	1.36081e-06	0.962547	6.79864e-06	1.33285e-05	0.004068	1.10961e-05
Acot11	Q8VHQ9	ID_0003601	1.54064	0.894023	1.38832	2.42422	1.60097	1.88255	0.391247	0.311553	0.266459	0.0421998	0.297397	0.185983	1.7702	-1.21765	1.45378	-2.0345	-1.29309	1.57336	-1.44008	-1.67085	-1.87988	0.82391	-0.284097	0.539814	-1.02468	-0.370827	0.65385	-0.526145	-0.740581	-0.910641	5.7046	-1.92156	3.80363	-5.9648	-2.29177	3.53297	-3.2108	-4.25773	-5.7464	1.92524e-05	0.0703245	0.00126275	1.11592e-05	0.0339396	0.00231849	0.00475447	0.00045525
Acot12	Q9DBK0	ID_0001176	8.10889	7.78065	7.90053	8.03437	7.7041	7.73921	0.17395	0.242641	0.142671	0.0748949	0.0677042	0.0652198	1.25725	-1.02463	1.22702	1.02778	1.29036	1.25549	1.11683	1.05309	1.05162	0.330268	-0.0351035	0.295165	0.0395292	0.367777	0.328248	0.159411	0.0746327	0.0726122	3.51161	-0.373795	3.13789	0.387742	3.59995	3.01998	1.56256	0.732174	0.709808	0.00243211	0.712838	0.00558637	0.702666	0.00199528	0.00724055	0.135229	0.473307
Acot13	Q9CQR4	ID_0000889	7.93452	8.32806	7.86243	7.34848	7.72468	7.58721	0.328392	0.231827	0.169356	0.135138	0.121363	0.132328	-1.2979	1.09999	-1.17992	1.68607	1.28348	-1.31367	1.22104	1.5328	1.5144	-0.376181	0.137493	-0.238689	0.753662	0.360056	-0.393606	0.288106	0.616169	0.598744	-3.04474	1.11192	-1.93304	5.59143	2.67969	-2.74114	2.14512	4.56895	4.45946	0.0068578	0.280524	0.0688052	2.44693e-05	0.0151208	0.013259	0.0455567	0.000227183
Acot2	Q9QYR9	ID_0001088	7.08141	6.3405	6.37196	6.3083	5.02797	5.49032	0.411522	0.531585	0.528089	0.261471	0.288762	0.202024	2.43026	-1.37812	1.76347	1.83179	3.06189	1.67153	1.87217	2.52442	1.73629	1.28111	-0.462697	0.818415	0.873257	1.61442	0.741166	0.904713	1.33595	0.796008	5.49396	-1.98611	3.51532	3.45533	6.3643	2.74424	3.57918	5.27851	3.13533	3.01196e-05	0.0621593	0.00241197	0.00275844	4.91244e-06	0.013171	0.00209042	4.78561e-05
Acot3	Q9QYR7	ID_0001353	4.06759	3.56383	3.441	2.53316	1.29238	1.82101	0.544606	0.349064	0.495544	0.94982	0.807617	0.758362	2.3564	-1.43839	1.63822	3.31564	4.70076	1.41775	3.04271	4.76918	2.86943	1.23658	-0.524454	0.712129	1.72929	2.23289	0.503604	1.60536	2.25374	1.52076	2.57893	-1.06145	1.54303	3.59691	4.70351	1.07216	3.32719	4.51466	3.32153	0.0187227	0.302249	0.139887	0.00200891	0.000168525	0.297541	0.00367141	0.000256369
Acot4	Q8BWN8	ID_0001188	6.25199	5.72308	5.7234	5.76124	5.02538	5.28376	0.360805	0.363817	0.37248	0.362545	0.343806	0.298061	1.66522	-1.19606	1.39225	1.34887	1.9463	1.44291	1.34917	1.61333	1.39795	0.735709	-0.258294	0.477415	0.431746	0.960732	0.528986	0.432073	0.69004	0.483317	3.25904	-1.14366	2.11717	1.7645	3.92146	2.03057	1.76583	2.81732	1.9736	0.00427207	0.267458	0.0481457	0.0942797	0.000968838	0.05704	0.0940496	0.0112543
Acot7	Q91V12	ID_0002000	4.08853	4.10608	4.50384	4.36155	4.44597	4.39408	0.295878	0.260443	0.178903	0.104011	0.141882	0.158054	-1.06074	1.03625	-1.02363	-1.2544	-1.26952	-1.01206	1.04957	-1.29988	-1.24022	-0.0850696	0.0513764	-0.0336932	-0.326998	-0.344288	-0.0172906	0.0698043	-0.378374	-0.310595	-0.931364	0.562802	-0.368564	-3.27443	-3.44576	-0.161708	0.705416	-3.79181	-3.10698	0.363752	0.580378	0.716669	0.00412857	0.00281811	0.873302	0.489406	0.00129676
Acot8	P58137	ID_0002065	6.53751	6.11272	5.9441	6.39899	5.90191	6.01097	0.221466	0.344208	0.170188	0.132917	0.147522	0.0718107	1.41141	-1.07851	1.30867	1.08645	1.45836	1.34231	-1.0345	1.17175	1.11439	0.497142	-0.109045	0.388096	0.119624	0.544346	0.424722	-0.048939	0.228669	0.156249	4.13937	-0.90907	3.23085	0.91854	4.17121	3.05877	-0.375946	1.75613	1.19598	0.000593693	0.375093	0.00454784	0.370247	0.000552744	0.00664971	0.711266	0.0957346
Acot9	Q9R0X4	ID_0003602	1.14264	1.82454	1.42814	1.03737	1.52359	1.30066	0.392265	0.149999	0.160047	0.194546	0.230611	0.211631	-1.39905	1.16515	-1.20074	1.47222	-1.08219	-1.59321	1.12101	1.26354	1.10955	-0.484449	0.22052	-0.26393	0.55799	-0.113951	-0.671941	0.164796	0.33747	0.149979	-3.55043	1.648	-1.90812	3.9397	-0.763711	-4.38767	1.13123	2.41658	0.988598	0.00222957	0.116361	0.07214	0.000929901	0.454743	0.000340359	0.272521	0.0262802
Acox1	Q9R0H0	ID_0000001	12.6928	12.486	12.3645	12.2443	11.8198	12.0384	0.201949	0.193592	0.404305	0.137434	0.177444	0.151521	1.3425	-1.16325	1.1541	1.39273	1.60694	1.15381	1.27915	1.62008	1.39238	0.424923	-0.218156	0.206767	0.477911	0.68432	0.206409	0.355188	0.696067	0.477553	3.30497	-1.70089	1.60419	3.40277	4.85725	1.37014	2.53352	4.96719	3.38242	0.00385749	0.10584	0.125738	0.0031021	0.000120005	0.187166	0.0205991	9.42526e-05
Acox1	Q9R0H0-2	ID_0000002	2.61397	2.70238	2.25888	2.34139	2.14991	2.31396	0.581558	0.240044	0.600576	0.136504	0.191894	0.180552	1.14032	-1.12357	1.0149	1.35827	1.28432	-1.05758	1.00359	1.52612	1.26546	0.189435	-0.168092	0.0213428	0.441774	0.361001	-0.080773	0.00517285	0.609866	0.339658	0.943707	-0.836439	0.107165	2.08345	1.69552	-0.362926	0.0238542	2.85484	1.597	0.357574	0.413664	0.91582	0.0514478	0.10687	0.720805	0.981226	0.0103772
Acox2	Q9QXD1	ID_0000383	9.27258	9.25487	9.01387	9.17541	9.16669	9.18051	0.152624	0.151426	0.169377	0.112749	0.104936	0.107394	1.00612	-1.00958	-1.00344	1.06006	1.07305	1.01226	-1.11496	1.07021	1.07674	0.00880856	-0.0137601	-0.00495155	0.0841394	0.101715	0.0175757	-0.156989	0.0978995	0.106667	0.0966202	-0.150922	-0.0543042	0.849266	1.02643	0.166544	-1.59002	0.9883	1.07647	0.924075	0.881684	0.957279	0.406672	0.318025	0.86955	0.128903	0.335853
Acox3	Q9EPL9	ID_0001454	6.61697	6.23835	6.07042	6.65732	6.16984	6.3299	0.166909	0.133786	0.161063	0.164554	0.140382	0.124646	1.40198	-1.1173	1.25479	-1.05147	1.23643	1.30008	-1.18127	1.06261	-1.01485	0.48747	-0.160023	0.327447	-0.072414	0.306181	0.378595	-0.240334	0.0876089	-0.0212657	5.17669	-1.7019	3.47542	-0.709545	2.99403	3.48125	-2.35634	0.858861	-0.20767	5.96677e-05	0.105647	0.00263729	0.486901	0.00766408	0.00260309	0.0297501	0.401493
Acp1	Q9D358	ID_0001786	5.79858	5.75774	6.16219	6.3779	6.47092	6.43319	0.456835	0.217077	0.39752	0.15519	0.150221	0.186689	-1.06676	1.02677	-1.03895	-1.66855	-1.62203	1.02868	-1.26091	-1.71322	-1.56122	-0.093242	0.0381175	-0.0551245	-0.738595	-0.697802	0.0407927	-0.334469	-0.776712	-0.642677	-0.868663	0.355025	-0.513634	-6.35513	-6.00379	0.33053	-2.87501	-6.68214	-5.53073	0.396246	0.726617	0.613635	5.00466e-06	1.02912e-05	0.744742	0.00993311	2.59627e-06
Acp2	P24638	ID_0004050	1.96476	1.94293	1.72871	1.67313	1.586	1.66124	0.371579	0.179794	0.235589	0.289109	0.242471	0.0654206	1.06682	-1.05396	1.0122	1.2528	1.27527	1.01793	1.08142	1.3204	1.2599	0.093316	-0.0758236	0.0174924	0.325156	0.3508	0.0256438	0.112924	0.40098	0.333308	0.661835	-0.537441	0.124653	2.17681	2.35158	0.164362	0.745189	2.67241	2.23564	0.516299	0.597418	0.902153	0.0427747	0.030042	0.871243	0.465592	0.015357
Acp5	Q05117	ID_0002649	5.26388	5.3529	5.23675	5.10574	4.96961	5.20515	0.168835	0.212297	0.132143	0.170884	0.200245	0.170442	1.09903	-1.17741	-1.07131	1.11325	1.04666	-1.06363	1.02715	1.31075	1.1213	0.136232	-0.235614	-0.0993812	0.154783	0.0657915	-0.0889914	0.0386424	0.390396	0.165173	1.13326	-1.96081	-0.827702	1.18904	0.505255	-0.642644	0.29673	2.99577	1.26798	0.271687	0.0652532	0.418469	0.249576	0.619392	0.5284	0.770004	0.00763496
Acp6	Q8BP40	ID_0001354	7.70197	7.85563	7.47796	7.23018	7.34769	7.27257	0.255779	0.177278	0.188121	0.0432107	0.0887088	0.172155	-1.08485	1.05352	-1.02974	1.53379	1.37866	-1.11252	1.18049	1.45586	1.41966	-0.117501	0.0752221	-0.0422791	0.617096	0.463268	-0.153829	0.239381	0.541874	0.505547	-1.46974	0.940784	-0.528957	7.09379	5.33014	-1.65957	2.7572	6.22782	5.81722	0.158563	0.359031	0.603173	1.16002e-06	4.281e-05	0.113986	0.0128097	6.48652e-06
Acsf2	Q8VCW8	ID_0000227	10.8918	10.9745	10.7251	10.5848	10.6122	10.6194	0.0420778	0.0486441	0.103495	0.0648225	0.0609726	0.0720429	-1.01917	-1.00503	-1.02429	1.29113	1.21916	-1.05903	1.08606	1.29763	1.24878	-0.0273881	-0.00724317	-0.0346313	0.368632	0.285893	-0.0827387	0.119098	0.375875	0.320524	-0.505022	-0.133509	-0.638532	6.23173	4.83841	-1.31094	2.01996	6.35462	5.42637	0.619552	0.895243	0.531013	6.43496e-06	0.00012509	0.206039	0.0582255	5.00993e-06
Acsf3	Q3URE1	ID_0001275	6.50404	6.67629	6.23859	6.10277	6.14835	6.11118	0.33126	0.250404	0.219035	0.0687687	0.0644687	0.178799	-1.03201	1.02622	-1.00564	1.51907	1.34794	-1.12695	1.12161	1.48025	1.35554	-0.0454552	0.0373422	-0.00811296	0.603184	0.430755	-0.17243	0.165574	0.565842	0.438868	-0.459975	0.37787	-0.0821045	5.60922	4.00976	-1.50501	1.54329	5.26156	4.08536	0.650935	0.709861	0.935452	2.3562e-05	0.000794376	0.149332	0.139822	4.96432e-05
Acsl1	P41216	ID_0000006	11.9448	11.8646	11.8009	11.7436	11.44	11.5999	0.16446	0.1391	0.125778	0.100629	0.10791	0.0967806	1.23422	-1.11717	1.10478	1.2077	1.27674	1.05716	1.15556	1.3492	1.15565	0.3036	-0.159844	0.143756	0.272265	0.352461	0.0801958	0.208592	0.432109	0.208705	3.46867	-1.8292	1.63952	2.85558	3.69249	0.787388	2.18971	4.53931	2.18331	0.00267739	0.0836614	0.118127	0.0103605	0.00162101	0.441103	0.0416873	0.000242676
Acsl3	Q9CZW4	ID_0000066	2.50359	2.77985	2.65494	2.71223	2.99365	2.99171	0.471231	0.311219	0.253713	0.110393	0.201768	0.106171	-1.21609	1.00119	-1.21465	-1.12383	-1.35793	-1.2083	-1.22617	-1.12517	-1.11796	-0.282253	0.0017163	-0.280536	-0.168422	-0.441405	-0.272982	-0.294164	-0.170139	-0.160868	-1.96525	0.0120764	-1.95317	-1.08345	-2.80036	-1.61963	-1.88098	-1.09455	-1.01136	0.0647006	0.990495	0.0662132	0.292634	0.0116737	0.122363	0.0759329	0.287866
Acsl4	Q9QUJ7	ID_0001492	5.73481	5.56475	6.20387	6.50291	6.66814	6.81477	0.253215	0.229138	0.112873	0.230831	0.238213	0.222006	-1.1214	-1.10706	-1.24145	-2.41009	-2.14213	1.12509	-1.54744	-2.17702	-1.7255	-0.165297	-0.146735	-0.312032	-1.26909	-1.09905	0.17004	-0.629881	-1.12235	-0.787017	-1.1681	-1.03552	-2.20372	-8.28123	-7.172	1.04643	-4.10601	-7.32771	-5.14219	0.257712	0.313875	0.0405351	1.29021e-07	9.97986e-07	0.308946	0.000639874	7.41464e-07
Acsl5	Q8JZR0	ID_0000012	10.0546	10.0132	9.95093	10.0016	9.91942	9.95841	0.382295	0.254444	0.350335	0.203246	0.137512	0.107009	1.05875	-1.0274	1.03052	1.04774	1.07806	1.02894	1.00338	1.07644	1.04613	0.0823601	-0.0389924	0.0433676	0.0672739	0.108435	0.0411609	0.00486891	0.106266	0.0650672	0.520705	-0.246632	0.274068	0.391628	0.630908	0.224954	0.0283667	0.618853	0.378429	0.608796	0.80793	0.787092	0.699842	0.535877	0.8245	0.977676	0.543616
Acsl6	Q91WC3	ID_0004316	2.85538	2.75655	2.54623	2.65139	2.303	2.38782	0.123761	0.514135	0.521449	0.088483	0.210214	0.24109	1.27087	-1.06239	1.19623	1.34843	1.43876	1.06699	1.16958	1.43256	1.20275	0.345813	-0.0873164	0.258497	0.43128	0.52483	0.0935504	0.225987	0.518596	0.266334	2.19339	-0.547901	1.64602	2.55011	3.11672	0.530421	1.32314	3.05534	1.59808	0.0413816	0.59036	0.116771	0.019894	0.00585336	0.602178	0.202034	0.00670002
Acsm1	Q91VA0	ID_0000176	10.8049	10.7675	10.6188	10.5295	10.4783	10.5214	0.0497332	0.00641099	0.129023	0.0991516	0.0863774	0.165429	1.03614	-1.03013	1.00584	1.20802	1.23966	1.02619	1.0894	1.24441	1.23247	0.0512176	-0.0428205	0.00839711	0.272644	0.309947	0.0373029	0.123529	0.315465	0.30155	0.88669	-0.741369	0.145306	4.33351	4.92405	0.55552	1.96722	5.01617	4.79035	0.386714	0.467848	0.886053	0.00038419	0.000103609	0.585246	0.0644567	8.4664e-05
Acsm2	Q8K0L3	ID_0002932	2.566	3.23909	2.75481	2.57759	2.79086	2.77845	0.294774	0.118336	0.274354	0.0482985	0.126904	0.0861846	-1.15934	1.0086	-1.14946	1.37158	-1.1626	-1.5946	-1.01955	1.35989	-1.01144	-0.213301	0.0123477	-0.200953	0.455834	-0.217361	-0.673195	-0.0279349	0.443487	-0.0164074	-1.81643	0.10599	-1.71051	3.67267	-1.70063	-5.03938	-0.2206	3.57474	-0.127473	0.08567	0.91674	0.104018	0.00169479	0.10589	8.04756e-05	0.827839	0.00211134
Acsm3	Q3UNX5	ID_0000600	8.89244	8.89397	8.58554	8.41809	8.2631	8.28368	0.197	0.121815	0.174489	0.046583	0.104334	0.136715	1.11357	-1.01425	1.09793	1.5602	1.5582	-1.00129	1.25973	1.58243	1.41921	0.155195	-0.0204118	0.134783	0.641734	0.639876	-0.0018583	0.333109	0.662146	0.505093	2.44529	-0.321951	2.12335	9.25808	9.23161	-0.0250492	4.82566	9.55387	7.28028	0.0247631	0.751127	0.0475619	2.42815e-08	2.53668e-08	0.980286	0.000128657	1.49814e-08
Acsm5	Q8BGA8	ID_0000359	9.79685	9.77949	9.51737	9.35486	9.36777	9.33559	0.137518	0.0233509	0.0872495	0.0624205	0.0488328	0.0455033	-1.009	1.02261	1.01349	1.36946	1.38591	1.01201	1.14188	1.33918	1.36747	-0.0129311	0.0322585	0.0193274	0.453608	0.470834	0.0172256	0.191415	0.421349	0.451506	-0.218122	0.544246	0.326134	7.0128	7.2775	0.249036	2.96985	6.51196	6.97751	0.82974	0.592821	0.748011	1.35681e-06	8.1572e-07	0.806098	0.00808018	3.64678e-06
Acss2	Q9QXG4	ID_0000839	7.55566	7.09142	7.70845	8.14076	7.91722	7.95043	0.325885	0.416391	0.34407	0.302503	0.277045	0.358857	1.16746	-1.02313	1.14107	-1.84119	-1.33456	1.37962	-1.20037	-1.79956	-1.52282	0.223376	-0.0329942	0.190382	-0.880638	-0.416362	0.464276	-0.263481	-0.847643	-0.606744	1.0464	-0.154737	0.891682	-3.82021	-1.80296	1.89613	-1.14003	-3.67768	-2.62465	0.308958	0.878717	0.384101	0.00121655	0.0878336	0.0737937	0.268928	0.00167586
Acss3	Q14DH7	ID_0001055	7.76562	7.39484	7.25589	6.9977	6.49148	6.63364	0.507177	0.60668	0.603642	0.367906	0.583884	0.45304	1.42029	-1.10354	1.28704	1.71395	2.21611	1.29298	1.55664	1.89141	1.72187	0.506188	-0.142134	0.364054	0.777325	1.14803	0.370702	0.638438	0.919459	0.783973	1.52963	-0.430122	1.09937	2.15958	3.18368	0.963981	1.7746	2.55603	2.17132	0.143156	0.672114	0.285813	0.0442669	0.00504873	0.347583	0.0925477	0.0196477
Actb	P60710	ID_0000121	12.1232	11.9834	12.2361	12.031	12.1513	12.2484	0.164546	0.26158	0.0853324	0.0335774	0.112286	0.138747	-1.08694	-1.06966	-1.16265	-1.20386	-1.09265	1.10178	-1.01033	-1.12546	1.06407	-0.120277	-0.0971461	-0.217423	-0.267667	-0.127828	0.139839	-0.0148307	-0.170521	0.0895946	-1.17979	-0.950451	-2.13023	-2.41913	-1.153	1.18929	-0.133548	-1.54276	0.810025	0.253146	0.354229	0.0469197	0.026142	0.263702	0.249481	0.895213	0.139951
Actbl2	Q8BFZ3	ID_0000291	3.86525	3.66148	3.81897	3.90582	3.79764	3.96733	0.157585	0.0178131	0.204651	0.0668216	0.196453	0.114593	1.07772	-1.1249	-1.04378	-1.22892	-1.06724	1.15149	-1.1017	-1.09247	-1.02248	0.107977	-0.169801	-0.0618236	-0.297395	-0.0938896	0.203506	-0.139735	-0.127594	-0.0320661	1.09667	-1.72717	-0.630511	-2.7741	-0.881385	1.78138	-1.30999	-1.18582	-0.300608	0.286964	0.100924	0.536131	0.0123528	0.389503	0.0914016	0.206354	0.250814
Actc1	P68033	ID_0000188	7.53089	7.43715	7.6321	7.68478	7.6774	7.68973	0.215331	0.12921	0.0447702	0.097763	0.0855308	0.141473	1.00509	-1.00862	-1.00351	-1.20034	-1.12485	1.06712	-1.0486	-1.19009	-1.12092	0.00733116	-0.0123828	-0.0050516	-0.263448	-0.169729	0.0937186	-0.0684621	-0.251065	-0.164678	0.0834496	-0.140947	-0.0574986	-2.76638	-1.78155	0.925521	-0.718227	-2.63648	-1.72857	0.934397	0.889447	0.954769	0.0125597	0.0913723	0.366702	0.481658	0.0165764
Actl6a	Q9Z2N8	ID_0002933	3.33507	3.42663	3.20991	3.14269	3.1206	3.1163	0.135999	0.0486215	0.0679347	0.090484	0.0910792	0.139944	1.01551	1.00277	1.01832	1.23219	1.15622	-1.06571	1.0604	1.22879	1.13542	0.0222012	0.00399127	0.0261925	0.301225	0.209414	-0.0918114	0.0846069	0.297234	0.183221	0.286317	0.0514323	0.337745	3.61611	2.50555	-1.04239	1.00763	3.56864	2.19377	0.777841	0.959537	0.739387	0.00192424	0.0218422	0.310765	0.326728	0.00214041
Actn1	Q7TPR4	ID_0000371	7.18614	7.31407	7.63547	7.22986	7.63639	7.63095	0.259928	0.211828	0.158232	0.165008	0.0658041	0.0939997	-1.32567	1.00373	-1.32074	-1.27216	-1.39018	-1.09277	-1.0181	-1.27691	-1.05258	-0.406722	0.00537656	-0.401345	-0.347279	-0.475269	-0.12799	-0.025875	-0.352655	-0.0739239	-4.52416	0.0597204	-4.46445	-3.55952	-4.87355	-1.23493	-0.264825	-3.61456	-0.759027	0.000251	0.953024	0.000286733	0.00218457	0.000115775	0.232429	0.794095	0.00193092
Actn4	P57780	ID_0000232	9.87018	9.85108	10.4486	10.1059	10.2227	10.454	0.28039	0.252799	0.0540485	0.0627417	0.0862749	0.207403	-1.08438	-1.17393	-1.27299	-1.53047	-1.51041	1.01328	-1.01137	-1.30371	-1.1865	-0.116875	-0.231349	-0.348225	-0.613977	-0.594939	0.0190379	-0.0163061	-0.382628	-0.246715	-0.994781	-1.96184	-2.95661	-4.82188	-4.67126	0.141381	-0.127068	-3.01174	-1.9437	0.332775	0.0651245	0.00831709	0.000129734	0.000181008	0.889109	0.900268	0.00737257
Actr10	Q9QZB7	ID_0002806	1.63674	1.43183	1.71466	2.06256	1.998	1.99259	0.0967651	0.289687	0.06875	0.175063	0.174412	0.151276	1.04592	1.00383	1.04993	-1.46524	-1.26998	1.15375	-1.20274	-1.47085	-1.33338	0.0647723	0.00551772	0.07029	-0.551136	-0.344801	0.206335	-0.266326	-0.556654	-0.415091	0.56085	0.047615	0.608466	-4.20538	-2.67557	1.4548	-2.07941	-4.2484	-3.23039	0.581681	0.962537	0.550334	0.00051195	0.0152539	0.162609	0.0518568	0.000464867
Actr1a	P61164	ID_0002263	2.98595	2.76435	3.28524	3.73293	3.47743	3.54195	0.216257	0.182506	0.113414	0.0988442	0.0492472	0.105064	1.19355	-1.04548	1.14163	-1.72237	-1.47695	1.16617	-1.20065	-1.64745	-1.68613	0.255262	-0.0641616	0.1911	-0.784396	-0.562619	0.221778	-0.263812	-0.720235	-0.753719	2.82689	-0.707058	2.12018	-7.73329	-5.60423	2.02347	-2.66063	-7.08997	-7.53999	0.0110239	0.488409	0.0478604	3.47267e-07	2.38131e-05	0.0578306	0.015747	1.16862e-06
Actr1b	Q8R5C5	ID_0002451	5.12255	4.91749	5.3386	5.83492	5.66067	5.75113	0.220967	0.0333943	0.144133	0.0350514	0.0676786	0.0442091	1.12839	-1.06472	1.0598	-1.79905	-1.56052	1.15285	-1.34357	-1.68969	-1.65384	0.174266	-0.0904762	0.0837894	-0.847237	-0.64203	0.205207	-0.426075	-0.756761	-0.72582	2.40903	-1.25079	1.15827	-10.7633	-8.1684	2.44802	-5.42552	-9.61407	-9.23404	0.0266935	0.226717	0.261602	2.30362e-09	1.57692e-07	0.0246233	3.48722e-05	1.35958e-08
Actr2	P61161	ID_0001067	7.16302	7.06593	7.51695	7.51347	7.42006	7.52229	0.304986	0.264931	0.169218	0.0353616	0.0480607	0.0571393	1.06691	-1.07347	-1.00614	-1.40318	-1.31188	1.06959	-1.0264	-1.30715	-1.30388	0.0934437	-0.102276	-0.00883217	-0.488697	-0.391641	0.0970567	-0.0375922	-0.386421	-0.382808	1.06287	-1.16328	-0.100422	-5.12886	-4.10889	0.958465	-0.39385	-4.05691	-4.01638	0.301622	0.259612	0.921098	6.62063e-05	0.000635752	0.350282	0.698229	0.000714498
Actr3	Q99JY9	ID_0000601	7.68179	7.59161	8.05262	7.97605	7.91058	8.00755	0.255189	0.184308	0.135646	0.0330702	0.0193699	0.0530222	1.04642	-1.06956	-1.02212	-1.35293	-1.27101	1.06446	1.01745	-1.26494	-1.24351	0.065465	-0.0970232	-0.0315582	-0.43609	-0.345973	0.0901171	0.0249619	-0.339067	-0.314415	0.807957	-1.19722	-0.389282	-4.96784	-3.93944	0.966389	0.283581	-3.86441	-3.58069	0.429461	0.24645	0.701546	9.41169e-05	0.000930447	0.346409	0.779905	0.00110144
Actr8	Q8R2S9	ID_0004480	0.249098	0.401293	0.0388182	0.115375	0.162353	0.0964181	0.22274	0.0460915	0.184478	0.116761	0.114116	0.119443	-1.03361	1.04796	1.01389	1.24749	1.12498	-1.1089	-1.02937	1.1904	1.10958	-0.0476935	0.0675896	0.0198961	0.319033	0.169906	-0.149127	-0.0417564	0.251443	0.15001	-0.440299	0.623168	0.182793	2.77041	1.45578	-1.22993	-0.351136	2.1936	1.28685	0.66486	0.540839	0.856964	0.0124513	0.162341	0.234252	0.729484	0.0413641
Acy1	Q99JW2	ID_0001517	6.53346	6.7095	6.99507	7.09328	7.32229	7.24367	0.292241	0.138723	0.147474	0.186805	0.268423	0.224496	-1.17202	1.05611	-1.10975	-1.48041	-1.67283	-1.12997	-1.21455	-1.56347	-1.50739	-0.228995	0.078755	-0.15024	-0.565999	-0.742289	-0.17629	-0.280426	-0.644754	-0.592049	-1.78185	0.612551	-1.16933	-4.06587	-5.33743	-1.19333	-2.01191	-4.63057	-4.25875	0.0913225	0.547686	0.257228	0.000700269	4.21427e-05	0.247934	0.05914	0.000198112
Acy3	Q91XE4	ID_0001455	6.46618	6.48471	6.84751	7.22563	7.33169	7.22085	0.559466	0.314034	0.382672	0.117617	0.0980288	0.107338	-1.07638	1.08001	1.00337	-1.73524	-1.75859	-1.01345	-1.34957	-1.87407	-1.76452	-0.106182	0.111041	0.00485915	-0.795137	-0.814415	-0.0192784	-0.432495	-0.906178	-0.819275	-0.780634	0.816365	0.0357365	-5.40587	-5.53754	-0.123528	-2.93501	-6.15877	-5.57053	0.444968	0.424758	0.971878	3.63743e-05	2.7444e-05	0.903031	0.00871835	7.47302e-06
Acyp1	P56376	ID_0002807	4.57262	4.5427	4.77932	4.93585	5.099	5.042	0.213001	0.212434	0.287629	0.0766218	0.0792247	0.139362	-1.11982	1.04019	-1.07655	-1.45401	-1.42418	1.02095	-1.23386	-1.51244	-1.3229	-0.163262	0.0568432	-0.106419	-0.540033	-0.510128	0.0299057	-0.303176	-0.596877	-0.403708	-2.25575	0.785883	-1.47	-6.83935	-6.4637	0.354486	-3.85269	-7.56093	-5.11239	0.0365082	0.441962	0.158493	1.90352e-06	4.01844e-06	0.727014	0.00113087	4.78063e-07
Adam10	O35598	ID_0004317	1.04454	0.982667	0.868816	0.807465	0.498834	0.630605	0.0377629	0.0520469	0.134939	0.228456	0.19846	0.191542	1.24082	-1.09768	1.1304	1.28803	1.34478	1.04406	1.19145	1.41384	1.18965	0.311297	-0.134459	0.176838	0.365164	0.42737	0.0622059	0.252716	0.499623	0.250532	2.57853	-1.10005	1.47992	2.86394	3.36858	0.472918	1.96343	3.88087	1.99939	0.0187384	0.285524	0.155851	0.0101745	0.003348	0.641846	0.0649259	0.00106143
Adam17	Q9Z0F8	ID_0003811	1.63906	1.31807	1.23249	1.37096	0.953171	0.996118	0.114375	0.16847	0.0965436	0.168793	0.0966048	0.108007	1.33514	-1.03037	1.29578	1.24317	1.55321	1.24939	1.17125	1.28093	1.19867	0.416992	-0.0431669	0.373825	0.314029	0.635256	0.321227	0.22805	0.357196	0.261431	4.17019	-0.42111	3.7511	2.90167	6.00869	2.91405	2.09309	3.29054	2.53608	0.000554013	0.678563	0.00142102	0.00937456	1.0187e-05	0.00912543	0.050483	0.00398333
Adap2	Q8R2V5	ID_0004180	-0.070804	-0.358492	0.135565	0.262262	0.217714	0.171884	0.163566	0.119759	0.171404	0.455645	0.147871	0.13295	1.03292	1.02966	1.06355	-1.46245	-1.197	1.22177	-1.03729	-1.50582	-1.27307	0.0467269	0.0421668	0.0888937	-0.548386	-0.259418	0.288968	-0.0528207	-0.590553	-0.348312	0.286337	0.256701	0.542863	-2.91585	-1.41774	1.42304	-0.294318	-3.14865	-1.91425	0.777826	0.800264	0.593754	0.00908976	0.173018	0.171496	0.771817	0.00545511
Adar	Q99MU3	ID_0004481	-2.19219	-2.40436	-1.94892	-2.04391	-2.00205	-1.92893	0.0732033	0.257221	0.0710381	0.175624	0.391785	0.306594	-1.03441	-1.05074	-1.0869	-1.34665	-1.1638	1.15712	1.01662	-1.28163	-1.07075	-0.0488126	-0.0714025	-0.120215	-0.42938	-0.218843	0.210537	0.023778	-0.357978	-0.0986277	-0.328763	-0.484552	-0.813486	-2.60187	-1.34988	1.18394	0.149644	-2.16055	-0.60434	0.746055	0.633725	0.426365	0.0178373	0.193464	0.25154	0.882677	0.0441821
Adat1	Q9JHI2	ID_0004874	-1.02803	-0.896891	-0.818025	-0.679291	-0.811444	-0.632716	0.651976	0.167963	0.260133	0.15817	0.0875355	0.126376	1.09695	-1.12953	-1.02971	-1.22506	-1.32878	-1.08467	-1.15758	-1.08457	-1.29045	0.133495	-0.175729	-0.0422336	-0.29285	-0.410103	-0.117253	-0.211117	-0.117122	-0.367869	0.784182	-1.03573	-0.251287	-1.57338	-2.177	-0.575	-1.14243	-0.622306	-1.94718	0.442935	0.313781	0.804384	0.132706	0.0427585	0.572271	0.267955	0.541393
Adck1	Q9D0L4	ID_0003812	1.78703	2.02527	1.43514	1.51139	1.43126	0.986871	0.340606	0.306972	0.387225	0.145009	0.22449	0.204232	1.06272	1.34986	1.43452	2.13929	1.81591	-1.17808	1.42526	1.58483	1.26586	0.0877673	0.432805	0.520572	1.09713	0.860693	-0.236442	0.511227	0.66433	0.340121	0.653193	3.10475	3.75173	7.56717	5.85421	-1.61935	3.39493	4.72885	2.3967	0.521729	0.0060099	0.00141901	4.72532e-07	1.40558e-05	0.122424	0.0031569	0.000159331
Adck5	Q80V03	ID_0002036	5.70152	5.91625	5.28756	5.41154	5.31766	5.07097	0.123415	0.181417	0.264101	0.156261	0.111926	0.0582429	1.0673	1.18648	1.26634	1.82339	1.57125	-1.16047	1.17942	1.5368	1.24079	0.0939702	0.246691	0.340661	0.866623	0.651915	-0.214709	0.238074	0.619933	0.311254	0.98135	2.57309	3.55404	8.33379	6.27008	-1.94334	2.28822	5.96691	2.99695	0.339177	0.0189545	0.00221159	1.17572e-07	5.95006e-06	0.0674685	0.0341852	1.11103e-05
Adcy9	P51830	ID_0003706	2.00043	2.03336	1.77292	1.58719	1.68323	1.70632	0.0300449	0.0331378	0.107957	0.0902087	0.0994705	0.136502	-1.0688	-1.01698	-1.08695	1.26767	1.23905	-1.0231	1.0588	1.28919	1.34678	-0.0959951	-0.0242897	-0.120285	0.342175	0.309234	-0.0329404	0.0824356	0.366465	0.429519	-1.32333	-0.337343	-1.66046	4.4814	4.04186	-0.412381	1.06158	4.79313	5.57455	0.20197	0.739684	0.113806	0.000276094	0.000739076	0.684836	0.302192	0.000138228
Add1	Q9QYC0	ID_0003933	2.55375	1.7535	2.55343	2.25576	1.53075	2.07275	0.0909192	0.173952	0.331397	0.10031	0.083729	0.248281	1.65297	-1.45898	1.13296	-1.22403	1.42104	1.73939	1.42558	1.19195	1.25427	0.725057	-0.544959	0.180098	-0.291636	0.506949	0.798585	0.511546	0.253324	0.326851	6.24857	-4.65902	1.60456	-2.32414	4.2372	6.13336	4.27601	1.96263	2.75475	6.21717e-06	0.00018599	0.125655	0.0317758	0.000476696	7.87378e-06	0.000436978	0.0650254
Adgrl2	Q8JZZ7	ID_0003934	1.9558	1.8245	1.73163	1.54349	1.53297	1.5647	0.28339	0.320798	0.276368	0.244218	0.144531	0.194738	1.01109	-1.02325	-1.01203	1.2574	1.37579	1.09416	1.17772	1.28663	1.39233	0.0159079	-0.0331553	-0.0172473	0.33044	0.460258	0.129818	0.235992	0.363595	0.477505	0.18242	-0.380758	-0.198187	3.57417	5.02038	1.35326	2.53673	3.92512	5.20111	0.857252	0.707753	0.845077	0.002114	8.38882e-05	0.192402	0.0204611	0.000960893
Adh1	P00329	ID_0000124	12.1547	11.831	12.5216	12.9461	12.5648	12.5827	0.598995	0.40957	0.309802	0.156289	0.182101	0.153065	1.30197	-1.01221	1.28627	-1.77566	-1.4205	1.25003	-1.09949	-1.75425	-1.82714	0.380696	-0.0175072	0.363188	-0.828358	-0.506401	0.321957	-0.136831	-0.810851	-0.869589	2.9136	-0.134587	2.77902	-5.93229	-3.61017	2.17834	-0.970249	-5.80809	-6.17405	0.00913429	0.894403	0.0122229	1.19406e-05	0.00195004	0.0426438	0.344533	1.54827e-05
Adh4	Q9QYY9	ID_0001707	5.02451	5.70774	5.96054	5.1249	6.49376	6.16543	0.19666	0.151771	0.161304	0.388196	0.21534	0.124177	-2.5827	1.25559	-2.05696	-1.37604	-2.20957	-1.60574	-1.15487	-1.72775	-1.07419	-1.36888	0.328367	-1.04051	-0.460526	-1.14377	-0.683242	-0.207726	-0.788892	-0.103256	-8.87121	2.12866	-6.75213	-2.75721	-6.83392	-3.84056	-1.24328	-4.71748	-0.616776	4.63898e-08	0.0470654	2.26029e-06	0.0128096	1.92392e-06	0.00116212	0.229409	0.000163391
Adh5	P28474	ID_0000428	10.0341	9.95696	10.5634	10.7664	10.9338	10.8699	0.489831	0.315325	0.345534	0.0934823	0.112995	0.114813	-1.12343	1.04586	-1.07417	-1.94956	-1.84946	1.05412	-1.28072	-2.03896	-1.72175	-0.167915	0.0646895	-0.103226	-0.963146	-0.887105	0.0760412	-0.356954	-1.02784	-0.783879	-1.22115	0.469924	-0.751217	-6.52703	-6.00585	0.488687	-2.4002	-6.96098	-5.3125	0.23748	0.643943	0.462044	3.53816e-06	1.02473e-05	0.63085	0.0271844	1.50059e-06
Adhfe1	Q8R0N6	ID_0000796	7.76099	7.60179	7.30736	7.3699	7.05873	7.1679	0.320034	0.20456	0.245773	0.105879	0.133626	0.180291	1.24074	-1.07852	1.15041	1.39671	1.55932	1.11643	1.13883	1.50638	1.35545	0.311204	-0.109057	0.202148	0.482029	0.640921	0.158892	0.187549	0.591086	0.438774	3.88511	-1.36227	2.52278	5.53683	7.35579	1.71162	2.15694	6.79157	5.03313	0.00105134	0.189594	0.0210681	2.74857e-05	7.03022e-07	0.103809	0.0444999	2.09106e-06
Adi1	Q99JT9	ID_0002160	5.56755	5.7067	6.0411	6.00996	6.42473	6.24965	0.341136	0.238954	0.307551	0.152167	0.125218	0.166696	-1.33328	1.12921	-1.18072	-1.50214	-1.65414	-1.10118	-1.19151	-1.69624	-1.40096	-0.414982	0.175317	-0.239665	-0.587022	-0.726077	-0.139055	-0.252788	-0.762339	-0.486412	-3.74422	1.5806	-2.16402	-4.88722	-6.04475	-1.08932	-2.10341	-6.34251	-4.05232	0.00144315	0.131045	0.0438777	0.000112346	9.4538e-06	0.290104	0.0494696	5.13455e-06
Adipor2	Q8BQS5	ID_0004051	2.13771	1.90992	1.55573	2.33369	2.23563	2.09363	0.353345	0.514018	0.235195	0.302548	0.202425	0.126956	1.07039	1.1032	1.18086	-1.12653	1.03807	1.16942	-1.43983	-1.24279	-1.13755	0.0981433	0.141697	0.23984	-0.171887	0.0539061	0.225793	-0.525902	-0.313583	-0.185934	0.51475	0.734895	1.24926	-0.806649	0.256657	0.999558	-2.40279	-1.4804	-0.894212	0.61287	0.471688	0.227266	0.430195	0.800298	0.330518	0.0270393	0.155725
Adk	P55264	ID_0000235	9.93836	9.80513	10.3628	10.5778	10.616	10.6118	0.470033	0.269345	0.28247	0.119967	0.102445	0.186203	-1.02692	1.00356	-1.02328	-1.81966	-1.66081	1.09565	-1.23648	-1.82614	-1.62302	-0.0383305	0.00512864	-0.0332018	-0.863673	-0.731884	0.131788	-0.306235	-0.868801	-0.698682	-0.34971	0.0467738	-0.302932	-7.33443	-6.20462	1.05948	-2.58188	-7.37769	-5.92521	0.730536	0.963199	0.765348	7.32077e-07	6.80206e-06	0.303123	0.0186067	6.74493e-07
Adnp	Q9Z103	ID_0002934	3.40091	3.67602	3.3387	2.88044	3.04626	2.9538	0.151764	0.119786	0.17901	0.114019	0.146625	0.227184	-1.12197	1.06566	-1.05284	1.62434	1.34133	-1.21099	1.28602	1.52426	1.41222	-0.166033	0.0917408	-0.0742921	0.69985	0.423668	-0.276182	0.36291	0.608109	0.49796	-1.59034	0.881111	-0.709394	6.32999	3.7977	-2.37873	3.24607	5.51674	4.45245	0.12883	0.389648	0.486992	5.26682e-06	0.00127969	0.0284132	0.00439685	2.86891e-05
Ado	Q6PDY2	ID_0002694	2.53791	2.51905	2.61046	2.59753	2.87135	2.76752	0.0797928	0.146273	0.214296	0.0394144	0.101242	0.0795099	-1.20869	1.07415	-1.12525	-1.19738	-1.18251	1.01257	-1.1237	-1.28617	-1.05089	-0.273442	0.103199	-0.170243	-0.259881	-0.241856	0.0180242	-0.168263	-0.363079	-0.0716131	-3.2972	1.25281	-2.04514	-2.86178	-2.66571	0.18491	-1.8615	-4.01165	-0.784658	0.00392474	0.226	0.0554469	0.0102223	0.0155779	0.855327	0.0787632	0.000791017
Adpgk	Q8VDL4	ID_0002868	5.0448	4.9294	4.70447	4.97066	4.78257	4.83365	0.114702	0.0693762	0.117086	0.144218	0.130253	0.21209	1.1393	-1.03604	1.09967	1.07814	1.16795	1.0833	-1.08394	1.11699	1.06209	0.188147	-0.0510731	0.137074	0.108546	0.223981	0.115435	-0.116286	0.15962	0.0869074	1.94409	-0.527178	1.417	1.03383	2.13519	1.03497	-1.10477	1.51965	0.829267	0.0673722	0.604383	0.173231	0.314642	0.0464617	0.314126	0.283528	0.145634
Adprh	P54923	ID_0004482	-1.02719	-1.489	-1.12701	-0.478961	-0.668984	-0.690768	0.430159	0.362671	0.185826	0.20793	0.245196	0.156257	1.14145	1.01502	1.15859	-1.73916	-1.26217	1.37792	-1.35288	-1.76528	-1.46233	0.190863	0.0215042	0.212367	-0.798395	-0.335903	0.462491	-0.436039	-0.819899	-0.548271	1.06304	0.118048	1.18096	-3.75543	-1.64871	2.01022	-2.12135	-3.86109	-2.72425	0.301546	0.907312	0.252693	0.00140726	0.116214	0.0593336	0.0477505	0.00110969
Adprhl2	Q8CG72	ID_0002264	3.56273	3.43221	3.59593	3.87076	3.68884	3.64969	0.228726	0.157679	0.115365	0.0373778	0.0781531	0.123532	1.13403	1.02709	1.16475	-1.18481	-1.08193	1.09509	-1.05801	-1.21691	-1.26018	0.18146	0.0385632	0.220023	-0.244658	-0.11361	0.131048	-0.0813487	-0.283221	-0.333633	2.62813	0.555464	3.18336	-3.21844	-1.50137	1.61652	-1.07631	-3.72913	-4.43076	0.0168724	0.585283	0.00505226	0.00467463	0.150265	0.123036	0.295729	0.00149294
Adrm1	Q9JKV1	ID_0001394	5.18944	4.74076	5.30724	5.70452	5.41773	5.55741	0.220464	0.13386	0.106995	0.0416702	0.100122	0.0271691	1.21995	-1.10168	1.10735	-1.77652	-1.3017	1.36477	-1.19968	-1.61255	-1.44144	0.286827	-0.139711	0.147116	-0.829056	-0.380393	0.448662	-0.262649	-0.689345	-0.527509	3.65984	-1.78259	1.87747	-9.70498	-4.46921	4.93438	-3.08727	-8.06836	-6.19794	0.00174433	0.0911985	0.0764365	1.1752e-08	0.000283706	0.000101286	0.00624569	1.88663e-07
Adsl	P54822	ID_0001901	5.2318	5.09158	5.54799	5.92081	5.83823	5.75539	0.41029	0.317614	0.249348	0.0902467	0.0684078	0.0982445	1.05892	1.05915	1.12156	-1.62316	-1.47264	1.10221	-1.1831	-1.71917	-1.65164	0.0825952	0.0829054	0.165501	-0.698807	-0.558403	0.140405	-0.242578	-0.781713	-0.723903	0.665178	0.667816	1.33298	-5.18027	-4.14221	0.977726	-1.80072	-5.79436	-5.36887	0.514207	0.51256	0.198846	5.9206e-05	0.000589921	0.340919	0.0881995	1.59356e-05
Adss2	P46664	ID_0001475	5.81186	5.49229	5.95551	6.5927	6.3152	6.29852	0.410672	0.208047	0.184363	0.0589515	0.0427852	0.139651	1.21218	1.01173	1.22639	-1.78691	-1.43195	1.24788	-1.29623	-1.80786	-1.75613	0.2776	0.0168184	0.294418	-0.837464	-0.517984	0.31948	-0.374324	-0.854283	-0.812402	2.4902	0.151068	2.64124	-6.9422	-4.29422	2.49234	-3.10241	-7.08121	-6.72695	0.0225535	0.88157	0.0164097	1.55651e-06	0.000419511	0.0224531	0.00604096	1.18853e-06
Adssl1	P28650	ID_0002037	4.26042	4.04845	4.56171	4.82795	4.58124	4.52687	0.463033	0.130342	0.172351	0.100524	0.250291	0.239263	1.18684	1.03777	1.23167	-1.42769	-1.23035	1.1604	-1.0002	-1.48162	-1.51538	0.247125	0.0534854	0.300611	-0.513686	-0.299066	0.21462	-0.000290158	-0.567171	-0.599677	1.74637	0.376731	2.12281	-3.29389	-1.92849	1.28803	-0.00188276	-3.63914	-3.87826	0.0974576	0.710693	0.0476124	0.00395376	0.0694042	0.213733	0.998518	0.0018273
Adtrp	Q8C138	ID_0003813	3.98621	3.68564	3.3424	3.60925	3.01138	3.08224	0.297634	0.211289	0.276314	0.261081	0.109655	0.29507	1.51621	-1.05403	1.4385	1.58029	1.94809	1.23274	1.24689	1.66567	1.35426	0.600472	-0.0759116	0.524561	0.660191	0.96206	0.301869	0.318334	0.736103	0.4375	5.85381	-0.728527	5.12708	5.97958	8.78986	2.63957	2.85012	6.6513	4.05879	1.40676e-05	0.475482	6.64634e-05	1.08215e-05	5.3278e-08	0.0164679	0.0104837	2.76037e-06
Afdn	Q9QZQ1-2	ID_0000666	7.14689	7.11643	6.94388	6.82026	6.80342	6.77425	0.0498787	0.0540693	0.0802378	0.0833071	0.0800141	0.135585	1.01172	1.02045	1.0324	1.2797	1.307	1.02133	1.13543	1.25406	1.26598	0.0168063	0.0292	0.0460063	0.355804	0.386256	0.0304519	0.183235	0.326604	0.34025	0.265061	0.460612	0.725676	5.16526	5.60678	0.414984	2.6617	4.74085	4.93817	0.793916	0.650486	0.477187	6.11683e-05	2.36842e-05	0.682963	0.0157114	0.000155157
Afg1l	Q3V384	ID_0001747	5.24791	5.67076	5.21749	4.8509	5.25328	5.0348	0.254072	0.164438	0.116028	0.134212	0.0622102	0.1121	-1.32197	1.16351	-1.13619	1.57294	1.17343	-1.34046	1.14887	1.35189	1.33325	-0.402685	0.218479	-0.184206	0.653462	0.230738	-0.422724	0.200218	0.434982	0.414943	-4.30611	2.33944	-1.96782	6.45385	2.27701	-3.9275	1.97561	4.30001	4.08986	0.000408492	0.0307976	0.0643817	4.09897e-06	0.0349711	0.000955771	0.0634267	0.000414114
Afg3l1	Q920A7	ID_0001231	6.01741	6.04207	5.6563	5.62101	5.51083	5.44398	0.239955	0.160313	0.246697	0.101703	0.0990802	0.0859929	1.07939	1.04743	1.13059	1.54556	1.51931	-1.01728	1.18296	1.47557	1.34382	0.110219	0.0668523	0.177071	0.628128	0.603413	-0.0247153	0.242407	0.561276	0.426342	1.28648	0.780142	2.0666	6.7525	6.48724	-0.249696	2.60706	6.03431	4.58443	0.214263	0.44525	0.0531733	2.25863e-06	3.83251e-06	0.805595	0.0176426	9.66016e-06
Afg3l2	Q8JZQ2	ID_0000723	8.12433	8.43061	7.95173	7.74576	7.94924	7.78098	0.335285	0.155291	0.214116	0.0799153	0.0624067	0.114682	-1.15163	1.12376	-1.0248	1.60159	1.29486	-1.23688	1.14912	1.42521	1.32698	-0.203678	0.168335	-0.0353429	0.679506	0.372799	-0.306707	0.200526	0.511171	0.408142	-2.14139	1.76952	-0.371882	6.55409	3.60613	-2.77618	1.94206	4.92686	3.94859	0.0458942	0.0934146	0.714238	3.35138e-06	0.00196778	0.0122976	0.0676332	0.000102972
Afmid	Q8K4H1	ID_0002087	5.32794	5.08288	5.5272	5.75959	5.67629	5.63524	0.438527	0.186695	0.273139	0.166983	0.115203	0.140493	1.05945	1.02887	1.09004	-1.51772	-1.28033	1.18541	-1.11541	-1.56153	-1.3956	0.0833223	0.0410548	0.124377	-0.601903	-0.356513	0.24539	-0.157571	-0.642958	-0.48089	0.795106	0.391785	1.18688	-5.2851	-3.13372	2.02463	-1.38557	-5.64558	-4.22679	0.436711	0.699727	0.250408	4.71793e-05	0.00563802	0.057701	0.182481	2.18129e-05
Aftph	Q80WT5	ID_0004599	-1.22544	-1.28417	-1.11031	-0.857584	-0.872265	-0.734197	0.10711	0.300276	0.35418	0.0304552	0.204071	0.239753	1.01039	-1.10059	-1.08927	-1.46383	-1.40542	1.04156	-1.29735	-1.33004	-1.29024	0.0149094	-0.138277	-0.123368	-0.549746	-0.491004	0.0587422	-0.375573	-0.411469	-0.367636	0.0921337	-0.86184	-0.769636	-3.04273	-2.73199	0.29631	-2.11197	-2.25942	-2.0308	0.92759	0.399893	0.451306	0.00688813	0.0135217	0.77032	0.0486417	0.0362386
Aga	Q64191	ID_0004757	-1.32622	-2.07829	-1.27581	-1.49028	-1.84893	-1.29866	0.664408	0.768462	1.0507	0.797063	0.69581	0.193652	1.30637	-1.45705	-1.11534	-1.51857	1.10885	1.68387	1.17642	-1.04223	1.23674	0.385565	-0.543046	-0.157481	-0.602718	0.149065	0.751783	0.234398	-0.0596722	0.306546	0.959673	-1.36746	-0.406473	-1.36734	0.360552	1.61639	0.569359	-0.131399	0.732892	0.349689	0.187989	0.689094	0.188027	0.722549	0.123063	0.576014	0.896889
Agfg1	Q8K2K6	ID_0003603	3.44165	3.62719	3.76529	3.45466	3.63771	3.66848	0.176193	0.0909039	0.0799969	0.0961497	0.108897	0.0897945	-1.13552	-1.02094	-1.1593	-1.04319	-1.18592	-1.13683	1.0549	-1.02179	-1.02296	-0.183357	-0.0298987	-0.213255	-0.0609954	-0.246007	-0.185012	0.0771035	-0.0310967	-0.0327521	-2.66944	-0.43787	-3.10721	-0.822644	-3.2966	-2.3288	1.0445	-0.419094	-0.436582	0.0154545	0.666589	0.00597741	0.421268	0.00393005	0.0314744	0.309814	0.68001
Agfg2	Q80WC7	ID_0002601	2.96975	2.93376	3.11813	3.06161	3.18979	3.29707	0.0976961	0.0722972	0.18674	0.107187	0.104647	0.238222	-1.09293	-1.07813	-1.17832	-1.31022	-1.27671	1.02625	-1.15135	-1.21527	-1.0835	-0.128195	-0.108531	-0.236726	-0.389812	-0.352426	0.0373861	-0.203329	-0.281281	-0.1157	-1.40173	-1.19565	-2.59681	-3.91328	-3.54348	0.349161	-2.05732	-2.81562	-1.1556	0.177678	0.247048	0.018029	0.000986812	0.00226457	0.730941	0.0541462	0.0112955
Agk	Q9ESW4	ID_0002370	4.92111	5.0897	4.4431	4.58808	4.4964	4.29163	0.372812	0.228711	0.507901	0.104769	0.135399	0.170865	1.0658	1.15259	1.22843	1.81264	1.61343	-1.12347	1.16024	1.57267	1.31341	0.0919432	0.204873	0.296816	0.85809	0.690134	-0.167956	0.214428	0.653217	0.393317	0.767933	1.70213	2.46963	6.6239	5.32018	-1.22953	1.64119	5.06014	3.04682	0.452292	0.105604	0.0235415	2.91517e-06	4.37392e-05	0.234399	0.117778	7.69073e-05
Agmat	A2AS89	ID_0000719	7.88721	8.13089	7.72815	7.36136	7.65195	7.59151	0.329633	0.17923	0.147534	0.113739	0.0838405	0.101136	-1.22306	1.04276	-1.17291	1.47995	1.24976	-1.18419	1.11952	1.41926	1.46585	-0.2905	0.0604121	-0.230088	0.565551	0.321652	-0.243899	0.162879	0.505139	0.551741	-2.97381	0.617936	-2.35595	5.31422	3.02747	-2.15144	1.53445	4.74554	5.19687	0.00801047	0.544207	0.0297743	4.4305e-05	0.00712261	0.0449889	0.141974	0.000153557
Agmo	Q8BS35	ID_0003498	3.64181	3.56219	3.20366	3.24849	2.88319	3.0724	0.178301	0.124907	0.189467	0.07381	0.103401	0.0951409	1.28821	-1.14029	1.12972	1.41136	1.49165	1.05689	1.10094	1.60936	1.32037	0.36537	-0.1894	0.175971	0.497089	0.57691	0.0798209	0.138739	0.686489	0.400939	3.93595	-2.02914	1.90845	5.02658	5.84872	0.771876	1.38517	6.89851	4.08625	0.000937774	0.0571982	0.0720943	8.27586e-05	1.42183e-05	0.45001	0.182603	1.69515e-06
Ago1	Q8CJG1	ID_0002869	3.65469	3.63126	4.02053	3.65126	3.92776	3.98933	0.178393	0.316388	0.152289	0.200292	0.167771	0.188896	-1.21129	-1.04369	-1.26421	-1.326	-1.30621	1.01515	-1.01362	-1.2705	-1.03322	-0.276544	-0.061695	-0.338239	-0.407086	-0.385389	0.0216969	-0.0195176	-0.345391	-0.0471502	-3.48505	-0.783997	-4.26849	-4.72083	-4.47256	0.234522	-0.229055	-4.00034	-0.543156	0.00258107	0.443041	0.000444409	0.000162185	0.000281594	0.817176	0.821359	0.000811377
Ago2	Q8CJG0	ID_0003084	1.99591	1.99952	2.24275	2.1276	2.08079	2.17089	0.198796	0.137749	0.0932901	0.293945	0.196362	0.120657	1.03515	-1.0645	-1.02836	-1.13899	-1.13969	-1.00062	1.03995	-1.06998	-1.10827	0.0498346	-0.0901749	-0.0403403	-0.187754	-0.188643	-0.000889437	0.0565096	-0.0975791	-0.148303	0.390993	-0.708993	-0.317878	-1.35176	-1.35775	-0.00596537	0.412895	-0.699828	-1.06539	0.700303	0.487236	0.754165	0.192874	0.190998	0.995305	0.684466	0.492808
Agpat2	Q8K3K7	ID_0001748	6.98758	6.96476	6.73358	7.19055	6.83661	6.90303	0.17825	0.259833	0.219069	0.167853	0.0453282	0.0835963	1.27795	-1.04704	1.22053	1.06731	1.08433	1.01595	-1.09983	1.11752	-1.12561	0.353835	-0.0663211	0.287514	0.0939796	0.116804	0.0228243	-0.137278	0.160301	-0.17071	4.05302	-0.760344	3.29247	0.992248	1.23312	0.226417	-1.45094	1.69288	-1.80079	0.000720773	0.456703	0.00396629	0.333976	0.233088	0.823379	0.163668	0.107379
Agpat3	Q9D517	ID_0002066	6.71532	6.88021	6.53517	6.50805	6.40064	6.39882	0.260237	0.205665	0.224408	0.063216	0.146157	0.075843	1.07727	1.00129	1.07866	1.40645	1.25449	-1.12113	1.10724	1.40464	1.16301	0.107379	0.00185507	0.109235	0.492055	0.327095	-0.16496	0.146972	0.4902	0.217861	0.966521	0.0167056	0.983225	4.07273	2.70956	-1.28152	1.2187	4.05735	1.80389	0.346344	0.986852	0.338278	0.000689553	0.0141865	0.215961	0.238387	0.000713799
Agpat5	Q9D1E8	ID_0003814	1.69368	1.80456	1.49043	1.52401	1.50208	1.44944	0.0669066	0.0878345	0.095935	0.177335	0.14267	0.248352	1.01795	1.03401	1.05257	1.29897	1.20201	-1.08066	1.04402	1.25624	1.14197	0.0256731	0.048247	0.0739202	0.377364	0.265445	-0.111919	0.0621445	0.329117	0.191525	0.252015	0.471388	0.723145	3.47467	2.42529	-0.983352	0.559345	3.04027	1.75761	0.80383	0.642917	0.478704	0.0026417	0.0258112	0.338217	0.582686	0.00692543
Agps	Q8C0I1	ID_0003935	1.15683	1.11394	0.850308	1.00578	1.07327	0.898772	0.150836	0.234686	0.119275	0.0863083	0.090403	0.104678	-1.04826	1.12809	1.07615	1.1718	1.20701	1.03005	-1.02496	1.03874	1.1216	-0.0680033	0.173888	0.105885	0.228727	0.271442	0.0427148	-0.0355645	0.0548391	0.165557	-0.682321	1.73131	1.04923	2.10998	2.51269	0.377261	-0.320708	0.511762	1.54349	0.503555	0.100168	0.307689	0.0488331	0.0215181	0.710306	0.752054	0.614918
Agt	P11859	ID_0002371	4.52202	4.75053	4.32374	3.62723	4.00682	3.92216	0.428623	0.344244	0.347979	0.108673	0.0574247	0.040656	-1.30095	1.06028	-1.227	1.82865	1.56186	-1.17081	1.36116	1.72469	1.9164	-0.37957	0.08444	-0.29513	0.870775	0.643266	-0.227509	0.444834	0.786335	0.938397	-2.69036	0.603168	-2.08778	5.82554	4.28835	-1.44831	2.95346	5.27049	6.21077	0.0147804	0.553776	0.051012	1.4926e-05	0.000425066	0.164395	0.00837447	4.86928e-05
Agxt	O35423-2	ID_0000552	8.75833	9.60815	9.10397	8.30755	9.44902	9.07972	0.354212	0.107303	0.165257	0.165734	0.123245	0.197825	-2.20578	1.29202	-1.70724	1.47471	-1.22299	-1.80356	1.03956	1.1414	1.39595	-1.14129	0.369624	-0.771664	0.560432	-0.290412	-0.850844	0.0559756	0.190809	0.481252	-10.2075	3.28043	-6.93182	4.56739	-2.39541	-6.54675	0.459439	1.54913	3.99795	5.33924e-09	0.00407386	1.58835e-06	0.000227973	0.0274543	3.40099e-06	0.651313	0.138417
Agxt2	Q3UEG6	ID_0000301	9.29434	9.2571	8.99322	8.94009	8.84151	8.86135	0.178279	0.105286	0.152791	0.112353	0.106693	0.258482	1.07069	-1.01327	1.05668	1.35445	1.38953	1.02589	1.12788	1.37242	1.315	0.0985472	-0.0190135	0.0795337	0.437711	0.474592	0.0368804	0.17361	0.456725	0.395058	1.46881	-0.283638	1.18515	5.98122	6.48181	0.471231	2.38133	6.2423	5.39133	0.158811	0.779862	0.251072	1.07849e-05	3.87458e-06	0.643027	0.0282617	6.29737e-06
Ahctf1	Q8CJF7	ID_0002452	3.65218	3.84778	3.52502	3.29312	3.38931	3.34059	0.122127	0.0965491	0.110507	0.0886664	0.0284047	0.134152	-1.06888	1.03438	-1.03335	1.42929	1.24826	-1.14502	1.14287	1.38179	1.2899	-0.0960975	0.0487654	-0.0473321	0.515301	0.319924	-0.195377	0.192658	0.466535	0.367256	-1.25289	0.636724	-0.616209	6.29251	3.88345	-2.26111	2.32887	5.70479	4.45194	0.225971	0.532165	0.545322	5.68409e-06	0.00105528	0.036115	0.0314702	1.92445e-05
Ahcy	P50247	ID_0000123	11.3625	11.2415	11.8053	11.9879	12.088	12.0059	0.608659	0.396434	0.210633	0.112539	0.168845	0.0920892	-1.07213	1.05898	-1.01241	-1.7474	-1.60792	1.08675	-1.18154	-1.85047	-1.58821	-0.100479	0.0826819	-0.0177967	-0.805211	-0.685194	0.120017	-0.240674	-0.887893	-0.667397	-0.570018	0.46895	-0.101058	-4.25645	-3.61628	0.60067	-1.26252	-4.68934	-3.52309	0.575576	0.644626	0.9206	0.000456555	0.00192351	0.555404	0.222565	0.0001739
Ahcyl1	Q80SW1	ID_0001328	6.5684	6.29076	6.63112	7.09622	6.93484	6.94222	0.27901	0.168976	0.203242	0.0627988	0.0437484	0.0905178	1.11836	-1.0051	1.11268	-1.59867	-1.31899	1.21204	-1.26275	-1.59055	-1.46761	0.161382	-0.00734608	0.154036	-0.676873	-0.399434	0.277439	-0.336566	-0.669527	-0.55347	1.82574	-0.0831441	1.74259	-7.08247	-4.17313	2.73213	-3.51506	-7.00575	-5.78011	0.0842009	0.934637	0.0981308	1.18565e-06	0.000550369	0.0135174	0.00241337	1.37551e-06
Ahcyl2	Q68FL4	ID_0001596	0.926418	0.712008	1.03834	1.99572	1.81405	1.86731	0.225243	0.36492	0.185492	0.244105	0.144625	0.213922	1.13414	-1.03758	1.09306	-2.21691	-1.9109	1.16014	-1.76814	-2.13661	-2.08873	0.181602	-0.0532237	0.128378	-1.14855	-0.934249	0.2143	-0.822231	-1.09533	-1.06263	1.23438	-0.359398	0.875187	-6.48844	-5.3963	1.08124	-4.80379	-6.17474	-6.16887	0.232629	0.723398	0.392778	3.82322e-06	3.71293e-05	0.293591	0.000135014	7.23189e-06
Ahsa1	Q8BK64	ID_0001372	6.03166	5.78105	6.30724	6.79449	6.72949	6.67275	0.391373	0.324201	0.29005	0.114617	0.0149594	0.0964658	1.04597	1.04025	1.08807	-1.91768	-1.61212	1.18954	-1.33182	-1.99487	-1.7541	0.0648413	0.0569309	0.121772	-0.939361	-0.688962	0.250399	-0.413396	-0.996292	-0.810735	0.60866	0.534654	1.14332	-8.15983	-5.98175	2.04948	-3.58525	-8.65262	-7.03602	0.550208	0.599306	0.267597	1.60125e-07	1.07729e-05	0.0549795	0.00206213	6.74213e-08
Ahsa2	Q8N9S3	ID_0003604	2.96656	2.58516	2.96984	3.5052	3.48459	3.36696	0.33366	0.406491	0.384733	0.0650167	0.104719	0.0858874	1.01499	1.08315	1.09938	-1.75651	-1.35034	1.30079	-1.34622	-1.90256	-1.48454	0.0214674	0.115227	0.136695	-0.812715	-0.433326	0.379389	-0.428918	-0.927942	-0.570021	0.159468	0.852621	1.01201	-5.33659	-2.89803	2.3163	-2.86924	-6.11026	-3.82513	0.875041	0.404856	0.324685	4.22188e-05	0.00944896	0.0322876	0.0100583	8.25746e-06
Ahsg	P29699	ID_0001641	7.53852	7.54284	7.13101	6.92142	7.46949	7.4041	0.253452	0.189454	0.262516	0.13052	0.222458	0.175624	-1.46214	1.04639	-1.39733	1.1288	1.12537	-1.00305	-1.17858	1.07876	1.57251	-0.548085	0.0654143	-0.482671	0.174788	0.170396	-0.00439266	-0.23705	0.109374	0.653066	-4.92172	0.586562	-4.33518	1.44348	1.40724	-0.0340761	-1.96074	0.903094	5.4005	0.000104142	0.564642	0.000382754	0.165734	0.176063	0.973184	0.0652614	0.378174
AI314180	Q6PDI5	ID_0000840	6.38498	6.06293	6.57745	6.98516	6.69251	6.72655	0.369591	0.277571	0.165094	0.0386037	0.0565312	0.0693704	1.22484	-1.02382	1.19635	-1.62145	-1.29729	1.24988	-1.13503	-1.58373	-1.55201	0.292598	-0.0339596	0.258638	-0.697283	-0.375499	0.321784	-0.182726	-0.663323	-0.634137	2.89122	-0.33586	2.55531	-6.37449	-3.42809	2.76892	-1.66633	-6.06479	-5.78463	0.0095897	0.740784	0.0196776	4.8121e-06	0.00293161	0.0124912	0.112618	9.06985e-06
AI597479	Q922M7	ID_0004474	-0.142473	-0.226399	-0.263943	0.00558866	-0.0932586	0.103362	0.0495096	0.23163	0.142738	0.0786816	0.130246	0.223493	1.07087	-1.14579	-1.06997	-1.25827	-1.18748	1.05962	-1.29214	-1.09817	-1.10983	0.0987807	-0.196346	-0.0975649	-0.331442	-0.247901	0.0835407	-0.369759	-0.135096	-0.150336	0.806215	-1.61389	-0.807817	-2.47513	-1.86567	0.577189	-2.75182	-0.996397	-1.12426	0.430439	0.123608	0.429539	0.0232737	0.0781498	0.570823	0.0129586	0.33201
AI661453	Q91Z58	ID_0002544	3.12048	3.38025	3.49336	3.27132	3.45291	3.51772	0.0685894	0.0614659	0.141478	0.115524	0.178605	0.238345	-1.13415	-1.04595	-1.18627	-1.09923	-1.31609	-1.19729	-1.01631	-1.05093	-1.10944	-0.181609	-0.0648182	-0.246428	-0.136488	-0.396256	-0.259768	-0.0233467	-0.0716702	-0.149829	-1.65994	-0.596785	-2.25637	-1.15496	-3.31924	-2.03967	-0.198371	-0.60549	-1.247	0.113912	0.55794	0.0364624	0.262921	0.00373696	0.0560397	0.844935	0.552266
Aifm1	Q9Z0X1	ID_0000258	10.5983	10.7377	10.3589	10.2812	10.3677	10.1995	0.173729	0.0859104	0.225154	0.0724015	0.0930605	0.0974566	-1.06202	1.12385	1.05822	1.47615	1.33994	-1.10165	1.1349	1.31347	1.26622	-0.0868139	0.168456	0.0816416	0.561837	0.422169	-0.139667	0.182569	0.393381	0.340528	-1.13288	2.20012	1.06728	6.72693	5.06406	-1.56547	2.1968	4.70251	4.08163	0.271845	0.0408286	0.299681	2.37576e-06	7.62526e-05	0.134546	0.0411007	0.000168898
Aifm2	Q8BUE4	ID_0002756	3.41297	3.49322	3.80537	3.47978	3.7007	3.56704	0.214891	0.120219	0.17926	0.149714	0.160543	0.230556	-1.1656	1.09717	-1.06238	-1.06061	-1.12152	-1.05744	1.17024	-1.16366	-1.05568	-0.221078	0.133784	-0.0872936	-0.0848891	-0.16546	-0.0805713	0.226804	-0.218674	-0.0781668	-1.82776	1.10883	-0.719178	-0.644245	-1.25209	-0.571887	1.73887	-1.66483	-0.590201	0.083886	0.281818	0.481086	0.527385	0.226254	0.574335	0.0987992	0.11292
Aimp1	P31230	ID_0001663	7.18265	6.99285	7.44899	7.70248	7.6047	7.64886	0.398873	0.253013	0.225056	0.0397596	0.0338503	0.0751243	1.0701	-1.03101	1.03792	-1.61792	-1.41864	1.14047	-1.17936	-1.56926	-1.47244	0.0977475	-0.0440543	0.0536932	-0.694142	-0.504513	0.189629	-0.238009	-0.650087	-0.558206	0.959246	-0.432429	0.52682	-6.29394	-4.5715	1.61861	-2.15445	-5.89549	-5.05695	0.349899	0.670467	0.604627	5.66763e-06	0.000225898	0.122582	0.0447204	1.28932e-05
Aimp2	Q8R010	ID_0001835	6.45809	6.30627	6.84514	7.03741	6.97693	7.01173	0.417933	0.285821	0.190388	0.0404328	0.0174064	0.108762	1.0428	-1.02436	1.018	-1.67341	-1.50661	1.11072	-1.15176	-1.63362	-1.53373	0.0604584	-0.0347202	0.0257383	-0.742794	-0.591302	0.151493	-0.203836	-0.708074	-0.61704	0.547776	-0.3146	0.233174	-6.2226	-4.94954	1.19534	-1.70274	-5.9323	-5.16465	0.590444	0.756613	0.818206	6.55615e-06	9.7972e-05	0.247169	0.105488	1.19404e-05
Aip	O08915	ID_0003085	3.73344	3.51595	3.82847	4.15201	3.84854	3.92326	0.285538	0.212773	0.274861	0.0197567	0.0527252	0.119982	1.23429	-1.05356	1.17154	-1.35333	-1.16336	1.16329	-1.08936	-1.28454	-1.36293	0.303677	-0.0752712	0.228406	-0.436518	-0.218303	0.218216	-0.123477	-0.361247	-0.446708	3.1437	-0.775345	2.36888	-4.09594	-2.06329	1.91624	-1.17056	-3.38419	-4.24098	0.00551509	0.448009	0.0289945	0.000654524	0.0535187	0.0710379	0.256747	0.00323347
Ak2	Q9WTP6	ID_0000191	10.232	10.4814	10.1648	9.82227	10.0019	9.96583	0.229939	0.124682	0.157593	0.0786844	0.0717518	0.0580514	-1.13263	1.0254	-1.10457	1.43987	1.21115	-1.18884	1.15613	1.40421	1.33781	-0.179672	0.0361807	-0.143491	0.525937	0.276383	-0.249554	0.209306	0.489756	0.419874	-2.06801	0.41579	-1.65221	5.53439	2.91795	-2.46201	2.21166	5.15189	4.43908	0.0530271	0.682384	0.115492	2.76289e-05	0.0090483	0.023918	0.0398953	6.29714e-05
Ak3	Q9WTP7	ID_0000503	9.82767	10.1415	9.77718	9.34194	9.6828	9.53806	0.335262	0.176112	0.188413	0.0892961	0.0809241	0.158561	-1.26627	1.10565	-1.14527	1.55743	1.25244	-1.24351	1.20988	1.40862	1.43439	-0.340584	0.144892	-0.195691	0.639171	0.324747	-0.314423	0.274867	0.494278	0.520438	-3.73256	1.5844	-2.14811	6.39847	3.26461	-2.94991	2.76497	4.94094	5.24231	0.00148146	0.130176	0.0452869	4.58402e-06	0.00421961	0.00843966	0.0125976	9.98377e-05
Ak4	Q9WUR9	ID_0001493	6.32839	7.8256	6.99061	5.72509	7.39423	7.03832	0.704036	0.297595	0.24706	0.340872	0.0526033	0.152493	-3.18049	1.27974	-2.48526	1.76561	-1.59955	-2.82418	-1.01021	1.37966	1.55372	-1.66925	0.355851	-1.3134	0.820167	-0.677665	-1.49783	-0.0146506	0.464316	0.635731	-8.03487	1.70597	-6.32857	3.61393	-3.00699	-6.22437	-0.0647874	2.04404	2.83137	2.00392e-07	0.104874	5.282e-06	0.00193365	0.00744963	6.53254e-06	0.949044	0.0555657
Akap1	O08715	ID_0001106	6.86573	7.07912	6.70902	6.57989	6.59788	6.54892	0.220119	0.0884432	0.15039	0.0527016	0.0749678	0.111289	-1.01257	1.03452	1.02167	1.45386	1.25392	-1.15946	1.12486	1.40536	1.22732	-0.0180245	0.048957	0.0309325	0.539893	0.326444	-0.213448	0.169752	0.490936	0.295512	-0.21256	0.577426	0.364869	5.85457	3.54292	-2.17269	1.84374	5.32254	3.2068	0.834012	0.570666	0.719378	1.40451e-05	0.00226736	0.0431269	0.0814236	4.35169e-05
Akap13	E9Q394	ID_0002372	3.09719	2.98622	3.33053	3.33272	3.35169	3.38132	0.157708	0.169102	0.116359	0.0697265	0.0471034	0.0883486	-1.01314	-1.02077	-1.03419	-1.32331	-1.22562	1.0797	-1.04244	-1.29638	-1.18511	-0.0188392	-0.0296554	-0.0484946	-0.404147	-0.293516	0.11063	-0.0599653	-0.374491	-0.245021	-0.238243	-0.375587	-0.613811	-4.64822	-3.39173	1.18607	-0.699336	-4.30379	-2.82759	0.814332	0.711529	0.546872	0.0001905	0.00317953	0.250717	0.493108	0.000410619
Akap8	Q9DBR0	ID_0002453	4.51777	4.74269	4.51741	4.02282	4.26041	4.25037	0.296791	0.14333	0.0901937	0.0595493	0.0611062	0.0224624	-1.1789	1.00688	-1.17084	1.42452	1.21937	-1.16824	1.21846	1.41479	1.42769	-0.237438	0.00989254	-0.227545	0.510479	0.286142	-0.224337	0.285064	0.500586	0.513687	-2.75462	0.115352	-2.63934	5.53502	3.09162	-2.2966	3.08009	5.42874	5.52435	0.012881	0.909419	0.016476	2.75915e-05	0.00618623	0.0336083	0.00634518	3.46321e-05
Akap8l	Q9R0L7	ID_0004318	1.23005	1.14829	0.916187	0.878678	0.880592	1.02471	0.121464	0.105527	0.13111	0.0407245	0.161438	0.129977	-1.00134	-1.10507	-1.10655	1.09279	1.15695	1.05871	-1.07447	1.20761	1.28022	-0.00192828	-0.144141	-0.146069	0.128017	0.210328	0.0823113	-0.103623	0.272157	0.356397	-0.019632	-1.48299	-1.50246	1.23981	2.05066	0.760857	-0.983607	2.61019	3.4398	0.984549	0.155041	0.149983	0.23066	0.0548531	0.456405	0.338095	0.017526
Akap9	Q70FJ1	ID_0002545	2.16942	2.05214	2.1182	1.97273	1.85972	1.8619	0.123909	0.0536875	0.0763469	0.113511	0.142302	0.089353	1.08116	-1.00044	1.08069	1.12442	1.22021	1.08519	1.17669	1.12491	1.1291	0.112585	-0.000627973	0.111957	0.169183	0.287126	0.117942	0.234729	0.169811	0.175169	1.59411	-0.0088405	1.58542	2.21838	3.79046	1.47591	3.09019	2.22635	2.32506	0.127983	0.993042	0.129944	0.0393611	0.00130069	0.156916	0.00620563	0.0387362
Akr1a1	Q9JII6	ID_0000533	9.1766	8.72546	9.21607	10.0085	9.40473	9.47766	0.463314	0.359214	0.322839	0.124198	0.0252869	0.145264	1.52022	-1.05161	1.44561	-1.73971	-1.27313	1.36649	-1.2381	-1.65433	-1.84045	0.604281	-0.0725998	0.531682	-0.798848	-0.348376	0.450473	-0.308133	-0.726249	-0.880057	4.25697	-0.514419	3.74252	-5.26693	-2.28258	2.80014	-2.01773	-4.79189	-5.73572	0.000456031	0.613096	0.00144869	4.90695e-05	0.0345789	0.0116791	0.0584778	0.000138609
Akr1b3	P45376	ID_0002119	5.53002	5.13265	5.72919	6.32337	5.94879	6.01807	0.441484	0.387236	0.325343	0.198442	0.148144	0.110216	1.29668	-1.04925	1.23581	-1.90865	-1.44942	1.31684	-1.26266	-1.81906	-1.79122	0.374824	-0.0693611	0.305463	-0.932553	-0.535477	0.397075	-0.336467	-0.863192	-0.84094	2.5719	-0.476425	2.09564	-5.89774	-3.39046	2.3615	-2.13051	-5.45986	-5.31952	0.0190021	0.639393	0.0502308	1.28328e-05	0.00318856	0.0294371	0.0468934	3.23983e-05
Akr1b8	P45377	ID_0004052	0.522284	0.149399	1.44778	-0.384748	-0.242381	0.693792	0.522497	0.571329	0.55436	0.810979	0.347399	0.843869	-1.06642	-2.00117	-2.13407	-1.41303	-1.0934	1.29232	1.7202	1.41622	1.95177	-0.0927704	-1.00084	-1.09361	-0.498795	-0.128827	0.369968	0.782579	0.502045	0.964784	-0.252702	-2.92818	-3.16122	-1.38645	-0.370574	0.964417	2.42112	1.31476	2.57511	0.803306	0.00884895	0.00530571	0.182218	0.715196	0.34737	0.0260347	0.20478
Akr1c13	Q8VC28	ID_0000471	8.871	8.60351	9.11948	9.57084	9.37175	9.35249	0.424664	0.306877	0.302394	0.0403072	0.0578877	0.109075	1.14788	1.01373	1.16365	-1.73953	-1.446	1.20299	-1.21663	-1.76342	-1.68263	0.198972	0.0196787	0.218651	-0.798694	-0.532065	0.266629	-0.282887	-0.818373	-0.750716	1.79892	0.178348	1.97726	-6.74111	-4.47483	2.12669	-2.37077	-6.90582	-6.2997	0.0884919	0.860403	0.0632254	2.31006e-06	0.00028017	0.0472488	0.028882	1.67109e-06
Akr1c18	Q8K023	ID_0001287	5.08357	4.71704	5.22917	5.85555	5.54128	5.53424	0.505327	0.511173	0.443038	0.0780564	0.109482	0.113583	1.24365	1.00488	1.24973	-1.83684	-1.42599	1.28812	-1.28959	-1.84582	-1.7821	0.314584	0.00702902	0.321613	-0.877229	-0.511962	0.365267	-0.366908	-0.884258	-0.833575	2.05754	0.0459812	2.10352	-5.26292	-3.08192	2.058	-2.21033	-5.30509	-5.01722	0.0541222	0.963822	0.0494589	4.94967e-05	0.00631966	0.0540739	0.0400018	4.51863e-05
Akr1c6	P70694	ID_0000184	11.1487	10.2042	11.1012	11.8323	10.9829	11.2931	0.638887	0.497545	0.394549	0.154652	0.178137	0.136635	1.80192	-1.23921	1.45409	-2.19166	-1.13958	1.92321	-1.1768	-1.76859	-1.65705	0.849534	-0.309421	0.540113	-1.13202	-0.188506	0.943519	-0.234875	-0.822603	-0.728618	3.98639	-1.4609	2.52609	-4.97827	-0.818976	3.90225	-1.02104	-3.6289	-3.14801	0.000837231	0.160947	0.0209228	9.19894e-05	0.423304	0.0010116	0.320501	0.0018698
Akr1d1	Q8VCX1	ID_0000691	8.73323	8.3727	8.92102	9.14049	9.00371	8.98015	0.350712	0.185433	0.214521	0.241802	0.259439	0.267597	1.09948	1.01654	1.11767	-1.55428	-1.21114	1.28332	-1.06302	-1.57999	-1.35365	0.13682	0.0236682	0.160489	-0.636247	-0.276367	0.35988	-0.0881644	-0.659915	-0.436856	0.860859	0.149194	1.01005	-3.72584	-1.61139	1.98588	-0.512692	-3.86347	-2.54284	0.40042	0.883028	0.325599	0.00150402	0.124153	0.0621861	0.61428	0.00110379
Akr1e1	Q9DCT1	ID_0002067	6.12449	6.10646	6.50181	6.71786	6.86375	6.72698	0.346118	0.294701	0.243275	0.15173	0.130797	0.218449	-1.1065	1.09959	-1.00628	-1.58602	-1.56648	1.01247	-1.20593	-1.74397	-1.55671	-0.146002	0.13697	-0.00903185	-0.665409	-0.64753	0.0178792	-0.270146	-0.802379	-0.638498	-1.24967	1.17231	-0.0773454	-5.26687	-5.12507	0.133346	-2.13418	-6.34807	-5.05377	0.227119	0.25606	0.939186	4.90759e-05	6.6756e-05	0.89537	0.0465548	5.07694e-06
Akr7a5	Q8CG76	ID_0000640	8.25955	8.30803	8.23008	8.47469	8.36153	8.37812	0.194594	0.0765802	0.115507	0.0373537	0.0642224	0.0460779	1.08164	-1.01154	1.0693	-1.06079	-1.09719	-1.03431	-1.11977	-1.04869	-1.17323	0.113225	-0.0165523	0.0966728	-0.0851426	-0.133811	-0.0486687	-0.163203	-0.0685903	-0.230484	1.70866	-0.250001	1.45866	-1.18569	-1.86437	-0.637692	-2.27441	-0.955308	-3.20881	0.104366	0.805362	0.161555	0.250865	0.0783399	0.531548	0.0351559	0.351833
Akt1s1	Q9D1F4	ID_0003707	3.53159	3.18645	3.51004	3.9825	3.70747	3.71657	0.258519	0.18085	0.299613	0.0535895	0.0615653	0.0661409	1.21004	-1.00647	1.20226	-1.47487	-1.16048	1.27091	-1.17756	-1.46539	-1.3952	0.275055	-0.00930458	0.265751	-0.560592	-0.214726	0.345866	-0.235797	-0.551287	-0.480477	3.14621	-0.105761	3.04053	-5.76092	-2.23527	3.32738	-2.45293	-5.66411	-5.02998	0.00548465	0.916919	0.00692151	1.70965e-05	0.0380472	0.00366987	0.0243735	2.09732e-05
Akt2	Q60823	ID_0002650	3.19271	3.16968	3.56295	3.61836	3.72681	3.63516	0.336992	0.164094	0.154051	0.175004	0.0934851	0.212503	-1.07619	1.06369	-1.01175	-1.42073	-1.39507	1.01839	-1.0815	-1.51121	-1.37887	-0.105929	0.0890761	-0.0168527	-0.506629	-0.480337	0.0262921	-0.113036	-0.595705	-0.463484	-1.09379	0.920217	-0.173606	-4.72967	-4.48828	0.227738	-1.07084	-5.57271	-4.329	0.288192	0.369393	0.864075	0.000159041	0.000271891	0.822367	0.298116	2.54633e-05
Alad	P10518	ID_0000848	6.89183	5.91696	6.75921	7.89442	6.90523	7.14175	0.626784	0.40479	0.262891	0.135468	0.101122	0.153069	1.98538	-1.178	1.68537	-2.39704	-1.22009	1.96464	-1.3371	-2.03483	-2.05631	0.989414	-0.236346	0.753068	-1.26126	-0.286987	0.974268	-0.419111	-1.02491	-1.04006	5.3608	-1.28434	4.07745	-6.34477	-1.43736	4.60812	-2.10034	-5.15909	-5.19515	4.00748e-05	0.214994	0.000682276	5.11101e-06	0.167442	0.000208237	0.0497692	6.19943e-05
Alas1	Q8VC19	ID_0001559	6.57675	6.00114	6.02773	5.1674	5.14478	5.21408	0.992762	0.745021	0.818919	0.34065	0.312309	0.350335	1.01538	-1.04904	-1.03315	1.81335	2.70106	1.48954	1.84662	1.90228	2.79059	0.0220198	-0.0690694	-0.0470496	0.858657	1.43352	0.574866	0.884887	0.927726	1.48057	0.0622835	-0.195408	-0.133125	2.24185	3.73408	1.40903	2.3102	2.42144	3.85586	0.95101	0.84722	0.895543	0.0375465	0.00147643	0.175538	0.0326916	0.0260173
Alas2	P08680	ID_0003086	4.24122	4.47741	4.04258	3.91936	4.12285	4.09196	0.522357	0.234122	0.271413	0.256541	0.359838	0.213704	-1.15138	1.02149	-1.12716	1.31234	1.11452	-1.17749	-1.02996	1.28473	1.25624	-0.203362	0.030676	-0.172686	0.392139	0.156423	-0.235716	-0.0425826	0.361463	0.329109	-0.973123	0.147389	-0.82578	1.75076	0.694729	-0.991865	-0.188142	1.61482	1.45627	0.34314	0.884431	0.419531	0.0966789	0.495924	0.334157	0.85283	0.123406
Alb	P07724	ID_0000240	10.8144	11.4152	10.9791	9.96093	11.1286	10.9625	0.868922	0.436296	0.439652	0.244229	0.239897	0.226944	-2.24619	1.12196	-2.00202	1.39952	-1.08497	-1.51843	1.03448	1.24739	1.84524	-1.16748	0.166023	-1.00145	0.48493	-0.117649	-0.60258	0.0489069	0.318907	0.883805	-4.40015	0.619224	-3.78136	1.65878	-0.405695	-1.94109	0.168278	1.08913	3.07688	0.000330997	0.543377	0.00132756	0.114146	0.689656	0.0677578	0.868204	0.290187
Alcam	Q61490	ID_0001257	7.12129	7.65447	7.14909	6.52693	7.21191	7.06303	0.303831	0.157856	0.204277	0.0717069	0.0562683	0.0660745	-1.60765	1.10871	-1.45002	1.53877	1.06323	-1.44726	1.08399	1.38789	1.5417	-0.68495	0.14888	-0.536069	0.621774	0.0884522	-0.533321	0.116355	0.472893	0.624522	-8.30497	1.80127	-6.50251	6.91794	0.986259	-5.57685	1.29725	5.25952	6.97718	1.23712e-07	0.0881093	3.71667e-06	1.63199e-06	0.336827	2.524e-05	0.210611	4.98622e-05
Aldh16a1	Q571I9	ID_0001560	6.48506	6.63854	6.96719	7.09575	7.40379	7.31683	0.226234	0.178115	0.188432	0.123377	0.158796	0.13943	-1.238	1.06219	-1.16552	-1.63735	-1.82115	-1.11226	-1.30376	-1.73917	-1.56252	-0.308015	0.0870398	-0.220975	-0.711362	-0.864852	-0.15349	-0.382676	-0.798402	-0.643877	-3.49873	0.98805	-2.51077	-7.46313	-9.08125	-1.51808	-4.00858	-8.3741	-6.76489	0.00250323	0.335973	0.0216048	5.7416e-07	3.2569e-08	0.146026	0.000796487	1.09511e-07
Aldh1a1	P24549	ID_0000133	12.5522	11.0507	12.1853	13.3116	11.8839	12.3656	0.602091	0.535782	0.171562	0.0941854	0.192624	0.198597	2.68969	-1.39566	1.92719	-2.55554	1.10757	2.83043	-1.16275	-1.83107	-1.74002	1.42744	-0.480942	0.946498	-1.35363	0.147392	1.50102	-0.217547	-0.872685	-0.799106	7.0202	-2.3937	4.62955	-6.28615	0.670393	6.52472	-0.994817	-4.07422	-3.59628	1.33748e-06	0.0275514	0.000198561	5.75831e-06	0.510953	3.55453e-06	0.332758	0.000687239
Aldh1a7	O35945	ID_0000207	8.45367	8.12761	8.58291	9.13395	8.79784	8.81861	0.26227	0.282392	0.134562	0.132387	0.234438	0.211504	1.2623	-1.01436	1.24443	-1.63245	-1.30236	1.25346	-1.19052	-1.60933	-1.62069	0.336055	-0.020574	0.315481	-0.707038	-0.381125	0.325913	-0.25159	-0.686464	-0.696606	2.40551	-0.147812	2.2577	-4.71587	-2.53426	2.05056	-1.67032	-4.57966	-4.6165	0.0268881	0.884102	0.0363644	0.000163976	0.0205671	0.054864	0.111818	0.000221837
Aldh1b1	Q9CZS1	ID_0000437	5.18702	8.58891	8.04074	5.99668	9.27005	8.82525	0.661625	0.368379	0.467385	1.06639	0.621362	0.548125	-9.67338	1.36082	-7.10852	-1.14016	-12.0544	-10.5725	-1.66837	-1.55155	-1.69577	-3.27402	0.444471	-2.82955	-0.189241	-3.59149	-3.40225	-0.738442	-0.633712	-0.761938	-7.57472	1.01426	-6.58167	-0.400826	-7.71114	-6.86967	-1.57219	-1.33592	-1.65746	4.65929e-07	0.323639	3.17146e-06	0.693174	3.61749e-07	1.7936e-06	0.132981	0.197902
Aldh1l1	Q8R0Y6	ID_0000128	11.3769	11.5127	11.9087	12.1024	12.4821	12.3558	0.5798	0.283759	0.210574	0.225798	0.194706	0.21779	-1.30062	1.0917	-1.19138	-1.84646	-2.03096	-1.09992	-1.40304	-2.01578	-1.70471	-0.379205	0.126574	-0.252631	-0.884761	-1.02216	-0.137397	-0.488555	-1.01133	-0.769527	-2.14241	0.712964	-1.4295	-4.65299	-5.38536	-0.687017	-2.55535	-5.31111	-4.06578	0.0458013	0.484832	0.169659	0.000188496	3.80129e-05	0.500659	0.0196761	4.46031e-05
Aldh2	P47738	ID_0000126	13.7953	13.3615	13.445	13.3394	12.9279	13.1072	0.106364	0.0615679	0.107379	0.0794729	0.046536	0.0871158	1.33003	-1.13229	1.17463	1.19456	1.61368	1.35086	1.26578	1.35259	1.37377	0.411456	-0.179246	0.232209	0.256478	0.690352	0.433873	0.34003	0.435725	0.458143	5.84066	-2.55178	3.28904	3.34501	8.94235	5.26985	4.4289	5.69401	5.91941	1.44602e-05	0.0198242	0.00399662	0.00352855	4.11276e-08	4.87605e-05	0.000310414	1.96881e-05
Aldh3a2	P47740	ID_0000317	11.4578	8.74083	10.1583	11.3427	7.98034	9.83516	0.086783	0.422332	0.310056	0.204212	0.193641	0.319947	10.2838	-3.61664	2.84346	-2.11483	3.10989	6.57688	1.26294	1.71014	1.0937	3.3623	-1.85465	1.50765	-1.08054	1.63686	2.7174	0.336782	0.77411	0.129214	18.9262	-10.6211	8.34051	-5.68423	8.29906	13.144	1.73778	4.14173	0.645858	1.70088e-13	2.84762e-09	1.16188e-07	2.00993e-05	1.25012e-07	8.79186e-11	0.0989946	0.000590557
Aldh4a1	Q8CHT0	ID_0000150	11.3297	11.315	10.9948	10.9101	10.9097	10.9575	0.276722	0.113233	0.17599	0.0711054	0.137755	0.134863	1.00043	-1.03357	-1.03312	1.31576	1.32846	1.00965	1.05362	1.35992	1.37245	0.00062546	-0.0476297	-0.0470042	0.395892	0.409753	0.0138605	0.0753537	0.443522	0.456757	0.00907383	-0.690624	-0.681563	5.26103	5.44421	0.172396	1.00567	5.89668	6.07157	0.992858	0.498441	0.504023	4.97e-05	3.3503e-05	0.865013	0.327645	1.28614e-05
Aldh5a1	Q8BWF0	ID_0000460	9.50068	9.79926	9.38134	9.04026	9.3539	9.24839	0.247434	0.0881731	0.114179	0.0749475	0.0680274	0.0778887	-1.24279	1.07593	-1.15509	1.47612	1.19996	-1.23014	1.10486	1.37195	1.38606	-0.313582	0.10558	-0.208002	0.561812	0.262991	-0.298821	0.143867	0.456232	0.470993	-3.75999	1.2629	-2.49706	6.15327	2.89225	-3.06855	1.58476	4.99154	5.19107	0.00139289	0.222432	0.0222328	7.558e-06	0.00956826	0.00650824	0.130095	8.93549e-05
Aldh6a1	Q9EQ20	ID_0000141	11.5236	11.6679	11.3255	11.0737	11.1483	11.1337	0.327673	0.0697344	0.124703	0.0531153	0.0700323	0.181722	-1.05307	1.01049	-1.04214	1.4795	1.3378	-1.10592	1.16684	1.46414	1.39417	-0.074603	0.0150587	-0.0595444	0.565108	0.41986	-0.145248	0.222603	0.550049	0.479405	-0.85518	0.172505	-0.682668	5.92274	4.40939	-1.42489	2.34408	5.76411	5.0377	0.403475	0.864928	0.503341	1.21807e-05	0.000324238	0.170968	0.0305064	1.69822e-05
Aldh7a1	Q9DBF1-2	ID_0000177	10.6454	10.8751	10.7679	10.5794	10.8585	10.805	0.0309714	0.0287134	0.0661501	0.0716879	0.0782208	0.10457	-1.21337	1.0378	-1.16917	1.05557	-1.11081	-1.17254	-1.02045	1.01712	1.05254	-0.279014	0.0535254	-0.225488	0.0780155	-0.151616	-0.229631	-0.0292057	0.0244902	0.0738728	-4.51605	0.864276	-3.65179	1.16023	-2.2616	-3.21574	-0.434945	0.364025	1.10434	0.000255574	0.398588	0.00177615	0.260822	0.0360794	0.00470268	0.668672	0.719998
Aldh8a1	Q8BH00	ID_0000303	9.33783	9.26094	9.77756	10.0342	9.97261	9.91318	0.464039	0.309122	0.256875	0.0827458	0.0611617	0.101393	1.04362	1.04234	1.08781	-1.62732	-1.54396	1.05399	-1.13732	-1.69622	-1.67954	0.0616018	0.059825	0.121427	-0.702495	-0.626636	0.0758589	-0.185638	-0.76232	-0.748063	0.540932	0.526	1.06694	-5.74555	-5.11977	0.586913	-1.5077	-6.2312	-6.10467	0.595058	0.605185	0.299831	1.76589e-05	6.75304e-05	0.564411	0.148646	6.44189e-06
Aldh9a1	Q9JLJ2	ID_0000263	9.95694	9.99497	10.1071	10.2586	10.2156	10.193	0.0254841	0.0589424	0.00557861	0.0843019	0.0721797	0.119186	1.03023	1.01583	1.04655	-1.15309	-1.18394	-1.02676	-1.06688	-1.17135	-1.23905	0.0429703	0.022666	0.0656363	-0.2055	-0.243594	-0.0380933	-0.0933921	-0.228166	-0.30923	0.676074	0.356858	1.03294	-2.98965	-3.54565	-0.522217	-1.35667	-3.31868	-4.49824	0.507422	0.725267	0.31505	0.00773776	0.00225356	0.607764	0.191334	0.00374162
Aldoa	P05064	ID_0000763	7.05912	7.38525	7.65552	7.68874	8.14144	7.98154	0.283464	0.100507	0.166257	0.132331	0.110425	0.133148	-1.36864	1.11741	-1.22483	-1.54189	-1.93321	-1.25379	-1.27856	-1.72292	-1.57834	-0.452743	0.160155	-0.292587	-0.624701	-0.950996	-0.326295	-0.354522	-0.784857	-0.658409	-5.02071	1.77347	-3.24793	-6.40067	-9.7552	-3.15375	-3.62783	-8.03427	-6.76287	8.38283e-05	0.0927399	0.00437879	4.56364e-06	1.08472e-08	0.00539403	0.00187427	2.00609e-07
Aldob	Q91Y97	ID_0000108	11.9069	12.5164	12.8295	12.238	13.2389	12.9628	0.243392	0.143607	0.159325	0.358714	0.214631	0.359216	-2.00217	1.2124	-1.65142	-1.41634	-2.16198	-1.52646	-1.14001	-1.71716	-1.30917	-1.00157	0.277862	-0.723703	-0.502165	-1.11235	-0.610186	-0.189042	-0.780027	-0.388648	-7.74818	2.13109	-5.6183	-3.58448	-8.00936	-4.14938	-1.34311	-5.55031	-2.82133	3.3787e-07	0.0468395	2.31119e-05	0.0020657	2.09833e-07	0.000580506	0.195607	2.67069e-05
Aldoc	P05063	ID_0001189	4.28977	4.10762	4.49159	5.07383	5.06351	5.00111	0.350501	0.314415	0.388676	0.131255	0.176625	0.267092	1.00733	1.04392	1.05156	-1.90353	-1.67737	1.13483	-1.45881	-1.98713	-1.76386	0.0105308	0.0620062	0.072537	-0.928679	-0.746199	0.182479	-0.544789	-0.990685	-0.818736	0.0666372	0.392222	0.458852	-5.33032	-4.30323	0.976655	-3.15543	-5.68784	-4.72307	0.947591	0.69941	0.651726	4.27939e-05	0.000411136	0.341435	0.00537413	1.99462e-05
Alg1	Q921Q3	ID_0004053	1.90027	2.10335	1.71773	1.68867	1.81812	1.73582	0.226394	0.202522	0.154099	0.24505	0.19508	0.0902948	-1.09069	1.05883	-1.03009	1.31786	1.14567	-1.15029	1.00864	1.24464	1.18015	-0.125246	0.0824702	-0.0427757	0.398196	0.196195	-0.202001	0.0124169	0.315726	0.23897	-1.04434	0.689651	-0.354988	3.12804	1.52195	-1.50472	0.095124	2.49154	1.84886	0.309887	0.499039	0.726644	0.00570904	0.145059	0.149407	0.925247	0.0224907
Alg10b	Q3UGP8	ID_0004600	1.23763	1.58207	0.977523	0.866372	1.03761	0.84485	0.460173	0.474873	0.14567	0.27086	0.227678	0.254353	-1.12829	1.14275	1.01282	1.69685	1.33874	-1.26749	1.11443	1.48489	1.3218	-0.174132	0.192505	0.0183727	0.76286	0.42088	-0.34198	0.156311	0.570355	0.402508	-0.826753	0.9126	0.0860458	3.47991	1.87218	-1.50696	0.680658	2.63853	1.79301	0.418993	0.373282	0.932362	0.00261093	0.0771998	0.148834	0.504583	0.0165043
Alg11	Q3TZM9	ID_0004054	1.93509	1.71279	1.66824	1.87522	1.76267	1.66993	0.110914	0.0675354	0.0561429	0.125325	0.0653629	0.106048	1.08137	1.06631	1.15307	1.03499	1.20772	1.16689	1.00343	-1.03026	1.04739	0.112858	0.0926287	0.205486	0.0496143	0.272285	0.222671	0.00494013	-0.0430144	0.0667993	1.44705	1.17378	2.61974	0.577558	3.21793	2.47537	0.057323	-0.503263	0.798132	0.164743	0.255486	0.0171751	0.570579	0.00467996	0.0232619	0.954907	0.620764
Alg12	Q8VDB2	ID_0004181	1.51663	1.78814	1.3649	1.37648	1.33697	1.19311	0.206733	0.0988553	0.0923961	0.161362	0.251292	0.0486375	1.02853	1.10474	1.13625	1.52017	1.26124	-1.2053	1.13442	1.37604	1.11	0.0405772	0.143706	0.184283	0.604231	0.334837	-0.269394	0.181961	0.460525	0.150555	0.348918	1.2204	1.5689	4.88926	2.65831	-2.09054	1.42811	3.76261	1.20926	0.731121	0.237758	0.133746	0.000111844	0.0158251	0.0507364	0.170052	0.00138472
Alg13	Q9D8C3-2	ID_0004601	1.97407	1.79337	1.61669	1.86012	1.63086	1.63644	0.226643	0.092853	0.0668916	0.0927664	0.168023	0.106576	1.17223	-1.00394	1.16763	1.11689	1.26609	1.13358	-1.01203	1.1213	1.08433	0.229256	-0.00567809	0.223578	0.159489	0.340376	0.180886	-0.0172459	0.165168	0.116798	2.26593	-0.0554115	2.21059	1.44985	3.13073	1.57644	-0.154781	1.50099	1.0874	0.0357647	0.956409	0.0399808	0.163969	0.00567529	0.132	0.878683	0.150361
Alg2	Q9DBE8	ID_0002413	5.13939	5.17167	4.87509	5.04109	5.07358	5.05207	0.179111	0.125394	0.16481	0.12102	0.087253	0.0934347	-1.02276	1.015	-1.00765	1.09701	1.07274	-1.02262	-1.11956	1.0808	1.08094	-0.0324613	0.0214732	-0.0109882	0.133571	0.101296	-0.0322751	-0.162932	0.112098	0.112284	-0.378849	0.250627	-0.128225	1.43749	1.08993	-0.32661	-1.74957	1.20653	1.20809	0.709146	0.804886	0.899365	0.167406	0.289842	0.747657	0.0968897	0.242932
Alg5	Q9DB25	ID_0003418	5.45499	5.23867	5.06758	5.41485	5.15191	5.24436	0.120227	0.142689	0.030265	0.0689684	0.102826	0.110512	1.19994	-1.0662	1.12544	1.00476	1.16727	1.16175	-1.12062	1.07127	1.03717	0.262961	-0.0924729	0.170488	0.0068466	0.223144	0.216298	-0.164297	0.0993195	0.0526566	3.68201	-1.29427	2.38799	0.0883277	2.88055	2.62409	-2.11767	1.28093	0.68	0.00165964	0.211618	0.027877	0.930573	0.00981462	0.0170176	0.0480987	0.216165
Alg6	Q3TAE8	ID_0004875	1.1338	1.6599	0.831344	0.869286	0.946565	0.826374	0.280559	0.191812	0.202332	0.0816374	0.132747	0.155804	-1.0536	1.08577	1.03053	1.8275	1.27121	-1.43761	1.02912	1.68314	1.23354	-0.0753242	0.118715	0.0433909	0.86987	0.346197	-0.523673	0.041408	0.751154	0.302806	-0.708807	1.11369	0.404777	7.94728	3.0435	-4.5908	0.354805	6.92491	2.66973	0.487348	0.27978	0.690319	2.34799e-07	0.00687642	0.000216409	0.726779	1.60992e-06
Alg9	Q8VDI9	ID_0003236	3.8212	3.70885	3.36126	3.64385	3.21999	3.27786	0.229383	0.160402	0.157695	0.224065	0.145046	0.160634	1.3423	-1.04128	1.28908	1.39103	1.50539	1.08221	1.09375	1.44846	1.1678	0.424702	-0.0583626	0.366339	0.476153	0.590133	0.11398	0.129289	0.534516	0.223794	5.81645	-0.791002	5.0265	6.0467	7.51936	1.38216	1.62268	6.77634	2.87987	1.52132e-05	0.439043	8.2774e-05	9.41557e-06	5.16688e-07	0.183509	0.121704	2.15483e-06
Alkbh3	Q8K1E6	ID_0003815	1.28622	1.19767	1.08002	1.43333	1.44135	1.41422	0.389951	0.407593	0.304218	0.0798565	0.135549	0.168768	-1.00514	1.01596	1.01077	-1.18679	-1.11829	1.06125	-1.29119	-1.20573	-1.13033	-0.00739104	0.0228487	0.0154577	-0.247061	-0.16129	0.0857712	-0.368696	-0.26991	-0.176747	-0.0525225	0.162182	0.109652	-1.58254	-1.04099	0.511982	-2.3371	-1.73154	-1.14192	0.95868	0.872934	0.913875	0.130602	0.311394	0.614767	0.0309456	0.100125
Alkbh5	Q3TSG4	ID_0004876	0.0684415	-0.233888	0.249332	-0.0128977	0.166583	0.0264314	0.370391	0.277313	0.324643	0.173737	0.17272	0.123751	-1.13506	1.10242	-1.02962	-1.23623	1.00122	1.23774	1.13486	-1.36284	1.03087	-0.182773	0.140668	-0.0421054	-0.305951	0.00175455	0.307706	0.182518	-0.446619	0.0438599	-1.44286	1.11398	-0.328999	-2.1516	0.0126889	2.04082	1.34187	-3.16865	0.316309	0.165905	0.279661	0.74588	0.0449745	0.990013	0.0559147	0.196001	0.00521931
Als2	Q920R0	ID_0002001	3.894	4.03143	4.13243	4.57562	4.67954	4.60772	0.208401	0.0663397	0.164627	0.135259	0.183278	0.224098	-1.07481	1.05066	-1.02299	-1.53274	-1.68437	-1.09893	-1.42817	-1.61038	-1.64652	-0.104079	0.0712899	-0.0327896	-0.616113	-0.752211	-0.136098	-0.514164	-0.687403	-0.719421	-1.27297	0.872315	-0.400711	-6.85325	-8.33304	-1.40318	-5.73567	-7.65179	-7.96674	0.218912	0.394303	0.693258	1.85226e-06	1.17729e-07	0.17725	1.80305e-05	4.03727e-07
Alyref	O08583	ID_0002002	5.83667	6.06183	6.07164	5.50126	5.80666	5.83658	0.131843	0.095733	0.0115585	0.102074	0.0258329	0.0411601	-1.23576	-1.02095	-1.26166	1.17643	1.00645	-1.1689	1.18448	1.20108	1.26979	-0.305403	-0.0299167	-0.335319	0.234417	0.00926885	-0.225149	0.244253	0.264334	0.344588	-4.98886	-0.488734	-5.47746	3.52711	0.139525	-3.18408	3.675	3.97731	5.18679	8.98809e-05	0.630817	3.12006e-05	0.00234911	0.890554	0.00504425	0.00168598	0.000854491
Amacr	O09174	ID_0000320	8.90317	8.96812	8.64267	8.87357	8.78156	8.67873	0.172192	0.133996	0.195559	0.214937	0.12294	0.169423	1.06569	1.07416	1.14472	1.24967	1.19436	-1.04631	-1.00299	1.16339	1.04336	0.0917847	0.103211	0.194996	0.321549	0.256237	-0.0653124	-0.00431148	0.218338	0.0612408	0.978594	1.10276	2.08128	3.15654	2.51778	-0.601138	-0.0425136	2.14125	0.600602	0.340501	0.284378	0.0516673	0.00536092	0.0212899	0.555098	0.966548	0.0459071
Ambp	Q07456	ID_0002038	5.95765	6.14357	5.7385	5.5914	6.11152	5.88569	0.215831	0.125628	0.118088	0.104746	0.179108	0.194542	-1.43413	1.16948	-1.22629	1.20406	1.05846	-1.13755	-1.09973	1.02956	1.29798	-0.520173	0.22587	-0.294303	0.267902	0.0819672	-0.185935	-0.137144	0.0420323	0.37627	-4.76107	2.06725	-2.69492	2.25884	0.691483	-1.47336	-1.15727	0.354256	3.1744	0.000148373	0.0531052	0.0146375	0.0362808	0.497914	0.157595	0.261996	0.727183
Amdhd1	Q9DBA8	ID_0000353	7.29654	9.25711	9.27834	7.26163	9.9896	9.53944	0.493458	0.118609	0.218837	0.741207	0.123169	0.222005	-6.62862	1.3669	-4.84936	-1.24294	-4.83619	-3.89092	-1.22516	-1.69899	1.00272	-2.72871	0.450913	-2.2778	-0.313761	-2.27387	-1.96011	-0.292967	-0.764674	0.00392311	-10.5479	1.71189	-8.8504	-1.10668	-8.16845	-6.62612	-1.03301	-2.685	0.0143396	3.1782e-09	0.103758	4.80581e-08	0.282724	1.57679e-07	2.90228e-06	0.315016	0.0149506
Amdhd2	Q8JZV7	ID_0004319	1.80602	1.69734	2.04067	2.03687	1.98183	1.95568	0.157568	0.0796323	0.0782936	0.232876	0.213414	0.278602	1.03881	1.01832	1.05784	-1.19689	-1.10999	1.07829	1.06005	-1.21881	-1.17419	0.0549297	0.0261861	0.0811158	-0.259292	-0.150549	0.108742	0.0841269	-0.285478	-0.231665	0.399211	0.189553	0.588741	-1.69591	-0.992596	0.663456	0.563422	-1.86932	-1.5328	0.694343	0.851739	0.563209	0.106795	0.33381	0.515284	0.579965	0.0776164
Amfr	Q9R049-2	ID_0001902	3.4909	3.45932	3.25632	3.64915	3.36101	3.39918	0.230341	0.0189192	0.186251	0.187312	0.140166	0.213158	1.22107	-1.02745	1.18844	1.05988	1.08458	1.0233	-1.08513	1.08898	-1.09576	0.288144	-0.0390735	0.249071	0.0839029	0.117138	0.0332354	-0.117869	0.122976	-0.131933	2.65248	-0.357209	2.29543	0.709248	0.991279	0.264832	-0.988945	1.03848	-1.12356	0.0160225	0.725009	0.0336888	0.487081	0.334435	0.794089	0.335546	0.312534
Ampd2	Q9DBT5	ID_0002265	4.32729	4.21986	4.53368	4.98471	5.0504	4.85896	0.368344	0.225237	0.229475	0.0787518	0.0939727	0.204219	-1.04658	1.14151	1.0907	-1.60705	-1.49035	1.0783	-1.293	-1.83446	-1.62553	-0.0656864	0.190943	0.125256	-0.684412	-0.575651	0.108761	-0.37072	-0.875354	-0.700907	-0.706712	2.05258	1.34603	-6.69755	-5.64785	0.993787	-3.65234	-8.57501	-6.88196	0.488619	0.0546484	0.19468	2.51811e-06	2.17081e-05	0.333245	0.00177396	7.71028e-08
Amt	Q8CFA2	ID_0001202	7.15097	7.34362	6.96056	6.32918	6.59866	6.47656	0.399996	0.270496	0.280312	0.26537	0.181386	0.239238	-1.20542	1.08835	-1.10757	1.85569	1.62363	-1.14293	1.42296	1.70505	1.79828	-0.269542	0.122147	-0.147394	0.891959	0.699225	-0.192733	0.508899	0.769811	0.84662	-1.59706	0.723266	-0.873824	4.85092	3.80532	-0.982674	2.77143	4.18447	4.61014	0.127322	0.478631	0.393501	0.000121691	0.00125797	0.338542	0.012424	0.000536533
Amy1	P00687	ID_0001731	6.41803	5.864	5.88359	5.69628	5.14789	5.36588	0.365055	0.439791	0.52466	0.161624	0.197184	0.376102	1.46305	-1.16354	1.25741	1.45962	2.14263	1.46794	1.47945	1.69833	1.704	0.548977	-0.218525	0.330452	0.545591	1.09938	0.553789	0.565059	0.764116	0.768928	2.73558	-1.08842	1.64805	2.50741	5.04317	2.38902	2.59681	3.50901	3.52876	0.013418	0.290492	0.116351	0.0217573	7.98109e-05	0.0278181	0.0180291	0.00244628
Anapc7	Q9WVM3	ID_0004483	-0.422723	-0.459426	-0.295972	-0.194222	-0.431757	-0.377963	0.215978	0.173278	0.0846916	0.132698	0.200229	0.177056	1.17878	-1.03787	1.13577	-1.05821	-1.0316	1.0258	1.05831	-1.0196	-1.17166	0.237296	-0.0536265	0.183669	-0.081632	-0.0448864	0.0367456	0.0817636	-0.0280055	-0.228556	1.81889	-0.405842	1.4135	-0.56716	-0.312851	0.239151	0.576393	-0.193903	-1.61149	0.0852793	0.68955	0.174243	0.577475	0.75792	0.813638	0.571349	0.848381
Angel2	Q8K1C0	ID_0004484	0.576851	0.857659	0.414513	0.212387	0.51699	0.417063	0.490712	0.383824	0.303274	0.22094	0.282254	0.294071	-1.2419	1.07136	-1.15918	1.44935	1.1996	-1.2082	1.06214	1.35281	1.39055	-0.312548	0.0994459	-0.213102	0.535406	0.262552	-0.272855	0.0869724	0.435961	0.475654	-2.68484	0.867573	-1.81807	4.44801	2.13044	-2.15783	0.69585	3.64746	3.80488	0.0149557	0.396827	0.0854091	0.000297448	0.0468997	0.0444213	0.495238	0.00179351
Angptl3	Q9R182	ID_0002808	4.02497	3.83382	3.64781	3.56146	3.77008	3.8238	0.53018	0.453822	0.551302	0.17605	0.40106	0.305864	-1.15519	-1.03802	-1.19911	1.0167	1.16084	1.14176	-1.11873	1.05536	1.39197	-0.208127	-0.0538402	-0.261968	0.0239011	0.215166	0.191264	-0.161858	0.0777413	0.477133	-0.793439	-0.206685	-1.00003	0.0847139	0.766879	0.640726	-0.570355	0.275203	1.68971	0.437658	0.838531	0.330297	0.933406	0.452903	0.529618	0.575352	0.786233
Ank3	G5E8K5	ID_0002809	1.79948	1.91068	1.80834	1.27642	1.90804	1.61007	0.2548	0.285526	0.108429	0.182822	0.227628	0.216362	-1.54953	1.22999	-1.25979	1.22781	1.13667	-1.08018	1.14415	-1.00178	1.43196	-0.631833	0.298649	-0.333184	0.296082	0.184807	-0.111275	0.194278	-0.0025668	0.517991	-4.16157	2.01381	-2.15983	1.84566	1.14355	-0.658695	1.20303	-0.0162578	3.13849	0.000564828	0.0589231	0.0442449	0.0811324	0.267504	0.518268	0.24425	0.987204
Ankfy1	Q810B6	ID_0001535	5.79519	5.60549	6.05195	5.96728	5.89679	5.98456	0.131173	0.12001	0.0390936	0.0310701	0.0833869	0.116446	1.05007	-1.06272	-1.01205	-1.30308	-1.14252	1.14053	1.04575	-1.22617	-1.12891	0.0704802	-0.0877658	-0.0172855	-0.381921	-0.192222	0.189699	0.0645364	-0.294155	-0.174936	0.978773	-1.21878	-0.240009	-4.88771	-2.45997	2.28227	0.825531	-3.76505	-2.23883	0.340415	0.238358	0.812983	0.000112226	0.0240193	0.0346006	0.419669	0.00137714
Ankle2	Q6P1H6	ID_0002651	3.54443	3.6062	3.52854	3.15456	3.33607	3.55736	0.0899138	0.107725	0.097861	0.419579	0.224581	0.153429	-1.13159	-1.16464	-1.31789	1.00732	-1.03685	-1.04443	-1.04819	1.17316	1.27106	-0.178349	-0.219879	-0.398228	0.010515	-0.052201	-0.062716	-0.0679003	0.230394	0.346027	-1.36761	-1.70631	-3.07252	0.0757813	-0.375426	-0.424534	-0.488099	1.65092	2.46148	0.187946	0.10481	0.00645171	0.940413	0.711646	0.67611	0.631258	0.115757
Ankmy2	Q3TPE9	ID_0004758	-0.297867	-0.431327	0.17118	0.58926	0.26368	0.451395	0.207399	0.275771	0.347184	0.218319	0.216595	0.305546	1.25331	-1.14337	1.09615	-1.94019	-1.77071	1.09572	-1.2737	-1.6969	-1.94096	0.325741	-0.193293	0.132448	-0.956199	-0.824325	0.131874	-0.349027	-0.762906	-0.956773	3.51456	-2.06565	1.45018	-8.75186	-7.64798	1.07847	-3.39355	-6.90826	-8.94453	0.00241609	0.0532718	0.16388	5.68539e-08	4.06594e-07	0.294791	0.0031666	1.66314e-06
Ankrd11	E9Q4F7	ID_0004877	-2.20777	-2.28166	-2.58132	-3.01852	-2.77954	-2.51589	0.691762	0.17006	0.0962145	0.567358	0.283434	0.354938	-1.17477	-1.20089	-1.41077	1.23426	1.32385	1.07258	-1.00123	1.48221	1.86765	-0.232379	-0.264103	-0.496482	0.30365	0.404742	0.101091	-0.00177546	0.567753	0.901224	-1.00618	-1.1677	-2.18337	1.2845	1.72155	0.411521	-0.00733913	2.36473	3.75418	0.327409	0.25787	0.0422188	0.21494	0.101958	0.685455	0.994223	0.0292426
Ankrd17	Q99NH0	ID_0002695	2.024	1.96732	2.27411	2.28997	2.35321	2.39688	0.302482	0.184292	0.237237	0.153779	0.0672594	0.140722	-1.04314	-1.0319	-1.07641	-1.38837	-1.33188	1.04242	-1.12154	-1.34546	-1.23733	-0.060932	-0.0452979	-0.10623	-0.473395	-0.413462	0.0599324	-0.16548	-0.428097	-0.307232	-0.810447	-0.605335	-1.41557	-5.69169	-4.98962	0.665823	-2.0278	-5.13883	-3.6926	0.428065	0.552367	0.173644	1.97847e-05	8.97312e-05	0.513804	0.0573479	6.47862e-05
Ankrd26	Q811D2	ID_0004602	1.07658	0.940166	0.547898	0.646865	0.324259	0.0411552	0.221481	0.209266	0.16006	0.174337	0.137444	0.155393	1.25067	1.21762	1.52284	1.88667	2.07458	1.0996	1.43601	1.54948	1.36231	0.322705	0.284059	0.606765	0.915844	1.05282	0.136978	0.522068	0.631785	0.446057	2.52454	2.12431	4.63852	6.63906	7.70819	1.01071	3.66834	4.68231	3.42226	0.0209906	0.0474718	0.000194646	2.82842e-06	3.63728e-07	0.32529	0.00171136	0.000176628
Ankrd28	Q505D1	ID_0002602	3.43826	3.48981	3.69889	3.93288	4.04518	4.04456	0.196429	0.19663	0.228969	0.119154	0.0850592	0.187925	-1.08116	-1.00059	-1.08179	-1.50823	-1.56301	-1.03632	-1.30427	-1.50735	-1.44483	-0.112582	-0.000843904	-0.113426	-0.592856	-0.64433	-0.0514736	-0.383245	-0.592013	-0.530904	-1.43145	-0.0107577	-1.44217	-6.84469	-7.42485	-0.549965	-4.45645	-6.83501	-6.10416	0.169104	0.991533	0.166098	1.88365e-06	6.17041e-07	0.588973	0.000291896	1.91979e-06
Ankrd46	Q8BTZ5	ID_0004182	2.85761	2.73009	2.54856	2.80767	2.70106	2.63732	0.117251	0.0985509	0.158982	0.224888	0.249032	0.17619	1.07748	1.04465	1.12559	1.07689	1.17726	1.0932	-1.05253	1.03086	1.0459	0.107666	0.0630212	0.170688	0.106876	0.235438	0.128562	-0.0738593	0.0438546	0.0647501	0.868182	0.504903	1.37289	0.790429	1.75121	0.901583	-0.541492	0.325077	0.484494	0.396502	0.619634	0.186325	0.439369	0.0966	0.378955	0.59468	0.748798
Ankzf1	Q80UU1	ID_0004055	0.462157	0.123047	0.719321	0.928548	0.629984	0.935471	0.399769	0.56183	0.152263	0.137247	0.0794382	0.133161	1.22784	-1.23329	-1.00444	-1.77441	-1.40389	1.26392	-1.18334	-1.43876	-1.39769	0.296125	-0.30251	-0.0063849	-0.827341	-0.489431	0.33791	-0.242864	-0.524831	-0.483046	1.83856	-1.87928	-0.0405604	-4.48184	-2.74446	1.67291	-1.39642	-2.79371	-2.70731	0.0822143	0.0761766	0.968084	0.000275826	0.013165	0.111299	0.179245	0.0118422
Anp32a	O35381	ID_0000931	7.30016	7.33085	7.73816	7.59479	7.73858	7.65106	0.455697	0.278958	0.269162	0.124033	0.0511134	0.172485	-1.1049	1.06281	-1.0396	-1.2975	-1.32568	-1.02171	1.02209	-1.379	-1.27517	-0.143921	0.0878891	-0.0560324	-0.375737	-0.406727	-0.0309908	0.0315232	-0.463626	-0.350695	-1.42314	0.868852	-0.554278	-3.42947	-3.71281	-0.266237	0.287157	-4.23018	-3.20205	0.171469	0.396145	0.586078	0.0029226	0.00154869	0.793024	0.777208	0.000484256
Anp32b	Q9EST5	ID_0002498	4.40025	4.48531	4.8546	4.74669	4.8731	4.80313	0.446619	0.278721	0.219164	0.105026	0.14093	0.12107	-1.09116	1.04924	-1.03996	-1.28137	-1.35782	-1.05966	1.00759	-1.34446	-1.30564	-0.125869	0.0693445	-0.0565246	-0.357683	-0.441287	-0.0836037	0.010906	-0.427028	-0.384762	-1.04847	0.577937	-0.470577	-2.73252	-3.36526	-0.597024	0.0837533	-3.26391	-2.9328	0.308031	0.570328	0.643485	0.0135064	0.00337291	0.557783	0.934159	0.00422616
Anp32e	P97822	ID_0003816	3.63184	3.66331	4.13728	3.88711	4.02879	3.93255	0.423981	0.265764	0.323781	0.119177	0.16854	0.12875	-1.10333	1.06899	-1.03212	-1.25123	-1.27643	-1.02014	1.11054	-1.33755	-1.2367	-0.141862	0.0962454	-0.0456162	-0.32335	-0.352113	-0.0287623	0.151264	-0.419596	-0.306496	-1.43912	0.977431	-0.461742	-2.99246	-3.25511	-0.248127	1.41955	-3.89075	-2.83068	0.166949	0.341061	0.649691	0.00769046	0.00430954	0.80679	0.172497	0.00103811
Anpep	P97449	ID_0000704	7.75991	7.63072	7.41328	7.61674	7.32006	7.34402	0.0166676	0.0783904	0.0931533	0.320898	0.154046	0.23041	1.22813	-1.01668	1.20798	1.24823	1.36523	1.09374	1.07354	1.26905	1.13018	0.296459	-0.0238613	0.272597	0.319882	0.449146	0.129264	0.102375	0.343743	0.176548	2.72204	-0.219295	2.50276	2.70542	3.79603	1.02583	0.866704	2.90742	1.49088	0.013813	0.82884	0.0219695	0.0143127	0.00128449	0.318301	0.397291	0.00925809
Anxa11	P97384	ID_0001536	5.93211	5.90011	5.41682	5.81991	5.927	5.65064	0.10797	0.0592762	0.2874	0.174154	0.0539658	0.268244	-1.07705	1.21114	1.12449	1.17862	1.20508	1.02245	-1.18603	-1.02759	1.07167	-0.107085	0.276361	0.169276	0.237102	0.269131	0.0320292	-0.246136	-0.039259	0.0998556	-0.879176	2.26909	1.39006	1.79389	2.0361	0.227711	-1.86206	-0.296972	0.755406	0.390668	0.0355369	0.181137	0.0893186	0.0564308	0.822388	0.0786807	0.769821
Anxa2	P07356	ID_0003605	1.55585	0.416556	1.31875	1.2111	-0.424209	0.818489	0.413646	0.914916	0.709459	0.538188	0.523895	0.593058	3.05274	-2.36999	1.28808	-1.18802	1.80456	2.14385	1.53107	1.99491	1.40097	1.6101	-1.24488	0.365223	-0.248559	0.851648	1.10021	0.614539	0.996323	0.486425	4.89026	-3.70612	1.23309	-0.730024	2.74427	3.20718	1.94832	2.68695	1.60976	0.000111598	0.00157213	0.2331	0.474589	0.0131703	0.00479281	0.06683	0.0148885
Anxa4	P97429	ID_0001013	6.92049	6.01533	6.2571	6.72973	6.55467	6.50436	0.136925	0.162326	0.291746	0.0659773	0.103018	0.224195	1.12907	1.03562	1.16928	-1.42382	1.31548	1.873	-1.20426	-1.47453	1.12503	0.175133	0.050488	0.225621	-0.509767	0.395584	0.905351	-0.268143	-0.560255	0.169964	1.59609	0.460594	2.05672	-4.29607	3.31929	7.15597	-2.25774	-4.72051	1.42483	0.127539	0.650499	0.0542097	0.00041778	0.00373656	1.02917e-06	0.0363615	0.0001623
Anxa5	P48036	ID_0000606	7.97003	7.34871	7.54549	8.26131	7.97217	7.90005	0.115932	0.0529603	0.280111	0.0499797	0.293376	0.302293	1.22199	1.05139	1.28479	-1.48681	1.03473	1.53844	-1.29742	-1.56321	-1.24166	0.289232	0.0722954	0.361527	-0.572219	0.0492528	0.621472	-0.375646	-0.644515	-0.312274	2.06955	0.518476	2.58783	-3.79376	0.325479	3.87021	-2.48836	-4.27158	-2.05936	0.0528676	0.610319	0.0183742	0.00129108	0.748499	0.00108717	0.0226405	0.000441342
Anxa6	P14824	ID_0000253	10.0364	9.71399	9.51407	9.96102	10.071	9.95275	0.187701	0.0294478	0.297577	0.112843	0.136841	0.388082	-1.07906	1.08574	1.00618	-1.19284	1.04854	1.25074	-1.37064	-1.29511	1.0421	-0.109781	0.118675	0.00889398	-0.254395	0.0683824	0.322777	-0.45485	-0.37307	0.0594884	-0.732811	0.792236	0.059444	-1.57182	0.420721	1.87204	-2.81787	-2.30242	0.365977	0.472927	0.438341	0.953241	0.133068	0.678843	0.0772202	0.0112408	0.0332131
Anxa7	Q07076	ID_0000685	7.42147	7.10254	6.92751	7.42661	7.08641	7.07808	0.0742949	0.0473713	0.302823	0.0886926	0.124508	0.113055	1.266	1.00578	1.27331	1.00544	1.25422	1.24744	-1.12301	-1.00034	-1.01522	0.340273	0.00831172	0.348585	0.0078237	0.326792	0.318968	-0.167373	-0.000488019	-0.021793	3.63865	0.0889705	3.72762	0.0771683	3.2196	2.95378	-1.6519	-0.00481343	-0.214511	0.0018293	0.930069	0.00149801	0.939324	0.00466262	0.00836862	0.115555	0.996211
Aox1	O54754	ID_0000686	7.1166	6.51944	7.14747	8.02308	7.41491	7.58285	0.579781	0.510133	0.345365	0.189338	0.200503	0.320521	1.52465	-1.12332	1.35727	-2.1906	-1.44799	1.51285	-1.41684	-1.95011	-1.96532	0.608474	-0.167768	0.440706	-1.13133	-0.534056	0.59727	-0.502672	-0.963557	-0.974762	3.29672	-0.911045	2.38618	-5.68379	-2.67605	2.82444	-2.5185	-4.84385	-4.87423	0.00392898	0.374079	0.027981	2.01179e-05	0.0152385	0.0110824	0.0212582	0.000123601
Aox3	G3X982	ID_0000147	9.16782	10.2065	10.3588	9.93194	11.2739	10.9592	0.23242	0.296982	0.395606	0.0623797	0.151134	0.16495	-2.53577	1.24417	-2.03812	-1.71887	-3.5316	-2.0546	-1.54715	-2.13857	-1.73278	-1.34242	0.315186	-1.02724	-0.781462	-1.82032	-1.03886	-0.629616	-1.09665	-0.793087	-9.72744	2.25963	-7.46988	-5.22745	-12.3433	-6.66521	-4.20342	-7.31253	-5.43329	1.13379e-08	0.0362231	5.66923e-07	5.34471e-05	2.49289e-10	2.68507e-06	0.0005142	7.63142e-07
Ap1b1	O35643	ID_0000469	8.91377	8.94385	9.10151	8.82462	8.98181	8.91293	0.0439271	0.062427	0.0413069	0.0396111	0.0428378	0.0876303	-1.11511	1.04889	-1.06313	1.02124	1.00017	-1.02107	1.13917	-1.02708	1.06332	-0.157191	0.0688697	-0.0883217	0.0303272	0.000247842	-0.0300793	0.187986	-0.0385425	0.0885696	-2.81951	1.23402	-1.58548	0.50093	0.00409558	-0.466998	3.09798	-0.636165	1.46498	0.0112012	0.23276	0.129931	0.622373	0.996776	0.645996	0.00610018	0.532521
Ap1g1	P22892	ID_0001167	5.79766	5.63652	6.11918	6.24154	6.1999	6.20614	0.261468	0.200171	0.201932	0.0740127	0.124142	0.0860649	1.0292	-1.00425	1.02485	-1.51482	-1.35477	1.11814	-1.08417	-1.50842	-1.38843	0.0415252	-0.0061172	0.035408	-0.599151	-0.438048	0.161103	-0.116588	-0.593034	-0.473456	0.46804	-0.0689573	0.399082	-6.23068	-4.55508	1.57605	-1.21143	-6.1672	-4.9227	0.645264	0.945769	0.694437	6.44878e-06	0.000234302	0.13209	0.241094	7.34472e-06
Ap1m1	P35585	ID_0001561	5.59069	5.42722	5.85701	5.85344	5.78223	5.81054	0.352797	0.211366	0.183639	0.0773701	0.0730462	0.0938684	1.0506	-1.01981	1.03019	-1.34149	-1.19776	1.12	1.00408	-1.31543	-1.23392	0.0712138	-0.0283034	0.0429104	-0.423842	-0.260342	0.163499	0.00587224	-0.395538	-0.303253	0.897613	-0.35677	0.540847	-4.92226	-3.02408	1.78477	0.0682023	-4.59369	-3.52234	0.381013	0.725332	0.595115	0.000104018	0.00717577	0.0908321	0.946362	0.000215025
Ap1s1	P61967	ID_0003324	3.23806	3.17892	3.60585	3.50433	3.4979	3.58329	0.362363	0.225207	0.226726	0.130116	0.121246	0.20602	1.00471	-1.06234	-1.05736	-1.37593	-1.3182	1.0438	-1.02358	-1.29519	-1.24669	0.00677424	-0.0872456	-0.0804714	-0.460411	-0.398572	0.0618394	-0.0336268	-0.373166	-0.3181	0.0984268	-1.27037	-1.17189	-6.09864	-5.29157	0.762122	-0.452417	-4.93303	-4.21518	0.92266	0.219817	0.256225	8.4577e-06	4.65248e-05	0.455668	0.656269	0.000101587
Ap2a1	P17426	ID_0000650	7.1041	7.06985	7.01747	6.75982	6.78939	6.78045	0.0915568	0.0536302	0.0726674	0.0599695	0.0657189	0.0529201	-1.02073	1.00623	-1.0144	1.23293	1.26253	1.02401	1.18896	1.22529	1.28072	-0.029596	0.00896251	-0.0206335	0.302091	0.336322	0.0342308	0.249703	0.293129	0.356955	-0.572388	0.173319	-0.399067	5.37683	5.98544	0.572005	4.44514	5.21714	6.35318	0.574002	0.864297	0.694448	3.8716e-05	1.06908e-05	0.574256	0.000299356	5.46542e-05
Ap2a2	P17427	ID_0000445	8.84663	8.92505	8.90257	8.46327	8.67214	8.57875	0.0909465	0.0652012	0.0811531	0.0491488	0.0427276	0.0498335	-1.15579	1.06689	-1.08333	1.27448	1.20699	-1.05591	1.25472	1.19458	1.30758	-0.208885	0.0934076	-0.115477	0.349907	0.271418	-0.0784881	0.327368	0.256499	0.386896	-3.64816	1.62951	-2.01871	5.6044	4.35227	-1.17836	5.24504	4.10485	6.21033	0.00179066	0.120244	0.0583675	2.38041e-05	0.000368402	0.253701	5.14492e-05	0.000641546
Ap2b1	Q9DBG3	ID_0000398	8.16729	8.15835	8.00162	7.82603	7.84631	7.78515	0.119249	0.0889394	0.0293916	0.0559473	0.0524986	0.07062	-1.01416	1.04332	1.02875	1.30441	1.31245	1.00616	1.17012	1.25025	1.27577	-0.0202854	0.0611779	0.0408926	0.383397	0.392259	0.00886192	0.226661	0.322219	0.351366	-0.350774	1.05808	0.707317	6.09712	6.23763	0.132185	3.60871	5.12289	5.58643	0.729751	0.303741	0.488252	8.48422e-06	6.35779e-06	0.896276	0.00195645	6.70733e-05
Ap2m1	P84091	ID_0001021	7.12637	7.24933	7.19414	6.8281	6.99687	7.00872	0.0569293	0.0858884	0.07522	0.07184	0.0318324	0.0652516	-1.12411	-1.00824	-1.13337	1.18927	1.09211	-1.08897	1.14465	1.19907	1.23776	-0.168777	-0.0118402	-0.180617	0.250076	0.127115	-0.122961	0.194904	0.261916	0.307732	-3.08613	-0.216366	-3.3025	4.20727	2.13948	-1.94371	3.27967	4.40662	5.18238	0.00626142	0.831089	0.00387877	0.000509784	0.0460688	0.0674203	0.00408075	0.000326246
Ap2s1	P62743	ID_0002603	3.68348	3.80197	3.69554	3.3759	3.40026	3.37519	0.0432282	0.0773853	0.0479865	0.097934	0.00898989	0.111074	-1.01703	1.01754	1.00051	1.34437	1.23835	-1.08561	1.24876	1.32119	1.23772	-0.0243552	0.0250894	0.000734249	0.426927	0.308425	-0.118502	0.3205	0.401837	0.30769	-0.370986	0.382181	0.011176	6.06957	4.36885	-1.59629	4.54187	5.71686	4.35835	0.714894	0.706716	0.991204	8.98071e-06	0.000354985	0.127494	0.000241292	1.87603e-05
Ap3b1	Q9Z1T1	ID_0001190	5.95976	5.80212	6.15914	6.21237	6.1202	6.17867	0.221253	0.166982	0.141249	0.0654178	0.0248902	0.0380856	1.06594	-1.04137	1.02359	-1.31753	-1.18119	1.11542	-1.02872	-1.26519	-1.20906	0.0921257	-0.0584837	0.033642	-0.397833	-0.24024	0.157593	-0.040845	-0.339349	-0.273882	1.26931	-0.805883	0.463438	-5.05528	-3.05196	1.88315	-0.518568	-4.31281	-3.47896	0.220188	0.430626	0.648497	7.77277e-05	0.00674999	0.0756226	0.610256	0.000402414
Ap3d1	O54774	ID_0001297	5.57511	5.44323	5.78462	5.865	5.78812	5.84236	0.259629	0.154258	0.22067	0.0605211	0.0400065	0.0558165	1.05473	-1.03831	1.01582	-1.34252	-1.22523	1.09573	-1.05966	-1.29299	-1.24461	0.0768769	-0.0542359	0.022641	-0.424947	-0.293058	0.131889	-0.0835975	-0.370711	-0.315699	0.939264	-0.662661	0.276602	-4.78353	-3.29938	1.39547	-0.941189	-4.17328	-3.55419	0.35979	0.515781	0.785176	0.000141192	0.00390576	0.179525	0.358829	0.000550181
Ap3m1	Q9JKC8	ID_0002546	4.75706	4.64532	5.00107	4.96895	4.99536	4.97535	0.228881	0.109744	0.125255	0.0827557	0.0303757	0.0699634	-1.01843	1.014	-1.00438	-1.26875	-1.17409	1.08062	1.00855	-1.2865	-1.16897	-0.0263515	0.0200517	-0.00629981	-0.343404	-0.231542	0.111861	0.0122882	-0.363455	-0.225242	-0.336283	0.255901	-0.0803847	-4.02292	-2.71678	1.22967	0.14452	-4.2583	-2.64275	0.740471	0.800873	0.936801	0.000771223	0.0139692	0.234346	0.886665	0.000454672
Ap3s1	Q9DCR2	ID_0003606	3.67129	3.56393	3.89379	4.02769	4.00382	4.08605	0.18628	0.167002	0.162716	0.114946	0.0986606	0.120333	1.01645	-1.05867	-1.04154	-1.45438	-1.34998	1.07733	-1.15725	-1.37378	-1.29614	0.0235371	-0.0822545	-0.0587175	-0.540404	-0.432941	0.107463	-0.210697	-0.45815	-0.374224	0.265537	-0.929214	-0.663659	-5.54744	-4.46027	1.02702	-2.186	-4.69543	-3.85076	0.793555	0.364836	0.515157	2.68708e-05	0.000289422	0.317752	0.0419969	0.000171568
Ap5z1	Q3U829	ID_0004485	0.443775	0.176217	0.20924	0.317463	0.0852814	0.078443	0.187892	0.123018	0.16244	0.246648	0.108333	0.110206	1.17448	1.00479	1.18011	1.06915	1.28688	1.20365	1.0938	1.06405	1.09048	0.232024	0.00689132	0.238915	0.0964604	0.363877	0.267417	0.129349	0.089569	0.124962	1.83868	0.0536772	1.89231	0.697085	2.69199	1.86767	0.937628	0.647581	0.940058	0.0821966	0.957772	0.0743291	0.494483	0.0147292	0.0778574	0.360608	0.525272
Apba1	B2RUJ5	ID_0004603	1.93866	1.62004	2.04525	2.40668	2.33006	2.58113	0.282956	0.221222	0.0892021	0.133457	0.134948	0.244877	1.05486	-1.1901	-1.12821	-1.95899	-1.57074	1.24718	-1.4605	-1.64607	-1.39224	0.0770493	-0.251085	-0.174036	-0.97011	-0.651441	0.318669	-0.546458	-0.719025	-0.477405	0.602051	-1.97581	-1.374	-6.69471	-4.60734	2.01797	-3.89301	-4.9208	-3.35611	0.554504	0.0634026	0.185986	2.53235e-06	0.000208598	0.0584503	0.00103283	0.000104351
Apeh	Q8R146	ID_0000963	6.61143	6.5949	6.94407	7.29896	7.45224	7.31409	0.296601	0.192573	0.247241	0.0528264	0.0505648	0.122857	-1.11213	1.1006	-1.01048	-1.68888	-1.66989	1.01137	-1.32589	-1.85878	-1.65257	-0.153331	0.138288	-0.0150422	-0.756064	-0.739757	0.0163071	-0.406963	-0.894353	-0.724715	-1.83447	1.65441	-0.18005	-8.36327	-8.18219	0.169941	-4.49403	-9.88878	-8.01622	0.082844	0.11504	0.859086	1.1162e-07	1.53858e-07	0.866915	0.00026843	8.7777e-09
Apex1	P28352	ID_0001691	5.30204	5.30563	5.87096	5.73584	5.78421	5.8453	0.515156	0.247829	0.216847	0.122243	0.0936836	0.101327	-1.03412	-1.04327	-1.07887	-1.50988	-1.51311	-1.00213	-1.02046	-1.44726	-1.4025	-0.0484066	-0.0611109	-0.109517	-0.594438	-0.597513	-0.00307522	-0.0292229	-0.533327	-0.487996	-0.483356	-0.610138	-1.0935	-5.46663	-5.49484	-0.0265725	-0.268836	-4.90493	-4.4882	0.634557	0.549249	0.288317	3.19324e-05	3.0063e-05	0.979087	0.791053	0.000108055
Aph1a	Q8BVF7	ID_0004320	1.26777	1.4271	0.990304	0.959247	0.794365	1.003	0.232671	0.183142	0.216772	0.224862	0.214265	0.12583	1.12062	-1.15657	-1.03208	1.35016	1.20933	-1.11646	-1.00232	1.56156	1.24813	0.164293	-0.209853	-0.0455596	0.433135	0.274209	-0.158926	-0.00334378	0.642988	0.319769	1.14722	-1.47	-0.323049	2.93807	1.83712	-1.03192	-0.0218908	4.29622	2.13567	0.266022	0.158493	0.750308	0.00866035	0.0824362	0.315513	0.982771	0.000417642
Api5	O35841	ID_0001562	5.44916	5.46403	6.07624	5.69908	5.85496	5.92763	0.298633	0.196839	0.0875375	0.0252276	0.0436596	0.0377077	-1.11411	-1.05167	-1.17168	-1.40211	-1.41659	-1.01033	1.09019	-1.33322	-1.20902	-0.155893	-0.0726879	-0.228581	-0.4876	-0.502424	-0.0148237	0.124581	-0.414912	-0.273843	-1.92759	-0.898575	-2.82606	-5.55426	-5.72297	-0.158712	1.41842	-4.72672	-3.11989	0.0695234	0.380513	0.0110437	2.64833e-05	1.85202e-05	0.875629	0.172821	0.000160083
Apip	Q9WVQ5	ID_0001808	6.37532	6.03378	6.51974	6.84126	6.56365	6.45127	0.46377	0.382976	0.244791	0.0967807	0.134812	0.130608	1.21216	1.08116	1.31054	-1.38377	-1.0924	1.26673	1.01213	-1.49608	-1.43164	0.27758	0.112587	0.390166	-0.468603	-0.127498	0.341105	0.0173899	-0.58119	-0.517664	2.20437	0.895521	3.09996	-3.44315	-0.935474	2.35648	0.127488	-4.26852	-3.79269	0.0404825	0.3821	0.00607365	0.00283462	0.361687	0.0297415	0.89994	0.00044438
Aplp2	Q06335	ID_0004486	1.43433	1.41799	1.1703	0.865149	0.852829	1.05651	0.216554	0.311424	0.436771	0.304057	0.231959	0.126171	1.00825	-1.15179	-1.14236	1.29492	1.30938	1.01117	1.09094	1.49148	1.49579	0.0118588	-0.203879	-0.192021	0.372861	0.388882	0.0160207	0.125573	0.576741	0.580903	0.0616017	-1.07361	-1.01199	1.89079	1.97424	0.0784247	0.624388	2.88277	2.90902	0.951546	0.296907	0.324695	0.0745422	0.0635942	0.938339	0.540056	0.00976738
Apmap	Q9D7N9	ID_0001425	6.85596	6.77918	6.49098	6.62419	6.46922	6.51979	0.167657	0.210321	0.169596	0.139279	0.0585028	0.120843	1.11345	-1.03562	1.07516	1.21649	1.28299	1.05466	-1.00381	1.25982	1.1933	0.155037	-0.0504882	0.104549	0.282725	0.35951	0.0767844	-0.00549033	0.333213	0.254961	1.78551	-0.581739	1.20378	2.9967	3.80911	0.763739	-0.0582875	3.53258	2.70019	0.0907098	0.567818	0.243969	0.00761935	0.00124729	0.454727	0.954149	0.00232054
Apoa1	Q00623	ID_0000797	8.34892	8.33818	8.15113	7.26675	7.84852	7.84655	0.393797	0.280164	0.382244	0.0763362	0.21181	0.124045	-1.49704	1.00152	-1.49477	1.44578	1.45611	1.00714	1.26979	1.44359	2.17654	-0.582112	0.00219078	-0.579921	0.531852	0.542118	0.0102657	0.344588	0.529661	1.12204	-4.20154	0.0157786	-4.18577	3.51647	3.58401	0.0635913	2.28211	3.50196	7.43228	0.000516373	0.987581	0.000534977	0.00240576	0.00206789	0.949983	0.0346118	0.00248521
Apoa2	P09813	ID_0002604	6.45929	6.15972	6.17746	5.5026	5.59015	5.79457	0.227862	0.324451	0.366832	0.283149	0.336395	0.284171	-1.06256	-1.1522	-1.22429	1.28328	1.57943	1.23078	1.29917	1.4786	1.93368	-0.0875476	-0.204397	-0.291944	0.359833	0.659404	0.29957	0.377586	0.56423	0.951348	-0.439076	-1.02517	-1.46418	1.66168	3.04069	1.29764	1.74354	2.60557	4.3867	0.66573	0.318604	0.160059	0.113558	0.00691907	0.210481	0.0979623	0.0176982
Apoa4	P06728	ID_0001614	6.2572	6.98207	6.59741	4.60438	5.18148	5.27735	0.915763	0.942705	0.851873	0.271005	0.519879	0.431763	-1.49245	-1.06842	-1.59456	3.14919	1.90546	-1.65272	2.41238	3.36465	3.03836	-0.577681	-0.0954742	-0.673155	1.65498	0.930137	-0.724846	1.27045	1.75046	1.60329	-1.41568	-0.235012	-1.6501	3.73887	2.10896	-1.53875	2.87532	3.95359	3.62068	0.17361	0.816801	0.115926	0.00146061	0.0489314	0.140923	0.00992649	0.000901313
Apoa5	Q8C7G5	ID_0001642	5.07364	5.14324	5.09707	4.16886	4.47155	4.57851	0.168136	0.154707	0.0652543	0.245082	0.34844	0.261973	-1.23387	-1.0765	-1.32826	1.44354	1.37554	-1.04944	1.3982	1.55397	1.82707	-0.303191	-0.106345	-0.409536	0.52961	0.459994	-0.0696163	0.483567	0.635955	0.869529	-2.16169	-0.763559	-2.92405	3.52807	3.06328	-0.437718	3.22066	4.2309	5.75329	0.044082	0.454832	0.00892889	0.00234407	0.00658417	0.666697	0.00465174	0.000483468
Apob	E9Q414	ID_0000297	9.38674	9.38122	9.18363	8.57545	8.91484	8.93888	0.173289	0.189093	0.206339	0.0693673	0.111296	0.0458277	-1.2655	-1.01663	-1.28654	1.37639	1.3817	1.00386	1.2002	1.39928	1.77761	-0.339707	-0.0237924	-0.363499	0.460889	0.466443	0.00555365	0.263281	0.484682	0.829942	-3.96764	-0.276785	-4.24432	4.90793	4.96676	0.0552932	2.81149	5.1626	8.86869	0.000873276	0.785037	0.000469147	0.000107344	9.43408e-05	0.956502	0.0113967	6.15232e-05
Apoc1	P34928	ID_0002499	5.96073	5.49069	5.4701	5.46117	5.22547	5.40195	0.194913	0.164171	0.347726	0.0463627	0.166822	0.0295343	1.17756	-1.13019	1.04191	1.07416	1.48784	1.38512	1.05896	1.214	1.42799	0.235795	-0.176568	0.0592271	0.103206	0.573215	0.470009	0.0826477	0.279774	0.513988	2.04445	-1.53078	0.513768	0.825011	4.58172	3.53142	0.660649	2.23551	4.10867	0.0555211	0.142873	0.613542	0.419957	0.000220822	0.00232656	0.517042	0.0380291
Apoc3	P33622	ID_0002605	5.16014	4.79956	4.77407	4.46762	4.56945	4.69245	0.428002	0.355694	0.451113	0.167195	0.138544	0.127796	-1.07226	-1.08951	-1.16824	1.11938	1.43689	1.28364	1.1002	1.21958	1.67863	-0.100655	-0.123685	-0.224339	0.162704	0.522947	0.360244	0.137764	0.286389	0.747287	-0.688676	-0.849121	-1.53746	1.03289	3.33018	2.15889	0.874293	1.81533	4.74398	0.499638	0.406751	0.141238	0.315071	0.0036471	0.0443281	0.393253	0.085845
Apoc4	Q61268	ID_0004321	0.445617	0.234773	0.251953	-0.459746	-0.759006	-0.571434	0.33896	0.298584	0.182895	0.241733	0.215404	0.346968	1.23099	-1.14068	1.07918	1.71698	1.97307	1.14915	1.73341	1.95853	1.82831	0.299825	-0.189896	0.109929	0.779876	0.98044	0.200564	0.79361	0.969772	0.870511	1.52516	-0.95856	0.567183	3.91926	5.00817	1.02349	3.99407	4.80341	4.48518	0.144262	0.350235	0.57746	0.000973634	8.61602e-05	0.319374	0.000822891	0.000135128
Apoe	P08226	ID_0000392	9.40438	9.0423	9.00563	8.662	8.58754	8.73185	0.192848	0.149324	0.20216	0.068393	0.185189	0.0795964	1.05275	-1.10501	-1.04964	1.25212	1.60925	1.28521	1.22062	1.38361	1.68913	0.0741683	-0.144065	-0.0698963	0.324377	0.686385	0.362008	0.287612	0.468442	0.756281	0.748769	-1.4533	-0.70458	2.99779	6.3105	3.11858	2.65938	4.33502	6.95781	0.463482	0.163022	0.489914	0.00760128	5.47976e-06	0.00582938	0.0157889	0.000382893
Apoh	Q01339	ID_0001787	5.77995	5.88609	5.38842	5.49461	5.34452	5.50631	0.405143	0.526212	0.260209	0.218052	0.258576	0.163371	1.10979	-1.11879	-1.00811	1.33743	1.2427	-1.07623	-1.05546	1.4963	1.25277	0.150287	-0.161939	-0.0116526	0.419462	0.313473	-0.105989	-0.0778692	0.581402	0.325126	0.825487	-0.889509	-0.0640264	2.12397	1.58747	-0.504497	-0.394191	2.94305	1.64645	0.419693	0.385238	0.949641	0.047504	0.12948	0.619913	0.697982	0.00856673
Apom	Q9Z1R3	ID_0004056	3.53717	3.61278	3.3098	3.30231	3.64139	3.55658	0.258982	0.126224	0.226271	0.021807	0.243429	0.274687	-1.26515	1.06029	-1.19322	1.05401	1.00074	-1.05324	-1.16975	-1.00595	1.1941	-0.33931	0.0844536	-0.254857	0.0758934	0.0010626	-0.0748308	-0.2262	-0.00856015	0.255919	-2.49295	0.625228	-1.86825	0.517763	0.00723068	-0.479629	-1.52674	-0.0585215	1.72957	0.0224243	0.539516	0.0777718	0.610806	0.994309	0.637156	0.14387	0.953966
Apoo	Q9DCZ4	ID_0002120	6.44005	6.86683	6.36265	6.1274	6.38243	6.253	0.225719	0.148272	0.208739	0.0668901	0.103798	0.149038	-1.19337	1.09394	-1.09089	1.56628	1.16506	-1.34438	1.10423	1.43178	1.27095	-0.255036	0.129534	-0.125502	0.647343	0.2204	-0.426943	0.14304	0.517809	0.345902	-3.4268	1.73981	-1.68711	7.98963	2.72655	-4.94985	1.77025	6.38818	4.28064	0.00294006	0.09863	0.1085	2.17452e-07	0.0136801	9.79052e-05	0.0932902	4.68047e-06
Apool	Q78IK4	ID_0001203	8.23478	8.33827	7.85464	7.91542	7.75387	7.72637	0.273831	0.230258	0.285049	0.0713095	0.101498	0.107153	1.11836	1.01939	1.14005	1.56615	1.45761	-1.07446	1.1201	1.53636	1.27855	0.161388	0.0277087	0.189096	0.647221	0.543608	-0.103613	0.163621	0.619512	0.354511	1.70574	0.293116	1.99884	6.28228	5.28161	-0.942708	1.59405	6.01267	3.44167	0.104918	0.772721	0.0606528	5.80391e-06	4.75372e-05	0.358071	0.127996	1.01033e-05
Appl1	Q8K3H0	ID_0002810	3.29344	3.35375	3.70795	3.79844	3.81949	3.81621	0.19692	0.25415	0.197684	0.187818	0.137759	0.101076	-1.01456	1.00199	-1.01254	-1.38755	-1.44693	-1.04279	-1.08572	-1.39032	-1.42901	-0.0208505	0.00287169	-0.0179788	-0.472542	-0.532993	-0.0604514	-0.118651	-0.475414	-0.515015	-0.17671	0.0243493	-0.15236	-3.63535	-4.09081	-0.430834	-0.924182	-3.65769	-3.9512	0.861671	0.980837	0.880565	0.00184293	0.000662103	0.671605	0.36738	0.0017528
Appl2	Q8K3G9	ID_0004487	0.341746	0.411473	0.784677	0.880537	0.966939	0.942814	0.17308	0.182719	0.135602	0.185172	0.199592	0.0817068	-1.06095	1.01739	-1.04282	-1.42275	-1.49574	-1.0513	-1.09797	-1.44749	-1.43433	-0.0853544	0.0248707	-0.0604837	-0.508679	-0.580856	-0.072177	-0.134833	-0.53355	-0.520372	-0.784837	0.229738	-0.555223	-4.12224	-4.67398	-0.527256	-1.13255	-4.32974	-4.17197	0.44256	0.820836	0.585445	0.000616976	0.000179921	0.604329	0.271979	0.000387449
Aprt	P08030	ID_0001763	5.18523	5.02554	5.39871	5.95561	5.80969	5.60767	0.38545	0.168504	0.239451	0.242489	0.258836	0.119236	1.10644	1.15032	1.27276	-1.50139	-1.34406	1.11705	-1.15921	-1.72708	-1.71067	0.145928	0.202035	0.347963	-0.586296	-0.4266	0.159697	-0.213143	-0.788331	-0.774563	0.909479	1.25942	2.16868	-3.36132	-2.44812	0.859902	-1.22403	-4.51952	-4.44412	0.374883	0.223655	0.0434726	0.00340263	0.0246179	0.400933	0.236418	0.000253607
Aqp1	Q02013	ID_0003817	2.52481	2.18264	3.3895	0.200835	0.405865	2.19449	1.2286	1.25935	1.07328	1.20726	0.458994	1.10961	-1.01118	-3.85087	-3.89394	1.21569	1.5198	1.25016	2.72017	4.68145	5.91802	-0.0160469	-1.94519	-1.96123	0.28177	0.603883	0.322112	1.4437	2.22696	2.56512	-0.0417335	-5.63445	-5.57913	0.859396	1.87714	0.950408	4.64753	6.07106	6.97387	0.967162	2.23335e-05	2.51178e-05	0.401205	0.0764835	0.35425	0.000190791	8.95315e-06
Aqp9	Q9JJJ3	ID_0003162	6.0481	4.96602	5.1194	5.54319	4.28053	4.74478	0.14548	0.044633	0.0954882	0.224508	0.161259	0.293333	2.39939	-1.38021	1.73842	1.19566	2.53198	2.11763	1.32988	1.65027	1.45648	1.26267	-0.464892	0.797776	0.257813	1.34026	1.08245	0.411299	0.722705	0.542487	12.6856	-4.65115	8.07496	2.40058	12.507	9.51253	3.83398	6.68425	5.08208	1.58642e-10	0.000189266	1.86435e-07	0.0271628	2.00577e-10	1.60174e-08	0.00117945	2.58547e-06
Aqr	Q8CFQ3	ID_0003087	2.54838	2.74809	2.47228	2.0786	2.20309	2.27435	0.130207	0.212315	0.114458	0.123862	0.16338	0.0673453	-1.09026	-1.05021	-1.145	1.37628	1.19896	-1.1479	1.13692	1.44538	1.3728	-0.124669	-0.0706728	-0.195342	0.460779	0.261779	-0.199	0.185132	0.531452	0.45712	-1.24814	-0.71428	-1.9621	4.40418	2.47892	-1.80701	1.74678	5.06352	4.29037	0.227663	0.484038	0.0650912	0.000328034	0.0230903	0.0871792	0.0973851	7.63423e-05
Araf	P04627	ID_0002161	4.55781	4.44954	4.74211	4.95868	4.93287	4.94054	0.126686	0.127809	0.150516	0.0758855	0.0904616	0.0973982	1.01806	-1.00539	1.0126	-1.41343	-1.31123	1.07794	-1.15402	-1.40585	-1.32776	0.0258195	-0.0077541	0.0180654	-0.499196	-0.390925	0.108271	-0.206665	-0.491442	-0.40899	0.327575	-0.0983664	0.229209	-5.79629	-4.54848	1.17725	-2.41146	-5.706	-4.75913	0.746939	0.922707	0.82124	1.58711e-05	0.000237771	0.254132	0.0265597	1.91956e-05
Arcn1	Q5XJY5	ID_0000720	8.03738	8.10123	8.50598	8.34685	8.55369	8.47515	0.321239	0.266818	0.206777	0.0904471	0.0254663	0.065485	-1.15444	1.05615	-1.09307	-1.33043	-1.39075	-1.04534	-1.00495	-1.40513	-1.27234	-0.207196	0.0788161	-0.128379	-0.41189	-0.475865	-0.0639751	-0.00712624	-0.490706	-0.347486	-2.3253	0.883478	-1.44185	-4.27344	-4.93975	-0.626078	-0.0736409	-5.08768	-3.61104	0.0317006	0.388401	0.166186	0.000439503	0.000100099	0.538971	0.942093	7.2422e-05
Arf1	P84078	ID_0000687	8.23206	8.31748	8.83512	8.74367	8.93783	8.884	0.395113	0.267309	0.170783	0.109435	0.0549551	0.0953575	-1.14432	1.03809	-1.10233	-1.52402	-1.61745	-1.06131	-1.06441	-1.58207	-1.46731	-0.194485	0.0539348	-0.140551	-0.607881	-0.693723	-0.085842	-0.0900576	-0.661816	-0.553172	-1.9415	0.537547	-1.40395	-5.62551	-6.4253	-0.751642	-0.828154	-6.12115	-5.13117	0.0677057	0.597346	0.177023	2.2761e-05	4.342e-06	0.461795	0.41822	8.07424e-06
Arf4	P61750	ID_0000758	4.45307	4.53325	4.93597	5.08247	5.10495	5.06909	0.355472	0.387742	0.30688	0.0867548	0.0357813	0.0979007	-1.01557	1.02513	1.00942	-1.48553	-1.57057	-1.05725	-1.12458	-1.52286	-1.58536	-0.0222841	0.0358126	0.0135285	-0.570974	-0.651285	-0.0803111	-0.169383	-0.606787	-0.664814	-0.17484	0.280969	0.106128	-4.1026	-4.67236	-0.538954	-1.22333	-4.36048	-4.76962	0.863119	0.781876	0.916632	0.000644798	0.00018057	0.596394	0.236677	0.000361695
Arf5	P84084	ID_0001005	5.79682	5.76351	6.3885	6.44284	6.45861	6.56018	0.391807	0.295321	0.271278	0.0719805	0.0575244	0.0704565	-1.01102	-1.07293	-1.08475	-1.79128	-1.75043	1.02334	-1.16169	-1.66952	-1.61367	-0.0158091	-0.101559	-0.117368	-0.840994	-0.807712	0.0332819	-0.216224	-0.739436	-0.690345	-0.154359	-0.991091	-1.14546	-7.58145	-7.28128	0.282679	-1.9453	-6.66861	-6.22623	0.879011	0.334525	0.266731	4.60119e-07	8.09865e-07	0.780585	0.0672158	2.667e-06
Arf6	P62331	ID_0001615	7.10381	6.7068	7.47426	7.42347	7.05106	7.23936	0.500334	0.254158	0.181871	0.0914417	0.0768407	0.149003	1.29454	-1.13947	1.13609	-1.46781	-1.11476	1.3167	1.15982	-1.28815	-1.26647	0.37244	-0.188358	0.184082	-0.553664	-0.156735	0.396929	0.213904	-0.365306	-0.340818	2.53535	-1.28296	1.25248	-3.48053	-0.98366	2.34574	1.3406	-2.29752	-2.13784	0.0205201	0.215467	0.226115	0.00260729	0.33807	0.030403	0.196406	0.0335457
Arfgap1	Q9EPJ9	ID_0002088	4.7647	4.66596	5.00321	5.05778	5.0738	5.19731	0.123012	0.201507	0.171381	0.0576618	0.0638927	0.169529	-1.01115	-1.08942	-1.10156	-1.45457	-1.35833	1.07086	-1.15136	-1.33519	-1.2331	-0.0159907	-0.123555	-0.139545	-0.540597	-0.441833	0.0987643	-0.203341	-0.417042	-0.302287	-0.170433	-1.3177	-1.48809	-5.29064	-4.3301	0.906126	-1.99731	-4.07953	-2.96084	0.866534	0.203811	0.153702	4.66189e-05	0.000387137	0.376609	0.0608323	0.000679102
Arfgap2	Q99K28	ID_0001150	6.09773	6.17525	6.29907	6.3985	6.49743	6.4326	0.0835084	0.0902945	0.165876	0.0628443	0.0401236	0.120338	-1.07103	1.04606	-1.02387	-1.21239	-1.27932	-1.05521	-1.11274	-1.26824	-1.24949	-0.0990046	0.0649655	-0.0340391	-0.277859	-0.355383	-0.0775233	-0.154114	-0.342825	-0.321344	-1.65606	1.0865	-0.569547	-4.2887	-5.48677	-1.12607	-2.37738	-5.28998	-4.96199	0.114703	0.291318	0.575889	0.000424729	3.05859e-05	0.274642	0.0284926	4.66851e-05
Arfgap3	Q9D8S3	ID_0003163	1.13189	1.15911	1.25055	1.36446	1.58222	1.45303	0.212113	0.139304	0.303537	0.204992	0.195171	0.159911	-1.16021	1.09186	-1.06261	-1.25811	-1.28155	-1.01864	-1.17804	-1.37367	-1.20605	-0.214389	0.126783	-0.0876062	-0.331254	-0.357893	-0.0266388	-0.236392	-0.458037	-0.270287	-1.92189	1.14345	-0.779235	-2.66262	-2.86951	-0.196827	-1.91558	-3.70675	-2.15616	0.0702802	0.267543	0.445771	0.0156804	0.0100524	0.846125	0.071127	0.00156993
Arfgef1	G3X9K3	ID_0001809	3.52766	3.47338	3.71697	3.94484	3.8454	3.82879	0.23565	0.18278	0.26492	0.0944832	0.0223149	0.0674022	1.07167	1.01122	1.08369	-1.30748	-1.25846	1.03895	-1.10358	-1.32214	-1.36377	0.099856	0.01609	0.115946	-0.386784	-0.331656	0.0551279	-0.142193	-0.402873	-0.447602	1.26066	0.202575	1.4632	-4.43235	-3.80784	0.589074	-1.64298	-4.61838	-5.15156	0.223218	0.841695	0.160324	0.000308028	0.00125085	0.562991	0.117405	0.000203547
Arfgef2	A2A5R2	ID_0001329	4.92724	4.87184	5.12608	5.11813	5.10844	5.10746	0.142204	0.083648	0.166235	0.124415	0.0630559	0.0761919	1.00682	1.00064	1.00746	-1.19923	-1.15388	1.0393	-1.00532	-1.19999	-1.16249	0.0098089	0.000918921	0.0107278	-0.262105	-0.206492	0.0556129	-0.00765634	-0.263024	-0.21722	0.170733	0.015994	0.186727	-4.19615	-3.30738	0.835922	-0.122804	-4.21087	-3.47933	0.866301	0.987412	0.853923	0.00052266	0.00383688	0.413947	0.903597	0.00050568
Arg1	Q61176	ID_0000140	11.6322	12.3698	12.4355	11.3484	12.5943	12.4224	0.19612	0.0721383	0.15035	0.56116	0.131508	0.111229	-2.37347	1.12668	-2.1066	-1.05832	-1.76403	-1.66681	-1.01142	-1.19239	1.1942	-1.247	0.172078	-1.07492	-0.0817816	-0.818876	-0.737094	-0.0163887	-0.253859	0.256042	-7.11207	0.96959	-6.14382	-0.425714	-4.30748	-3.64239	-0.0852272	-1.31897	1.36217	1.11985e-06	0.344852	7.7062e-06	0.675265	0.000407242	0.00181401	0.933003	0.203396
Arglu1	Q3UL36	ID_0002454	5.03692	5.05668	4.88896	4.58851	4.7198	4.74805	0.147826	0.102929	0.0309177	0.104987	0.100565	0.103904	-1.09524	-1.01979	-1.11691	1.23095	1.21418	-1.01381	1.0959	1.25531	1.35614	-0.131245	-0.028273	-0.159518	0.299773	0.279987	-0.0197865	0.132114	0.328046	0.439505	-1.72645	-0.372634	-2.09898	3.6515	3.40999	-0.227	1.60715	3.99482	5.34337	0.101056	0.713688	0.0499017	0.0017773	0.00305255	0.822932	0.125085	0.000821518
Arhgap1	Q5FWK3	ID_0003936	1.44038	1.23047	1.64749	2.02223	1.70576	1.92007	0.146298	0.260958	0.129049	0.0848623	0.0787675	0.169853	1.24667	-1.16017	1.07456	-1.62676	-1.40715	1.15607	-1.21914	-1.40218	-1.51206	0.318079	-0.21433	0.103748	-0.702001	-0.492772	0.20923	-0.285861	-0.487671	-0.59652	3.18531	-2.13573	1.05184	-6.18207	-4.42105	1.68951	-2.60871	-4.25275	-5.37479	0.00503056	0.046412	0.306522	7.12393e-06	0.000315897	0.108033	0.0175812	0.00046036
Arhgap12	Q8C0D4	ID_0003818	1.78291	1.55314	1.74761	1.84761	1.86204	1.90649	0.0488245	0.064997	0.0920199	0.0545499	0.109145	0.0430836	-1.01047	-1.03072	-1.04151	-1.28426	-1.09529	1.17253	-1.12219	-1.24598	-1.05163	-0.0150327	-0.0436493	-0.0586821	-0.360934	-0.131307	0.229627	-0.16632	-0.317285	-0.0726251	-0.225205	-0.656095	-0.881273	-4.88463	-1.80846	2.90657	-2.28523	-4.28485	-0.997264	0.824307	0.519902	0.389562	0.000112987	0.0869454	0.00927513	0.0343931	0.000428415
Arhgap17	Q3UIA2	ID_0003607	0.660897	0.647745	0.842447	0.901387	0.672934	0.759146	0.00370992	0.126709	0.051759	0.0801724	0.268347	0.19336	1.16616	-1.05963	1.10054	-1.1075	-1.10008	1.00675	1.0319	-1.04518	-1.21068	0.221768	-0.0835547	0.138213	-0.147309	-0.13761	0.00969941	0.0453027	-0.0637542	-0.275823	2.4647	-0.919439	1.5463	-1.48582	-1.38955	0.0911726	0.465147	-0.63939	-2.81015	0.0237842	0.36979	0.139096	0.154297	0.18129	0.928343	0.647296	0.530467
Arhgap21	Q6DFV3	ID_0003937	0.504693	0.602321	0.258857	0.385869	0.400738	0.204662	0.201496	0.0237578	0.583789	0.249767	0.115021	0.19443	-1.01088	1.14758	1.13523	1.34794	1.26402	-1.06639	1.06796	1.17459	1.11345	-0.0156102	0.198594	0.182984	0.430752	0.338018	-0.0927338	0.0948521	0.232158	0.155034	-0.0934403	1.17281	1.07938	2.39164	1.8611	-0.494846	0.511116	1.30703	0.864365	0.926566	0.255867	0.294396	0.0276682	0.0788226	0.626579	0.615362	0.207338
Arhgap35	Q91YM2	ID_0003018	3.40224	3.37649	3.68155	3.72096	3.85781	3.76774	0.141157	0.135662	0.169628	0.0109579	0.051431	0.107733	-1.09934	1.06383	-1.03337	-1.32818	-1.3046	1.01807	-1.07495	-1.41296	-1.26247	-0.136632	0.0892705	-0.0473613	-0.409447	-0.383612	0.025835	-0.104269	-0.498717	-0.33625	-1.95055	1.276	-0.674656	-5.31018	-4.97977	0.311825	-1.36674	-6.4804	-4.36022	0.0665453	0.217862	0.508302	4.46929e-05	9.16882e-05	0.758687	0.188213	3.88556e-06
Arhgap42	B2RQE8	ID_0003325	2.13526	2.14213	2.09117	2.35815	2.08653	2.20637	0.113045	0.124174	0.218874	0.100061	0.0897241	0.0811149	1.20712	-1.08648	1.11104	-1.04755	-1.05261	-1.00483	-1.08515	1.03716	-1.1695	0.271575	-0.119658	0.151917	-0.0670205	-0.0739777	-0.00695723	-0.117901	0.0526377	-0.225894	2.95933	-1.29524	1.66525	-0.669922	-0.73911	-0.065136	-1.17483	0.523409	-2.27064	0.0082679	0.211289	0.112836	0.511247	0.469186	0.94877	0.255074	0.606951
Arhgap5	P97393	ID_0002757	3.17196	3.0311	3.36913	3.45643	3.44569	3.39569	0.258898	0.177269	0.171403	0.0323726	0.0729914	0.0359481	1.00732	1.03552	1.0431	-1.30464	-1.18258	1.10322	-1.03196	-1.35099	-1.23355	0.0105175	0.0503603	0.0608778	-0.383653	-0.241933	0.14172	-0.0453917	-0.434013	-0.302811	0.123587	0.590772	0.71434	-4.0819	-2.58889	1.408	-0.489449	-4.62343	-3.24516	0.902985	0.561876	0.484001	0.000675495	0.0183332	0.17584	0.630321	0.000201276
Arhgdia	Q99PT1	ID_0001597	6.21096	6.12765	6.62747	7.14994	7.16216	7.10965	0.491246	0.307632	0.288289	0.23483	0.170263	0.113146	-1.00849	1.03709	1.02836	-1.99375	-1.88198	1.05939	-1.41002	-2.0677	-1.93535	-0.0122034	0.0525469	0.0403436	-0.995482	-0.912248	0.0832337	-0.495719	-1.04803	-0.952591	-0.0682974	0.294115	0.225819	-5.15822	-4.72551	0.406771	-2.56209	-5.42979	-4.93402	0.946287	0.771969	0.823837	6.21108e-05	0.000160512	0.688879	0.0193986	3.45542e-05
Arhgef1	Q61210	ID_0003088	1.95083	1.71068	2.09036	2.26297	2.16402	2.247	0.368018	0.322591	0.256146	0.136313	0.0330877	0.105888	1.07369	-1.0611	1.01186	-1.48577	-1.25746	1.18156	-1.1441	-1.40021	-1.27238	0.102577	-0.085561	0.0170161	-0.571207	-0.330511	0.240696	-0.194217	-0.485646	-0.347527	0.950249	-0.79211	0.15824	-4.72011	-2.77864	1.84573	-1.64778	-4.00022	-2.92333	0.354329	0.438413	0.875995	0.000162443	0.0122328	0.0811225	0.116407	0.000811601
Arhgef10l	A2AWP8	ID_0003819	0.375929	0.548031	0.798813	0.983177	1.12327	0.881221	0.452551	0.294177	0.0699225	0.147214	0.0874014	0.111302	-1.10316	1.18046	1.07006	-1.28002	-1.43816	-1.12354	-1.08016	-1.511	-1.53892	-0.141646	0.239345	0.0976981	-0.356163	-0.52422	-0.168057	-0.111244	-0.595508	-0.621918	-1.12887	1.89339	0.765439	-2.47231	-3.57692	-1.05362	-0.790818	-4.19251	-4.26812	0.273489	0.0741772	0.453739	0.0234109	0.00210101	0.305729	0.439148	0.00052695
Arhgef12	Q8R4H2	ID_0001563	4.95486	5.05722	5.03298	4.97994	5.0575	5.01825	0.0187635	0.0611758	0.0764643	0.0737629	0.0286768	0.040171	-1.05522	1.02758	-1.0269	1.02213	-1.05028	-1.07353	1.00511	-1.00533	-1.02277	-0.0775464	0.0392512	-0.0382952	0.031585	-0.0707796	-0.102365	0.00735627	-0.00766614	-0.0324844	-1.52319	0.77116	-0.752038	0.571808	-1.28043	-1.7409	0.133155	-0.138814	-0.587532	0.144751	0.450424	0.461562	0.574387	0.216337	0.0984338	0.89552	0.891108
Arhgef5	E9Q7D5	ID_0004488	-2.30871	-2.59467	-1.8109	-1.5814	-1.61756	-1.55735	0.064265	0.737166	0.277361	0.332617	0.515735	0.387574	1.01631	-1.03988	-1.02318	-2.10324	-1.75409	1.19905	-1.23643	-2.02258	-1.71434	0.0233461	-0.0564106	-0.0330645	-1.07261	-0.810719	0.261891	-0.306182	-1.0162	-0.777655	0.093217	-0.225631	-0.132565	-3.62067	-2.80963	0.795668	-1.10924	-3.41983	-2.69133	0.926741	0.823981	0.89598	0.00190462	0.0114426	0.436393	0.281647	0.00298622
Arhgef7	Q9ES28-2	ID_0003419	0.994584	1.01146	1.32068	1.0379	1.08266	1.16576	0.175703	0.0670876	0.101386	0.143109	0.144949	0.115967	-1.03115	-1.05946	-1.09246	-1.13178	-1.14415	-1.01092	1.0962	-1.06826	-1.04731	-0.0442483	-0.0833356	-0.127584	-0.178597	-0.194272	-0.0156742	0.132507	-0.0952617	-0.0666876	-0.493988	-0.938845	-1.43253	-1.83925	-1.99748	-0.149817	1.40118	-0.976001	-0.68017	0.627173	0.359999	0.1688	0.0821084	0.0608118	0.882543	0.17784	0.34175
Arid1a	A2BH40	ID_0004057	0.929378	1.01642	0.704408	0.781214	0.769291	0.621304	0.169037	0.344221	0.391795	0.468639	0.194187	0.291396	1.00805	1.10798	1.11691	1.31741	1.24013	-1.06231	1.06097	1.18902	1.11033	0.0115741	0.147934	0.159508	0.397702	0.310497	-0.0872055	0.08539	0.249768	0.150989	0.0527794	0.666668	0.719367	1.6879	1.30813	-0.355489	0.352858	1.07123	0.643181	0.958478	0.513276	0.480973	0.108347	0.206973	0.726275	0.728214	0.297947
Arih1	Q9Z1K5	ID_0002500	4.79261	4.48514	5.03119	5.2922	5.20776	5.20296	0.412549	0.275704	0.24455	0.0761413	0.0406337	0.0480127	1.06033	1.0033	1.06383	-1.6879	-1.3636	1.23783	-1.15644	-1.69347	-1.45064	0.0845194	0.00475137	0.0892708	-0.755228	-0.447417	0.307811	-0.20969	-0.75998	-0.536688	0.782812	0.0439968	0.826808	-6.39524	-3.80606	2.44475	-1.78769	-6.43555	-4.56639	0.443719	0.965382	0.418963	4.61405e-06	0.00125587	0.024791	0.0903454	4.2531e-06
Arih2	Q9Z1K6	ID_0003164	2.42712	2.33714	2.60837	2.6872	2.82264	2.75248	0.515491	0.404647	0.325759	0.112437	0.0315734	0.0828301	-1.0982	1.05008	-1.04583	-1.37023	-1.28631	1.06524	-1.13714	-1.43885	-1.22994	-0.135146	0.0704974	-0.0646485	-0.454415	-0.363242	0.0911725	-0.185411	-0.524912	-0.298594	-0.968339	0.506412	-0.462061	-2.93609	-2.35858	0.546611	-1.21534	-3.39895	-1.93453	0.34546	0.618595	0.649466	0.00869772	0.0296139	0.591228	0.239637	0.00312868
Arl1	P61211	ID_0002162	4.20568	4.19505	4.59495	4.48833	4.49108	4.56312	0.201168	0.154437	0.0661711	0.0531083	0.109935	0.123847	-1.00188	-1.0512	-1.05318	-1.29203	-1.28255	1.0074	1.02117	-1.22911	-1.21779	-0.0027152	-0.0720323	-0.0747475	-0.369644	-0.359015	0.0106297	0.0302176	-0.297612	-0.284267	-0.0306548	-0.814208	-0.844844	-3.82425	-3.71518	0.102724	0.315323	-3.07597	-2.93859	0.975876	0.425961	0.409073	0.00120555	0.00154045	0.919296	0.756072	0.00640296
Arl14ep	Q8BIX3	ID_0004878	-0.699291	-0.738621	-1.48922	-1.29402	-1.49915	-1.97648	0.261482	0.371582	0.121972	0.356279	0.18345	0.222236	1.15542	1.39663	1.61369	2.30982	2.37924	1.03005	1.36971	1.65385	1.47441	0.208412	0.481953	0.690365	1.20778	1.2505	0.0427192	0.453875	0.725828	0.560135	1.14709	2.52801	3.66755	6.18163	6.41745	0.225486	2.1967	3.84811	3.02141	0.266074	0.0208386	0.00171442	7.13036e-06	4.41141e-06	0.824092	0.0411087	0.00114256
Arl2	Q9D0J4	ID_0004759	0.222163	-0.343688	0.21306	0.595788	0.113228	0.0595465	0.242428	0.341539	0.119763	0.102749	0.0566513	0.0121812	1.40018	1.0377	1.45296	-1.34004	1.10224	1.47705	1.09374	-1.39055	-1.31818	0.485609	0.0533829	0.538992	-0.422276	0.140441	0.562716	0.129273	-0.475658	-0.398551	4.68407	0.495651	5.17634	-3.45615	1.21143	4.38822	1.11441	-3.90593	-3.56089	0.000175942	0.626021	5.97132e-05	0.00275342	0.241093	0.000339942	0.279479	0.00100327
Arl3	Q9WUL7	ID_0002811	3.95033	3.80578	4.20111	4.60295	4.60027	4.51981	0.298318	0.188394	0.296098	0.105203	0.122599	0.100757	1.00197	1.057	1.05908	-1.6754	-1.51466	1.10612	-1.27312	-1.7709	-1.60416	0.00284475	0.0799724	0.0828172	-0.744509	-0.598997	0.145511	-0.348371	-0.824481	-0.681815	0.0272245	0.764522	0.791733	-6.43371	-5.19937	1.16944	-3.04508	-7.13131	-5.92379	0.978574	0.454271	0.438627	4.26892e-06	5.68021e-05	0.257184	0.00685269	1.07913e-06
Arl6ip1	Q9JKW0	ID_0004183	4.88506	4.30865	4.61933	5.29253	4.47228	4.9492	0.463	0.237637	0.281829	0.106839	0.0726755	0.105019	1.76725	-1.393	1.26867	-1.59666	-1.0707	1.49123	-1.28747	-1.1462	-1.35836	0.821505	-0.478192	0.343313	-0.675056	-0.0985559	0.5765	-0.364544	-0.196864	-0.441869	6.33676	-3.68331	2.66133	-4.76904	-0.702752	3.82995	-2.59082	-1.3847	-3.15486	5.19487e-06	0.00165477	0.0157237	0.000145784	0.491026	0.00119019	0.0182586	0.182742
Arl6ip4	Q9JM93	ID_0003820	1.27782	1.11266	1.23057	1.19711	1.07354	1.27455	0.126487	0.21305	0.220663	0.0616053	0.116176	0.206044	1.09022	-1.15139	-1.05611	-1.13726	-1.01289	1.12278	-1.04565	1.01242	1.04267	0.124613	-0.203375	-0.0787621	-0.185563	-0.0184834	0.16708	-0.0644	0.0178121	0.0602787	1.13324	-1.85927	-0.726363	-1.5634	-0.157933	1.32467	-0.54819	0.148213	0.512526	0.271695	0.0790935	0.476776	0.135032	0.876234	0.201535	0.590166	0.883791
Arl6ip5	Q8R5J9	ID_0002935	3.82322	3.78611	3.64721	4.00421	3.7935	3.87939	0.0192412	0.113978	0.0536814	0.128577	0.105384	0.208242	1.15745	-1.06194	1.08993	-1.05044	-1.0237	1.02613	-1.1562	1.01095	-1.11576	0.210946	-0.0867086	0.124238	-0.071	-0.0337904	0.0372096	-0.209386	0.0157086	-0.158028	2.78524	-1.14154	1.64393	-0.861063	-0.410255	0.423706	-2.52819	0.190139	-1.92371	0.0120603	0.268317	0.117205	0.40031	0.686367	0.676703	0.0208306	0.851287
Arl8a	Q8VEH3	ID_0002936	0.0198185	0.0227757	0.222198	-0.0337817	0.043354	0.293447	0.183455	0.129225	0.149873	0.154107	0.194541	0.169358	-1.05434	-1.18828	-1.25285	-1.21685	-1.21801	-1.00095	-1.06048	-1.02405	1.0286	-0.0763446	-0.248872	-0.325217	-0.283154	-0.28453	-0.0013765	-0.0847227	-0.0342817	0.0406864	-0.612751	-2.04593	-2.6572	-2.13434	-2.1439	-0.00956672	-0.650692	-0.254237	0.300037	0.547557	0.0553619	0.0158623	0.0465392	0.0456663	0.99247	0.523306	0.802138
Arl8b	Q9CQW2	ID_0002547	5.97007	5.87358	5.8701	5.76879	5.61607	5.70142	0.0470236	0.122075	0.0802781	0.0905283	0.0908397	0.13713	1.11166	-1.06094	1.04781	1.14414	1.2233	1.06919	1.14138	1.21387	1.16749	0.152716	-0.0853456	0.0673703	0.194264	0.290777	0.0965135	0.190785	0.27961	0.223407	2.60718	-1.45702	1.15018	3.05572	4.57312	1.4265	3.00101	4.39808	3.5136	0.0176381	0.162004	0.264831	0.00669438	0.000225087	0.170508	0.00754784	0.000332536
Armc1	Q9D7A8	ID_0001836	6.25969	6.2221	6.06589	6.03801	6.01887	5.90105	0.0458567	0.0727178	0.0952482	0.058406	0.0567996	0.135487	1.01336	1.0851	1.09959	1.24044	1.27319	1.0264	1.11313	1.14316	1.15788	0.019142	0.117822	0.136964	0.310852	0.34845	0.0375985	0.154626	0.193029	0.211486	0.299153	1.8418	2.14095	4.47444	5.01479	0.508193	2.22695	2.77795	3.04295	0.768184	0.0817186	0.0459346	0.000280417	8.49209e-05	0.61737	0.0386894	0.0122508
Armc10	Q9D0L7	ID_0002870	3.72051	3.83267	3.46198	3.57422	3.50061	3.50765	0.18374	0.0900032	0.206731	0.0933065	0.0274275	0.0627893	1.05263	-1.00518	1.04721	1.27524	1.18041	-1.08034	-1.01321	1.28185	1.1272	0.0740051	-0.00745415	0.066551	0.350771	0.23929	-0.11148	-0.0189272	0.358225	0.172739	1.10901	-0.111502	0.997513	4.88691	3.32236	-1.46807	-0.260541	4.98979	2.40236	0.281744	0.912428	0.331482	0.000112423	0.00371112	0.159011	0.797346	8.96986e-05
Armc6	Q8BNU0	ID_0003821	2.30091	2.09237	2.73322	3.04013	3.15157	3.10521	0.557974	0.276396	0.295185	0.0732616	0.0794531	0.121906	-1.08052	1.03103	-1.048	-2.07498	-1.78767	1.16072	-1.33156	-2.13937	-1.70579	-0.11173	0.0440871	-0.0676434	-1.0531	-0.838081	0.215017	-0.413117	-1.09719	-0.770438	-0.845392	0.334308	-0.511072	-6.9773	-5.62551	1.30222	-2.8377	-7.27795	-5.16212	0.408776	0.741936	0.615392	1.45368e-06	2.27609e-05	0.208943	0.0107694	8.15023e-07
Armc8	Q9DBR3	ID_0004489	0.379392	0.336287	0.552761	0.740077	0.696628	0.740436	0.148163	0.128782	0.115121	0.116392	0.129878	0.171534	1.03092	-1.03111	-1.00018	-1.34017	-1.30072	1.03033	-1.15308	-1.29974	-1.30049	0.0439355	-0.044195	-0.000259524	-0.422415	-0.379314	0.0431013	-0.205494	-0.37822	-0.379054	0.442323	-0.445001	-0.00262122	-3.7865	-3.4142	0.354008	-1.88113	-3.38122	-3.41144	0.663423	0.661522	0.997937	0.00131232	0.00302396	0.727366	0.0759117	0.00325492
Armh3	Q6PD19	ID_0004879	-1.46178	-1.49875	-1.42295	-1.51666	-1.22159	-1.43679	0.246668	0.304703	0.0880007	0.282608	0.108526	0.223702	-1.22911	1.16195	-1.0578	-1.02567	-1.00168	1.02395	1.0251	-1.19178	1.05602	-0.297615	0.216553	-0.081062	-0.0365652	-0.00242121	0.0341439	0.0357621	-0.253118	0.0786408	-1.86337	1.36362	-0.500444	-0.208181	-0.0138264	0.182499	0.204919	-1.45962	0.446845	0.0784879	0.189175	0.622709	0.83738	0.989118	0.857191	0.839891	0.161295
Armt1	A6H630	ID_0002696	3.86835	3.80306	4.16151	4.43879	4.55177	4.49195	0.586122	0.297013	0.316134	0.0955047	0.139439	0.165478	-1.08079	1.04109	-1.03814	-1.67351	-1.59454	1.04953	-1.30529	-1.74228	-1.53596	-0.112092	0.0580955	-0.0539968	-0.742881	-0.67314	0.069741	-0.384374	-0.800977	-0.619143	-0.8283	0.42963	-0.398665	-4.97032	-4.51294	0.433255	-2.59858	-5.36302	-4.14809	0.418139	0.672465	0.694739	9.36066e-05	0.000257353	0.669877	0.0179618	3.98836e-05
Arpc1a	Q9R0Q6	ID_0001732	6.1065	5.92017	6.38833	6.49574	6.22367	6.38054	0.351984	0.249428	0.100217	0.0884713	0.103812	0.121516	1.20753	-1.1149	1.08309	-1.38908	-1.22085	1.1378	-1.00413	-1.24592	-1.32228	0.272061	-0.156909	0.115152	-0.474125	-0.287881	0.186245	-0.00594866	-0.317217	-0.403033	2.28033	-1.31586	0.964563	-3.66764	-2.22584	1.35537	-0.045936	-2.45527	-3.11468	0.0347368	0.204418	0.347298	0.00171404	0.0387759	0.191741	0.963857	0.0242551
Arpc1b	Q9WV32	ID_0001810	6.40955	6.45053	6.94559	6.60247	6.89932	6.94769	0.332505	0.221894	0.155466	0.2049	0.13494	0.119742	-1.22869	-1.03411	-1.2706	-1.4581	-1.50034	-1.02897	-1.03443	-1.41	-1.18081	-0.297118	-0.0483913	-0.34551	-0.54409	-0.585292	-0.0412016	-0.0488324	-0.495699	-0.239782	-3.50177	-0.569588	-4.07147	-5.91455	-6.36393	-0.42189	-0.529523	-5.38927	-2.61026	0.00248627	0.575861	0.000691507	1.23905e-05	4.91615e-06	0.678005	0.602788	3.76948e-05
Arpc2	Q9CVB6	ID_0001049	7.53721	7.37984	7.90737	7.87313	7.74989	7.83075	0.318196	0.261079	0.0801879	0.0557045	0.0748811	0.11445	1.08912	-1.05768	1.02973	-1.38252	-1.23969	1.11521	1.0427	-1.30712	-1.27655	0.123165	-0.080901	0.042264	-0.467297	-0.309985	0.157312	0.0603264	-0.386396	-0.352249	1.13051	-0.742719	0.387788	-3.96049	-2.62545	1.25466	0.509893	-3.27595	-2.98288	0.272815	0.46705	0.702633	0.000887423	0.0169688	0.225341	0.616202	0.00411457
Arpc3	Q9JM76	ID_0001616	6.25762	6.10359	6.63336	6.58853	6.42051	6.5094	0.342745	0.311359	0.0628812	0.064905	0.0794796	0.063732	1.12343	-1.06354	1.05631	-1.34767	-1.21126	1.11261	1.0714	-1.26715	-1.27947	0.16791	-0.0888807	0.0790296	-0.430462	-0.276512	0.15395	0.0994937	-0.341582	-0.355542	1.53628	-0.8135	0.722773	-3.6361	-2.33427	1.22354	0.838181	-2.88642	-3.00045	0.141525	0.426357	0.478927	0.00183981	0.0311247	0.236598	0.412709	0.00969024
Arpc4	P59999	ID_0002548	5.40461	5.31938	5.9343	5.7342	5.70875	5.78075	0.606406	0.40081	0.184365	0.0930554	0.0743546	0.0589272	1.01781	-1.05121	-1.03282	-1.43093	-1.34866	1.061	1.06999	-1.36123	-1.30581	0.0254622	-0.0720457	-0.0465835	-0.516953	-0.431526	0.0854269	0.0975966	-0.444907	-0.384942	0.187983	-0.531873	-0.343892	-3.51505	-2.93486	0.545886	0.663749	-3.02538	-2.61817	0.852952	0.601192	0.734835	0.00241345	0.00872105	0.591716	0.515101	0.00715531
Arpc5	Q9CPW4	ID_0002697	5.4491	5.25873	5.7616	5.77074	5.70607	5.80154	0.359541	0.197268	0.13779	0.0325112	0.0647454	0.0352981	1.04585	-1.06842	-1.02158	-1.48037	-1.29735	1.14107	-1.04477	-1.38556	-1.26995	0.0646788	-0.0954842	-0.0308054	-0.565958	-0.375573	0.190385	-0.0631875	-0.470474	-0.344767	0.655622	-0.967865	-0.31225	-5.28271	-3.50734	1.6701	-0.590184	-4.39159	-3.21971	0.5202	0.345691	0.758369	4.74236e-05	0.00245547	0.111861	0.562262	0.000337392
Arpc5l	Q9D898	ID_0003089	4.11417	3.92097	4.30336	4.31685	4.2439	4.2312	0.170075	0.0736532	0.079333	0.072965	0.103981	0.0481639	1.05188	1.00883	1.06116	-1.24057	-1.08508	1.1433	1.05071	-1.25152	-1.15145	0.0729681	0.0126777	0.0856458	-0.311008	-0.117807	0.193201	0.0713669	-0.323686	-0.203453	0.989551	0.171643	1.16119	-3.84587	-1.46482	2.24087	0.89174	-4.00352	-2.53352	0.335257	0.865596	0.260441	0.00114834	0.159885	0.0376205	0.384072	0.000805598
Arpp19	P56212	ID_0004322	2.49466	2.26941	2.68051	3.27871	3.00619	3.08699	0.27771	0.0840048	0.250887	0.0865433	0.0611984	0.218228	1.20915	-1.05911	1.14166	-1.8047	-1.54079	1.17128	-1.35481	-1.70398	-1.75906	0.27399	-0.0828545	0.191135	-0.851759	-0.623672	0.228087	-0.438088	-0.768905	-0.814807	2.92834	-0.880352	2.04829	-8.03456	-5.95766	1.98256	-4.22532	-7.23713	-7.8227	0.00884598	0.390048	0.0551073	2.00503e-07	1.13263e-05	0.0625849	0.000489557	8.81005e-07
Arrb2	Q91YI4	ID_0004880	0.466067	0.081453	1.1229	-0.206294	0.0658201	0.650317	0.371358	0.415555	0.690453	0.298276	0.209425	0.510473	-1.2045	-1.53151	-1.84469	-1.3896	-1.06544	1.30425	1.49501	1.10212	1.7314	-0.268431	-0.614951	-0.883382	-0.474667	-0.091443	0.383224	0.580151	0.140284	0.791939	-1.29566	-3.15131	-4.42748	-2.23759	-0.446839	1.69085	2.99531	0.637905	3.64928	0.211147	0.00542325	0.000311398	0.03787	0.660218	0.107772	0.00764262	0.531412
Arsa	P50428	ID_0003608	1.81392	2.02729	1.69492	1.37903	1.35057	1.28123	0.261191	0.33816	0.360619	0.154065	0.0623765	0.158005	1.02127	1.04583	1.06808	1.7274	1.48835	-1.16061	1.37203	1.6517	1.39349	0.0303648	0.0646506	0.0950154	0.788602	0.573716	-0.214886	0.456309	0.723951	0.4787	0.218207	0.461597	0.679595	5.43695	3.90441	-1.44112	3.08111	5.01477	3.27842	0.829675	0.649793	0.50524	3.4028e-05	0.0010067	0.166392	0.00633092	8.49249e-05
Arsb	P50429	ID_0002089	6.08533	5.52153	5.61611	5.89497	5.29532	5.49398	0.0927296	0.159263	0.175184	0.147567	0.166508	0.186347	1.51537	-1.14767	1.32039	1.02948	1.52177	1.47819	1.09924	1.1815	1.15252	0.599666	-0.198702	0.400964	0.0419162	0.60575	0.563834	0.136513	0.240619	0.204786	5.70268	-1.88953	3.81457	0.367455	5.30781	4.64386	1.19683	2.10861	1.79448	1.93307e-05	0.0747187	0.00123207	0.717481	4.49225e-05	0.000192353	0.246599	0.0489648
As3mt	Q91WU5	ID_0001373	6.95346	7.2993	7.52844	7.15251	7.8781	7.62153	0.0958846	0.0339878	0.0402571	0.266659	0.0620749	0.208755	-1.65377	1.19484	-1.3841	-1.27069	-1.61489	-1.27088	-1.08409	-1.51827	-1.16675	-0.725762	0.256814	-0.468948	-0.345612	-0.69144	-0.345827	-0.116489	-0.602427	-0.222491	-7.50507	2.65149	-4.85516	-3.29655	-6.60298	-3.10723	-1.11003	-5.73991	-2.12779	5.30703e-07	0.0160561	0.000120559	0.00393047	3.03932e-06	0.00597711	0.281314	1.78703e-05
Asah1	Q9WV54	ID_0001232	6.76027	6.49529	6.39743	6.39273	5.91127	6.04994	0.0769131	0.136561	0.196553	0.231274	0.16519	0.222081	1.39604	-1.10079	1.26822	1.39487	1.67618	1.20167	1.30327	1.53547	1.32169	0.481344	-0.138544	0.3428	0.480135	0.745179	0.265044	0.382134	0.618679	0.40238	4.85063	-1.39764	3.4537	4.45394	6.90237	2.3042	3.54668	5.74031	3.72354	0.000121767	0.178884	0.00276851	0.000293538	1.68239e-06	0.0330934	0.00224839	1.78551e-05
Asah2	Q9JHE3	ID_0004490	1.07754	1.05452	0.877977	0.739671	0.595806	0.517681	0.150113	0.0983293	0.0459244	0.2031	0.160889	0.0999038	1.10483	1.05592	1.16661	1.46362	1.49003	1.01804	1.29603	1.38612	1.27724	0.143821	0.0784959	0.222317	0.549544	0.575345	0.0258012	0.374101	0.471048	0.353028	1.36122	0.730942	2.09152	4.8991	5.13786	0.225392	3.28778	4.22371	3.20378	0.18992	0.474041	0.0506389	0.000109448	6.49225e-05	0.824164	0.00400786	0.000491334
Ascc1	Q9D8Z1	ID_0004604	1.77921	1.85631	2.02337	2.09236	2.121	2.20968	0.231291	0.135283	0.132174	0.142458	0.0228888	0.137828	-1.02027	-1.06403	-1.08559	-1.29464	-1.36286	-1.05269	-1.15174	-1.21673	-1.2554	-0.0289454	-0.0895405	-0.118486	-0.372551	-0.446633	-0.0740817	-0.203821	-0.283011	-0.328147	-0.308906	-0.960951	-1.26976	-3.61952	-4.31469	-0.661498	-2.0028	-2.73959	-3.1548	0.760871	0.349063	0.220029	0.00190954	0.000400719	0.51651	0.0601905	0.013303
Ascc2	Q91WR3	ID_0002937	0.951368	0.819304	1.24129	1.13553	1.10755	1.21323	0.221971	0.0783907	0.14794	0.203232	0.118976	0.0721326	1.02149	-1.07513	-1.0525	-1.33323	-1.21475	1.09753	1.00679	-1.24007	-1.15416	0.0306805	-0.104507	-0.0738261	-0.414923	-0.280665	0.134258	0.00976405	-0.310417	-0.206839	0.304116	-1.04147	-0.737117	-3.7052	-2.53736	1.10819	0.0905655	-2.75495	-1.86118	0.76446	0.311178	0.470367	0.00157541	0.0204337	0.282086	0.928819	0.0128717
Ascc3	E9PZJ8	ID_0001664	4.91713	4.95086	5.20373	5.02265	5.19652	5.25303	0.0322577	0.0835009	0.170002	0.0893661	0.0358469	0.0876316	-1.12806	-1.03996	-1.17314	-1.24922	-1.27886	-1.02372	-1.04835	-1.20122	-1.09011	-0.173845	-0.0565349	-0.23038	-0.32103	-0.354857	-0.033827	-0.0681237	-0.264495	-0.124477	-3.01725	-0.982187	-3.99921	-5.13118	-5.67033	-0.507305	-1.0906	-4.22685	-1.98728	0.00728402	0.338775	0.000813436	6.58731e-05	2.06991e-05	0.617981	0.289558	0.000487886
Asgr1	P34927	ID_0001518	6.97352	7.58668	7.14341	6.65029	6.9892	7.11976	0.28021	0.206898	0.23647	0.133834	0.152695	0.229032	-1.26476	-1.0947	-1.38453	1.41708	-1.07949	-1.52972	1.04219	1.55127	1.28258	-0.338861	-0.130534	-0.469396	0.50292	-0.110351	-0.613271	0.0596217	0.633454	0.359044	-3.02648	-1.16379	-4.1906	4.12204	-0.906613	-4.727	0.48952	5.19386	2.95452	0.00713807	0.259412	0.000529213	0.000617256	0.376358	0.000159983	0.630271	5.74853e-05
Asgr2	P24721	ID_0002455	7.0889	7.56326	7.36136	6.59375	7.08849	7.06581	0.27084	0.201656	0.135447	0.167976	0.139226	0.135	-1.40907	1.01589	-1.38703	1.43064	1.02975	-1.3893	1.24386	1.40826	1.4283	-0.494739	0.0227399	-0.471999	0.516658	0.0422949	-0.474363	0.314826	0.493918	0.514294	-4.4441	0.203892	-4.24009	4.26069	0.349424	-3.67691	2.59851	4.07294	4.25594	0.000300057	0.840681	0.000473615	0.000452237	0.730747	0.00167876	0.0179645	0.00068922
Ash2l	Q91X20	ID_0004184	2.46903	2.47754	2.26368	2.19432	2.14811	2.04912	0.275145	0.165092	0.0567184	0.0531197	0.0608997	0.192832	1.03278	1.07017	1.10526	1.36051	1.35404	-1.00478	1.17299	1.2713	1.2251	0.0465336	0.0978457	0.144379	0.44415	0.437273	-0.0068769	0.23019	0.346304	0.292894	0.447975	0.935242	1.38301	3.98259	3.9191	-0.0590884	2.04146	3.11977	2.6428	0.659413	0.361804	0.183252	0.000844405	0.000973998	0.95352	0.0558451	0.0058141
Asl	Q91YI0	ID_0000241	10.3128	10.9809	11.3719	10.4431	11.6285	11.3601	0.282893	0.243477	0.246754	0.351588	0.21723	0.244853	-2.276	1.20504	-1.88873	-1.33831	-2.12651	-1.58895	-1.02062	-1.61272	-1.12589	-1.1865	0.269085	-0.917416	-0.420411	-1.08849	-0.668076	-0.0294509	-0.689497	-0.171072	-7.65738	1.71992	-5.93908	-2.49559	-6.517	-3.77205	-0.173911	-4.08161	-1.03358	3.99569e-07	0.102259	1.17729e-05	0.0223014	3.61005e-06	0.00135565	0.863839	0.00067593
Asna1	O54984	ID_0002698	4.66408	4.28296	4.74732	5.25416	4.96032	4.99869	0.19489	0.113869	0.105898	0.0795094	0.033099	0.0983165	1.22591	-1.027	1.19367	-1.65309	-1.26921	1.30246	-1.1982	-1.60963	-1.51502	0.293848	-0.0384382	0.25541	-0.725167	-0.343932	0.381235	-0.260863	-0.686729	-0.599341	3.80899	-0.49769	3.31151	-8.55979	-4.09017	4.22034	-3.10618	-8.1044	-7.13485	0.00124761	0.624611	0.00380179	7.91662e-08	0.000663061	0.000495061	0.0059909	1.76835e-07
Asns	Q61024	ID_0003609	0.868063	-0.235207	0.587538	1.55506	0.537626	0.703709	0.624047	0.473146	0.45733	0.376489	0.489881	0.614421	2.02135	-1.12614	1.79494	-1.95377	1.1023	2.15365	-1.10899	-1.73493	-1.62836	1.01532	-0.171385	0.843934	-0.966263	0.140519	1.10678	-0.149246	-0.794879	-0.703416	3.35643	-0.53797	2.83032	-2.5701	0.416545	2.81378	-0.431389	-2.0947	-2.19161	0.00343993	0.59706	0.0109425	0.0190742	0.681841	0.0113406	0.671209	0.0503239
Aspa	Q8R3P0	ID_0003610	2.9957	2.8919	2.94439	3.16401	3.2547	3.21363	0.0924139	0.295309	0.19857	0.362439	0.215131	0.289734	-1.0638	1.02791	-1.03492	-1.28057	-1.18919	1.07685	-1.23113	-1.31631	-1.14906	-0.0892334	0.0397089	-0.0495245	-0.356791	-0.249978	0.106813	-0.299983	-0.3965	-0.200453	-0.551582	0.245846	-0.305749	-2.00571	-1.41167	0.560523	-1.69037	-2.23137	-1.1304	0.587886	0.808529	0.763236	0.0598535	0.174772	0.581899	0.107865	0.0383466
Aspdh	Q9DCQ2	ID_0001068	6.97476	7.18335	7.48806	7.60246	7.83734	7.80481	0.362232	0.152417	0.235589	0.146428	0.0638797	0.177689	-1.17689	1.02295	-1.15049	-1.58449	-1.83138	-1.15582	-1.28294	-1.62085	-1.59184	-0.234974	0.0327318	-0.202242	-0.664021	-0.872935	-0.208914	-0.359451	-0.696753	-0.670692	-2.46752	0.343409	-2.12416	-6.43874	-8.47074	-1.90972	-3.48127	-6.75508	-6.5137	0.0236451	0.735192	0.0474861	4.22586e-06	9.2444e-08	0.071921	0.00260296	2.24713e-06
Aspg	A0JNU3	ID_0001519	4.53724	6.00016	6.06592	4.40583	6.68603	6.26986	0.275198	0.205535	0.146313	0.969017	0.196442	0.354441	-4.83188	1.33489	-3.61968	-1.27009	-3.51803	-2.7699	-1.21344	-1.69544	1.02889	-2.27259	0.416722	-1.85586	-0.344935	-1.81477	-1.46983	-0.279106	-0.761657	0.0410942	-8.59186	1.58484	-7.02802	-1.21277	-6.33568	-4.83216	-0.981124	-2.67385	0.142705	7.48842e-08	0.130076	1.31734e-06	0.240593	5.20626e-06	0.000126827	0.339285	0.01531
Asph	Q8BSY0	ID_0000742	7.80044	8.20034	7.63505	7.5927	7.86118	7.63002	0.2403	0.166995	0.174192	0.120298	0.0905958	0.0661474	-1.20466	1.17391	-1.02619	1.51067	1.14487	-1.31951	1.02094	1.28687	1.17486	-0.268628	0.231324	-0.037304	0.595188	0.195188	-0.4	0.0299008	0.363864	0.232492	-3.17498	2.73367	-0.44136	6.46422	2.12576	-4.08108	0.325934	3.94819	2.53238	0.00514684	0.0134731	0.664106	4.01423e-06	0.0473357	0.000676736	0.74816	0.000912325
Aspscr1	Q8VBT9	ID_0001903	4.75978	4.27517	4.80175	5.41582	4.92788	5.13218	0.258568	0.139076	0.201908	0.0286503	0.0792317	0.193911	1.40281	-1.15256	1.21713	-1.84813	-1.32058	1.39948	-1.28288	-1.6035	-1.60731	0.488319	-0.204841	0.283478	-0.886064	-0.401169	0.484896	-0.359388	-0.681223	-0.684647	5.4646	-2.29052	3.17579	-9.03298	-4.126	4.6386	-3.69809	-6.93801	-7.04649	3.20711e-05	0.0340259	0.00513757	3.53103e-08	0.000611787	0.00019461	0.00160075	1.56929e-06
Asrgl1	Q8C0M9	ID_0003326	3.73725	3.42552	3.82679	4.32489	3.90319	3.99325	0.249281	0.0925048	0.186529	0.0937116	0.258468	0.235914	1.33886	-1.06498	1.25716	-1.52408	-1.22637	1.24276	-1.15313	-1.43109	-1.54175	0.421002	-0.0908318	0.33017	-0.607942	-0.294396	0.313547	-0.20556	-0.517111	-0.624566	4.09165	-0.876897	3.21562	-5.31956	-2.60359	2.56469	-1.82312	-4.51665	-5.55667	0.000660853	0.391873	0.00470396	4.37977e-05	0.0177727	0.019293	0.084612	0.000255235
Ass1	P16460	ID_0000107	12.8809	13.5829	13.715	12.6014	13.9181	13.7799	0.134516	0.324142	0.351798	0.732313	0	0.0921142	-2.49441	1.10082	-2.26596	-1.18645	-1.92887	-1.62575	-1.08306	-1.30607	1.17476	-1.3187	0.13858	-1.18012	-0.246653	-0.947757	-0.701104	-0.115112	-0.385234	0.232364	-5.8463	0.605649	-5.24156	-0.997853	-3.87499	-2.6981	-0.464724	-1.55596	0.962871	1.42905e-05	0.552163	5.1838e-05	0.331322	0.00107555	0.0145384	0.647594	0.136787
Atad1	Q9D5T0	ID_0001288	6.64741	6.8538	6.41699	6.4115	6.58179	6.49544	0.223081	0.184046	0.171971	0.116388	0.0691385	0.0685713	-1.12535	1.06166	-1.05999	1.31117	1.13633	-1.15387	-1.03237	1.23502	1.20449	-0.170368	0.0863185	-0.0840492	0.390856	0.184378	-0.206478	-0.0459588	0.304538	0.268428	-2.55193	1.29248	-1.25946	5.38408	2.54257	-2.67144	-0.634589	4.19355	3.70286	0.019818	0.212224	0.22364	3.81174e-05	0.0202114	0.0153889	0.533525	0.000525723
Atad3a	Q925I1	ID_0000548	8.72341	8.83969	8.46364	8.27537	8.33687	8.23912	0.273739	0.134198	0.267123	0.09917	0.0637755	0.162816	-1.04374	1.07039	1.02554	1.55833	1.43686	-1.08454	1.20024	1.45585	1.40108	-0.0617628	0.0981403	0.0363775	0.640001	0.52292	-0.117081	0.263322	0.541861	0.486542	-0.776676	1.23445	0.457785	7.37192	6.03318	-1.26222	3.04767	6.23744	5.61217	0.447242	0.232604	0.652479	6.81887e-07	9.68282e-06	0.222669	0.00681389	6.36023e-06
Ate1	Q9Z2A5	ID_0003499	3.18446	2.91685	3.3434	3.70625	3.58876	3.55197	0.278949	0.126849	0.23362	0.136826	0.10412	0.0990112	1.08469	1.02572	1.11259	-1.56808	-1.30167	1.20467	-1.16609	-1.60842	-1.44823	0.117281	0.0366401	0.153921	-0.649001	-0.380365	0.268636	-0.221679	-0.685641	-0.534286	1.0823	0.336769	1.41897	-5.3564	-3.17529	2.06393	-1.86217	-5.66374	-4.47596	0.29313	0.74011	0.172663	4.04556e-05	0.00514327	0.0534509	0.0786648	2.09899e-05
Atf1	P81269	ID_0004185	1.20577	1.43912	1.20781	1.02466	1.20158	1.05767	0.131649	0.0380421	0.0969277	0.247673	0.152915	0.20638	-1.13125	1.10488	-1.02387	1.30737	1.11227	-1.17541	1.11405	1.18326	1.13881	-0.177921	0.143891	-0.0340304	0.386662	0.153503	-0.23316	0.155817	0.242771	0.187533	-1.45356	1.1785	-0.275282	2.97728	1.16034	-1.70187	1.17825	1.88742	1.41434	0.162951	0.253647	0.786174	0.00795002	0.26078	0.105654	0.253745	0.0750173
Atf2	P16951	ID_0004760	-0.366652	-0.073122	-0.700876	-0.664469	-0.680968	-0.835155	0.77271	0.325917	0.354031	0.180647	0.225598	0.300758	1.01779	1.11306	1.13287	1.76414	1.45458	-1.21282	1.14265	1.58495	1.28398	0.025445	0.154535	0.17998	0.818968	0.540607	-0.278361	0.192385	0.664434	0.360627	0.102208	0.613337	0.715064	3.15026	2.03157	-1.04075	0.703362	2.58427	1.37092	0.9197	0.547178	0.483565	0.0054358	0.0569287	0.311505	0.490655	0.0185127
Atf7	Q8R0S1	ID_0004761	-0.826809	-0.75447	-0.842218	-1.02888	-1.03165	-0.946086	0.236009	0.132409	0.131434	0.134082	0.195482	0.132386	1.0022	-1.06116	-1.05883	1.1382	1.08185	-1.05209	1.07105	1.20782	1.1455	0.00317284	-0.0856472	-0.0824744	0.186757	0.113498	-0.0732588	0.0990227	0.272404	0.195973	0.02363	-0.641597	-0.617888	1.31743	0.795729	-0.489425	0.693466	1.9108	1.36645	0.981403	0.529065	0.544239	0.203899	0.436358	0.630337	0.496698	0.0717739
Atg12	Q9CQY1	ID_0004762	1.58832	1.21455	1.68505	1.74051	1.56819	1.49947	0.051875	0.395033	0.0764072	0.216149	0.136015	0.185105	1.12772	1.04827	1.18215	-1.23865	1.04931	1.29972	1.12247	-1.29844	-1.1266	0.173404	0.0680085	0.241413	-0.308765	0.0694364	0.378202	0.166673	-0.376774	-0.171977	1.32169	0.510883	1.83186	-2.07549	0.481281	2.40622	1.16367	-2.54199	-1.20783	0.202507	0.615522	0.0832471	0.0522565	0.636003	0.0268486	0.259457	0.0202363
Atg16l1	Q8C0J2	ID_0003165	3.38936	3.24501	3.63435	3.95427	3.82797	3.99164	0.395979	0.247483	0.278692	0.117073	0.127715	0.161264	1.09164	-1.12073	-1.02665	-1.74199	-1.57306	1.10739	-1.32951	-1.55434	-1.53223	0.126502	-0.164441	-0.0379392	-0.80074	-0.653576	0.147164	-0.410893	-0.636299	-0.615637	1.57023	-2.04297	-0.472724	-8.97495	-7.36631	1.5275	-4.67153	-7.10859	-6.93332	0.133436	0.0556808	0.641981	3.89274e-08	6.89163e-07	0.143683	0.0001809	1.12739e-06
Atg2a	Q6P4T0	ID_0003708	1.30381	1.10628	1.29064	1.66594	1.54767	1.60509	0.119741	0.0632089	0.230247	0.156856	0.155016	0.286751	1.08487	-1.04416	1.03899	-1.46668	-1.27494	1.1504	-1.28338	-1.40465	-1.32464	0.117527	-0.062346	0.0551805	-0.552555	-0.350424	0.202131	-0.359949	-0.490209	-0.405605	1.30976	-0.692371	0.617166	-5.43886	-3.51089	1.83793	-3.6028	-4.81104	-4.0761	0.20643	0.497369	0.544704	3.38889e-05	0.00243604	0.0823116	0.00198256	0.000132872
Atg3	Q9CPX6	ID_0001904	5.73102	5.4209	5.87205	6.43287	6.3046	6.37201	0.385861	0.189988	0.176471	0.0334447	0.0379447	0.202207	1.09305	-1.04757	1.04341	-1.98424	-1.60048	1.23978	-1.45145	-1.89413	-1.66995	0.128356	-0.0670511	0.0613047	-0.988589	-0.678501	0.310088	-0.537491	-0.921538	-0.739806	1.27591	-0.666698	0.609217	-9.07069	-6.22686	2.67847	-4.93203	-8.45768	-6.78777	0.217896	0.513258	0.549846	3.31492e-08	6.49931e-06	0.01516	0.000101809	9.45794e-08
Atg4b	Q8BGE6	ID_0003327	2.38385	2.20623	2.581	3.06012	3.02354	2.93197	0.342765	0.172901	0.398593	0.134256	0.0829293	0.174583	1.02812	1.06302	1.09292	-1.70632	-1.50352	1.13489	-1.31063	-1.81386	-1.64322	0.0400083	0.0881745	0.128183	-0.770892	-0.588344	0.182548	-0.390264	-0.859067	-0.716527	0.364551	0.800043	1.16438	-6.19014	-4.77332	1.35059	-3.20004	-6.91576	-5.83413	0.719612	0.433917	0.259177	7.00702e-06	0.000144411	0.193241	0.00486912	1.63895e-06
Atg5	Q99J83	ID_0003500	2.07452	1.90778	2.195	2.48949	2.36221	2.41129	0.375474	0.305333	0.194288	0.0617588	0.188902	0.168621	1.08907	-1.0346	1.05264	-1.4657	-1.30402	1.12398	-1.20406	-1.41668	-1.37267	0.123094	-0.049077	0.0740168	-0.551587	-0.38297	0.168617	-0.267912	-0.50251	-0.456986	1.36772	-0.543578	0.82412	-5.46941	-3.83974	1.54884	-2.70649	-4.97412	-4.59451	0.187912	0.593272	0.42045	3.1743e-05	0.00116427	0.138487	0.0142801	9.28315e-05
Atg7	Q9D906	ID_0001564	6.15348	5.39187	6.0911	6.94083	6.20633	6.37307	0.544926	0.423039	0.289164	0.0804029	0.0423743	0.119659	1.66376	-1.12247	1.48224	-2.04198	-1.20509	1.69445	-1.25804	-1.81919	-1.78624	0.734451	-0.166674	0.567777	-1.02997	-0.269147	0.76082	-0.331177	-0.863293	-0.836924	4.88588	-1.11133	3.77455	-6.33522	-1.65444	4.40236	-2.03615	-5.3133	-5.1339	0.000112676	0.280771	0.00134805	5.21118e-06	0.115033	0.000329367	0.0564251	4.43931e-05
Atg9a	Q68FE2	ID_0004491	0.610512	0.492972	0.495194	0.844006	0.343258	0.664143	0.0846291	0.0562431	0.0566489	0.139237	0.176134	0.130676	1.41486	-1.24849	1.13326	-1.11906	-1.03164	1.08475	-1.11685	1.11566	-1.16911	0.500663	-0.320186	0.180477	-0.162293	-0.0449334	0.11736	-0.159433	0.157893	-0.225411	5.06893	-3.20318	1.87411	-1.51088	-0.422858	1.02458	-1.48472	1.43853	-2.14559	7.54459e-05	0.00483536	0.0769203	0.14784	0.677311	0.318875	0.154587	0.167114
Atic	Q9CWJ9	ID_0000800	6.90864	6.75687	7.16084	7.69121	7.63767	7.65421	0.388013	0.305888	0.242247	0.0785873	0.106304	0.196556	1.03781	-1.01125	1.02627	-1.92187	-1.73022	1.11077	-1.45241	-1.90049	-1.77567	0.0535483	-0.0161417	0.0374066	-0.942511	-0.790954	0.151558	-0.538451	-0.926369	-0.82836	0.469129	-0.141437	0.32769	-7.63735	-6.40488	1.15708	-4.35619	-7.50705	-6.70684	0.644501	0.889065	0.746854	4.14692e-07	4.52493e-06	0.262074	0.000365181	5.28741e-07
Atl2	Q6PA06	ID_0001191	6.88449	6.72231	6.81033	6.74192	6.56239	6.6865	0.127353	0.15362	0.145286	0.0579378	0.055715	0.0661353	1.13244	-1.08977	1.03916	1.03754	1.161	1.11899	1.10282	1.13068	1.11725	0.179432	-0.124019	0.0554132	0.053168	0.215366	0.162198	0.141193	0.177187	0.159953	2.70831	-1.87235	0.835913	0.739055	2.99131	2.11713	1.96174	2.46425	2.22119	0.0142245	0.0771754	0.413951	0.469218	0.00770968	0.0481497	0.0651361	0.0238066
Atl3	Q91YH5	ID_0000971	7.39462	7.06208	6.98959	7.40332	6.87037	7.05989	0.175154	0.196326	0.154874	0.193925	0.0940747	0.0905164	1.44677	-1.1403	1.26876	1.01922	1.28343	1.25922	-1.03167	1.16223	1.01156	0.532838	-0.189417	0.343421	0.0274722	0.360001	0.332529	-0.0449863	0.216889	0.01658	5.93202	-2.1108	3.82085	0.281907	3.68992	3.20362	-0.461756	2.22689	0.169793	1.19474e-05	0.0487546	0.00121478	0.781168	0.00163039	0.00483066	0.649681	0.0386936
Atox1	O08997	ID_0000990	6.67889	6.44417	6.7908	7.36923	7.15131	7.40403	0.265533	0.236611	0.243603	0.112406	0.100573	0.286873	1.16309	-1.19134	-1.02429	-1.97692	-1.6803	1.17653	-1.55482	-1.65942	-1.64046	0.217963	-0.252582	-0.0346192	-0.983257	-0.748717	0.23454	-0.636748	-0.730675	-0.714098	1.6342	-1.89353	-0.259364	-6.81485	-5.18242	1.53118	-4.40484	-5.06774	-4.94334	0.119249	0.0741578	0.79824	1.9974e-06	5.89294e-05	0.142775	0.000327549	7.5642e-05
Atp11c	Q9QZW0	ID_0000334	9.93343	9.28625	9.39137	9.63194	8.85234	9.08573	0.0558326	0.0983776	0.0489264	0.183333	0.110923	0.2181	1.71658	-1.17543	1.46038	1.15931	1.81551	1.56603	1.24685	1.36269	1.24317	0.779538	-0.23319	0.546348	0.213263	0.860376	0.647113	0.318286	0.446452	0.314028	7.97798	-2.40155	5.5766	2.01319	8.04984	5.683	3.0001	4.22475	2.92197	2.22087e-07	0.0271086	2.52532e-05	0.0589944	1.95056e-07	2.01517e-05	0.00756279	0.000490187
Atp13a1	Q9EPE9	ID_0000776	7.65207	7.79159	7.45003	7.46139	7.46997	7.37973	0.150254	0.131426	0.097381	0.103735	0.104993	0.0435343	-1.00598	1.06457	1.05823	1.34075	1.21713	-1.10157	1.05811	1.25944	1.15016	-0.00860734	0.0902645	0.0816572	0.423043	0.283486	-0.139557	0.0814844	0.332778	0.201829	-0.113984	1.19567	1.08169	5.15493	3.45704	-1.5968	0.994632	4.05389	2.46064	0.910488	0.247043	0.293395	6.25569e-05	0.00274796	0.12738	0.332845	0.000719366
Atp1a1	Q8VDN2	ID_0000234	10.2556	10.5316	10.2529	9.85687	10.2166	10.234	0.056786	0.00428414	0.0369442	0.106936	0.07348	0.15019	-1.28329	-1.01203	-1.29873	1.24472	1.02791	-1.21092	1.02598	1.25969	1.33497	-0.359848	-0.0172527	-0.377101	0.315818	0.0397094	-0.276109	0.0370071	0.333071	0.41681	-5.83836	-0.278794	-6.11714	4.68272	0.59092	-3.84763	0.550711	4.93935	6.2252	1.45301e-05	0.783519	8.1413e-06	0.000176469	0.561779	0.0011438	0.588471	0.000100187
Atp1b1	P14094	ID_0000972	7.92158	8.364	7.8651	7.29627	7.93316	7.72079	0.276987	0.186767	0.124969	0.0800156	0.124375	0.153529	-1.55495	1.15865	-1.34203	1.60026	1.17731	-1.35925	1.13238	1.38114	1.58	-0.636869	0.212447	-0.424422	0.678307	0.2355	-0.442807	0.179359	0.46586	0.659922	-8.01039	2.66808	-5.34361	7.82057	2.72484	-4.79526	2.07595	5.36636	7.64604	2.09445e-07	0.0154995	4.15854e-05	2.95816e-07	0.0137303	0.00013758	0.0522095	3.95979e-05
Atp1b3	P97370	ID_0002319	6.19195	5.92661	5.72884	5.80093	5.47297	5.4646	0.0274419	0.0641376	0.118843	0.222112	0.130547	0.206386	1.25522	1.0058	1.2625	1.40277	1.68608	1.20196	1.22302	1.39468	1.3355	0.327942	0.00834608	0.336288	0.488277	0.75367	0.265393	0.290445	0.479931	0.417382	3.61566	0.0919997	3.70764	4.9599	7.64978	2.5321	2.95087	4.87517	4.2372	0.00192618	0.927695	0.0015668	9.57708e-05	4.0524e-07	0.0206608	0.00842198	0.000115364
Atp2a2	O55143	ID_0000342	9.37447	9.41791	9.21171	9.38086	9.31826	9.31967	0.156917	0.0776114	0.092374	0.135717	0.116745	0.135135	1.04425	-1.00078	1.04344	1.09033	1.0578	-1.03075	-1.0581	1.09118	1.01376	0.0624728	-0.00112467	0.0613481	0.124769	0.081068	-0.0437008	-0.0814744	0.125893	0.0197199	0.914242	-0.0164699	0.897768	1.68105	1.09294	-0.553016	-1.10091	1.69623	0.265696	0.372441	0.987037	0.380933	0.109686	0.288555	0.586924	0.285163	0.106732
Atp2b1	G5E829	ID_0001837	5.24104	5.03967	4.9174	4.82553	4.69798	4.81929	0.0657372	0.115178	0.135391	0.177734	0.136685	0.231413	1.09242	-1.08796	1.0041	1.19102	1.36948	1.14984	1.09433	1.29578	1.36389	0.127526	-0.12162	0.00590529	0.252203	0.453633	0.20143	0.130047	0.373824	0.447728	1.5192	-1.44878	0.0704426	2.77794	5.00235	2.09116	1.43096	4.11258	4.93744	0.145746	0.164264	0.944603	0.0122512	8.72653e-05	0.0506747	0.169244	0.000630513
Atp5a1	Q03265	ID_0000100	13.1594	13.7339	13.1756	12.716	13.1276	13.0429	0.096702	0	0.103675	0.0966808	0.0976244	0.154993	-1.32999	1.0605	-1.25412	1.6297	1.09427	-1.4893	1.10671	1.53673	1.37235	-0.411419	0.0847433	-0.326676	0.70461	0.129975	-0.574635	0.146272	0.619866	0.456651	-5.34516	1.0966	-4.24866	8.32079	1.54875	-6.37391	1.74246	7.31329	5.46105	4.14466e-05	0.286995	0.000464603	1.20302e-07	0.138507	4.81774e-06	0.0981554	7.62042e-07
Atp5b	P56480	ID_0000101	12.8618	13.1321	12.9021	12.3505	12.7965	12.6827	0.221297	0.0246616	0.0991034	0.0668748	0.0478533	0.156745	-1.3624	1.08223	-1.25888	1.38435	1.14742	-1.20649	1.18025	1.27916	1.44446	-0.44615	0.11401	-0.33214	0.46921	0.198395	-0.270815	0.239088	0.3552	0.530534	-5.7392	1.46077	-4.2786	5.50944	2.33924	-2.98318	2.81723	4.16557	6.27802	1.78968e-05	0.160981	0.000434453	2.91395e-05	0.0308101	0.00784814	0.0112564	0.00055978
Atp5c1	Q91VR2	ID_0000196	10.2958	10.7899	10.3649	9.94817	10.391	10.3011	0.241691	0.0827735	0.156635	0.0952362	0.0641086	0.13524	-1.35924	1.06454	-1.27684	1.43474	1.01827	-1.409	1.06843	1.34776	1.30017	-0.442799	0.0902258	-0.352574	0.520792	0.0261249	-0.494668	0.095493	0.430567	0.378698	-6.65897	1.35177	-5.30722	7.14938	0.360979	-6.38559	1.31824	5.90575	5.25047	2.71861e-06	0.19287	4.49797e-05	1.04227e-06	0.722236	4.70512e-06	0.203634	1.262e-05
Atp5e	P56382	ID_0002320	8.07993	8.53197	8.07663	7.50799	8.10635	7.89984	0.455231	0.191369	0.193467	0.127315	0.0781804	0.165932	-1.51414	1.15404	-1.31203	1.6017	1.17013	-1.36882	1.16816	1.3879	1.53525	-0.598501	0.206696	-0.391805	0.6796	0.226667	-0.452933	0.224243	0.472905	0.618473	-6.02465	2.07721	-3.94841	6.26556	2.09878	-3.92225	2.07635	4.3556	5.73519	9.8554e-06	0.0520802	0.00091187	6.00516e-06	0.049922	0.000967115	0.0521681	0.000365661
Atp5f1	Q9CQQ7	ID_0000399	9.70331	10.1716	9.79391	9.36148	9.78131	9.65122	0.223952	0.052366	0.0785514	0.0342289	0.0468611	0.137309	-1.33763	1.09441	-1.22224	1.45036	1.04808	-1.38382	1.11624	1.32525	1.28101	-0.419681	0.13015	-0.289531	0.53641	0.0677555	-0.468655	0.15865	0.40626	0.357286	-5.59762	1.73032	-3.86724	6.53511	0.830648	-5.36616	1.94254	4.94321	4.393	2.41498e-05	0.100348	0.00109446	3.48126e-06	0.416845	3.96148e-05	0.0675709	9.93411e-05
Atp5f1d	Q9D3D9	ID_0001520	8.75136	9.20099	8.72244	8.14374	8.71236	8.5912	0.259866	0.141703	0.197618	0.0999537	0.102248	0.161191	-1.48327	1.08779	-1.36355	1.54366	1.13004	-1.36602	1.10772	1.41907	1.54088	-0.568779	0.121407	-0.447372	0.626354	0.176379	-0.449975	0.14759	0.504947	0.623751	-5.42801	1.15438	-4.27477	5.44797	1.54411	-3.67439	1.29255	4.38712	5.47872	3.46866e-05	0.26315	0.000438192	3.3234e-05	0.139626	0.00168828	0.212199	0.000340783
Atp5h	Q9DCX2	ID_0000363	10.0825	10.5472	10.1814	9.96474	10.3486	10.1554	0.345127	0.146183	0.202807	0.0455236	0.0169451	0.162419	-1.30491	1.14347	-1.14118	1.34102	-1.02963	-1.38075	1.04061	1.17276	1.10835	-0.383955	0.193423	-0.190532	0.42333	-0.04212	-0.46545	0.0574286	0.229907	0.148412	-4.01646	2.01923	-1.99723	4.05921	-0.406351	-4.19984	0.553308	2.20047	1.43447	0.000782498	0.0583078	0.0608414	0.000710819	0.689182	0.000518355	0.586728	0.0408001
Atp5j	P97450	ID_0001006	9.16367	9.5905	9.13231	8.5697	9.15922	8.95454	0.348989	0.205324	0.176144	0.0486312	0.124354	0.166406	-1.50439	1.15244	-1.3054	1.59255	1.18407	-1.34497	1.15927	1.3819	1.54568	-0.589176	0.204688	-0.384488	0.671336	0.243758	-0.427578	0.213212	0.466648	0.628246	-6.01604	2.08145	-3.93549	6.2484	2.28253	-3.73299	1.99734	4.33407	5.90484	1.00329e-05	0.0516492	0.000938738	6.21933e-06	0.0345824	0.00148004	0.0608284	0.000383713
Atp5j2	P56135	ID_0001355	6.80262	7.30069	6.80748	6.31184	6.82921	6.6806	0.290742	0.113665	0.39343	0.0841361	0.144512	0.200504	-1.43128	1.10865	-1.29101	1.5937	1.12814	-1.41268	1.13178	1.43752	1.45644	-0.517302	0.148799	-0.368503	0.672378	0.173944	-0.498434	0.178594	0.523579	0.542447	-5.9349	1.70451	-4.23048	7.08225	1.83585	-4.93221	1.88486	5.51175	5.73314	1.18758e-05	0.105152	0.000483926	1.18615e-06	0.0826304	0.00010177	0.0753795	2.89962e-05
Atp5k	Q06185	ID_0000519	9.06613	9.61065	9.14504	8.63196	9.1523	8.9193	0.288203	0.154341	0.203941	0.0715468	0.0881047	0.157772	-1.43443	1.17548	-1.2203	1.65012	1.13088	-1.45915	1.19479	1.40379	1.38001	-0.520478	0.233245	-0.287233	0.722575	0.177444	-0.545131	0.256751	0.48933	0.464677	-5.81338	2.59707	-3.21701	7.36111	1.82173	-5.21413	2.63286	4.97297	4.78412	1.53115e-05	0.0180192	0.00468955	6.95979e-07	0.0848316	5.50117e-05	0.0167042	9.3066e-05
Atp5mc1	Q9CR84	ID_0004492	4.23381	5.62216	4.98129	3.76541	4.14708	4.13068	0.416839	0.648979	0.639804	0.331671	0.0643193	0.231141	-1.30087	1.01028	-1.28763	2.85559	1.09164	-2.61587	1.83016	2.82653	1.40563	-0.379477	0.0147559	-0.364721	1.51379	0.126497	-1.38729	0.871969	1.49903	0.491217	-1.4203	0.0557215	-1.36461	5.35671	0.441175	-4.61857	3.07842	5.30623	1.69938	0.17228	0.956166	0.188869	4.04285e-05	0.664238	0.000203458	0.00636856	4.5076e-05
Atp5md	Q78IK2	ID_0001967	1.00914	1.77244	0.952613	0.534229	0.730869	0.374845	0.0652633	0.335247	0.228702	0.362766	0.45704	0.402905	-1.14544	1.27934	1.11689	2.53855	1.50217	-1.68992	1.43875	1.98426	1.34495	-0.195906	0.355399	0.159492	1.344	0.587048	-0.756955	0.524817	0.988605	0.427556	-0.884943	1.5851	0.701312	5.94902	2.46831	-3.29633	2.19718	4.50828	1.81955	0.387631	0.130019	0.491903	1.15316e-05	0.0236063	0.00393234	0.0410696	0.000260036
Atp5mg	Q9CPQ8	ID_0001443	8.71251	9.16267	8.72476	8.27866	8.7129	8.53047	0.207621	0.0583172	0.187377	0.0774765	0.0704509	0.178824	-1.35107	1.13485	-1.19053	1.57059	1.1493	-1.36657	1.15917	1.38397	1.36827	-0.434099	0.182497	-0.251602	0.651306	0.200749	-0.450557	0.213089	0.468809	0.452351	-4.88527	2.04945	-2.83678	6.69395	2.07665	-4.3469	2.20385	4.81034	4.68831	0.000112828	0.0549833	0.0107907	2.53615e-06	0.0521381	0.000372852	0.0405246	0.00013308
Atp5mpl	P56379	ID_0001317	8.17462	8.74647	8.25541	7.50858	8.01428	7.7325	0.385975	0.107451	0.260879	0.0462849	0.0534174	0.132812	-1.41986	1.21567	-1.16796	2.05514	1.38194	-1.48714	1.46182	1.69054	1.61406	-0.505753	0.281756	-0.223997	1.03924	0.466699	-0.572537	0.547762	0.757481	0.690696	-4.48194	2.49463	-1.98775	8.41314	3.80247	-4.34915	4.45959	6.12481	5.63211	0.000275765	0.0223459	0.0619638	1.02252e-07	0.00126604	0.00037098	0.000289858	8.01367e-06
Atp5po	Q9DB20	ID_0000321	10.1528	10.6448	10.2393	9.79511	10.2643	10.1523	0.161354	0.0792055	0.160094	0.0716407	0.0285095	0.097309	-1.38419	1.08074	-1.28079	1.42203	1.01099	-1.40657	1.07348	1.3158	1.29486	-0.469042	0.112014	-0.357029	0.507949	0.0157629	-0.492186	0.1023	0.395936	0.372792	-6.55641	1.5598	-4.99664	6.48307	0.202491	-5.90721	1.31262	5.04806	4.8055	3.33583e-06	0.135879	8.83618e-05	3.86474e-06	0.84176	1.25816e-05	0.205483	7.89632e-05
Atp5s	Q9CRA7	ID_0002951	3.99992	4.33068	3.77084	3.6439	3.78943	3.55254	0.0958141	0.149933	0.0940625	0.0849484	0.0981105	0.260081	-1.10625	1.17738	1.06429	1.74936	1.391	-1.25763	1.18683	1.48581	1.30697	-0.145681	0.235575	0.0898943	0.806825	0.47612	-0.330705	0.247119	0.57125	0.386226	-1.80866	2.91754	1.10908	9.35097	5.47191	-3.64133	2.82123	6.66002	4.44881	0.086913	0.00905641	0.281712	2.08417e-08	3.15732e-05	0.00181834	0.0111596	2.71293e-06
Atp6ap1	Q9R1Q9	ID_0004763	-0.581546	-0.799559	-0.71502	-0.565942	-0.618489	-0.907748	0.419349	0.136447	0.566697	0.217239	0.148765	0.108542	1.03758	1.22339	1.26936	1.1147	1.31487	1.17957	1.20505	-1.0975	1.03585	0.05322	0.290882	0.344102	0.156657	0.394917	0.23826	0.269093	-0.134225	0.050815	0.32842	1.7525	2.08009	0.860635	2.20896	1.26053	1.48896	-0.75081	0.290556	0.74631	0.0963718	0.0517876	0.400539	0.0401117	0.223265	0.153476	0.462283
Atp6v0a1	Q9Z1G4	ID_0001934	5.26919	5.03726	4.90082	5.06284	4.7779	4.74166	0.177488	0.0770197	0.148263	0.145599	0.129999	0.153803	1.21839	1.02543	1.24938	1.23618	1.45183	1.17445	1.12468	1.20552	1.16204	0.284979	0.0362345	0.321214	0.305888	0.537877	0.231989	0.169517	0.269654	0.216664	2.93117	0.371776	3.30255	2.89854	5.10314	2.07304	1.60455	2.55611	2.06024	0.00879154	0.714316	0.00387837	0.00943838	7.00215e-05	0.0525078	0.125657	0.0196444
Atp6v0a2	P15920	ID_0003822	1.95387	1.8558	1.56725	1.55931	1.51947	1.58953	0.0936779	0.131115	0.25395	0.145872	0.140534	0.126218	1.02768	-1.04851	-1.02027	1.22783	1.31298	1.06935	1.00691	1.28739	1.33959	0.0393905	-0.0683406	-0.0289502	0.296111	0.392846	0.0967355	0.00993109	0.364451	0.421796	0.41908	-0.728518	-0.309359	2.9787	3.97606	0.935411	0.0978573	3.65091	4.26092	0.680021	0.475487	0.760532	0.00792536	0.000856899	0.361719	0.923106	0.00177968
Atp6v0d1	P51863	ID_0001838	6.92526	6.90555	6.81191	6.75175	6.82124	6.63074	0.139706	0.131123	0.132597	0.261813	0.1171	0.1755	-1.04935	1.14116	1.08749	1.20947	1.22611	1.01376	1.13346	1.05986	1.12747	-0.0694976	0.190496	0.120999	0.274371	0.294086	0.0197147	0.18073	0.0838748	0.173087	-0.589688	1.6172	1.0275	2.14529	2.29926	0.144716	1.41368	0.655335	1.35262	0.562588	0.122889	0.317532	0.0455406	0.0334274	0.886512	0.17419	0.52038
Atp6v1a	P50516	ID_0000849	6.88958	6.64582	6.91543	6.99936	6.85155	6.94974	0.13971	0.158853	0.115976	0.0782752	0.0595447	0.0897312	1.10789	-1.07041	1.03501	-1.25263	-1.05787	1.1841	-1.03907	-1.17023	-1.09491	0.147811	-0.0981626	0.0496484	-0.324958	-0.0811619	0.243796	-0.0552913	-0.226796	-0.13081	2.28834	-1.51992	0.768379	-4.64151	-1.15788	3.27317	-0.788709	-3.24039	-1.86594	0.0341767	0.145565	0.452033	0.000193357	0.261755	0.00414006	0.440349	0.00445256
Atp6v1b2	P62814	ID_0001118	6.39535	6.2542	6.40323	6.51443	6.3753	6.46617	0.0795854	0.0190109	0.0281953	0.0518732	0.0983983	0.028584	1.10124	-1.06501	1.03402	-1.16074	-1.05256	1.10277	-1.04682	-1.08988	-1.08837	0.139125	-0.0908663	0.0482585	-0.21504	-0.0739059	0.141134	-0.0660196	-0.124173	-0.122164	2.49172	-1.62778	0.863957	-3.55207	-1.21992	2.19163	-1.08969	-2.05188	-2.01607	0.0224823	0.120611	0.398759	0.00222135	0.237936	0.0415277	0.289949	0.0547235
Atp6v1c1	Q9Z1G3	ID_0002501	5.03621	4.79885	5.07418	5.11924	4.93709	4.98426	0.138604	0.0530802	0.0378462	0.0993016	0.139778	0.0963673	1.13458	-1.03324	1.09808	-1.1383	1.03561	1.17883	1.06322	-1.10168	-1.06032	0.18216	-0.047178	0.134982	-0.186881	0.0504763	0.237358	0.0884399	-0.139703	-0.0845059	2.33231	-0.603588	1.72876	-2.19989	0.59543	2.62725	1.04355	-1.6441	-0.997542	0.0312499	0.553503	0.100633	0.0408474	0.558825	0.016904	0.310239	0.11717
Atp6v1d	P57746	ID_0002938	2.17286	2.07269	2.32302	2.48823	2.36155	2.35926	0.149753	0.0721777	0.163046	0.11348	0.187011	0.177768	1.09219	1.00059	1.09284	-1.24759	-1.16285	1.07287	-1.04778	-1.24833	-1.2708	0.127228	0.000848308	0.128076	-0.319145	-0.217665	0.101481	-0.0673351	-0.319994	-0.345741	1.53281	0.0101661	1.54289	-3.46398	-2.37672	1.02657	-0.741696	-3.47347	-3.79297	0.142374	0.991998	0.13992	0.00270562	0.0285309	0.317959	0.467655	0.00264879
Atp6v1e1	P50518	ID_0002090	5.94682	5.73219	5.98655	6.01734	5.85074	5.92716	0.236053	0.0895431	0.0685752	0.0510421	0.107253	0.110088	1.12242	-1.0544	1.06451	-1.15885	1.00131	1.16036	1.02931	-1.09907	-1.06312	0.16661	-0.0764181	0.0901917	-0.212696	0.00188164	0.214578	0.041671	-0.136278	-0.08831	2.15125	-0.986869	1.16442	-2.53134	0.0223878	2.40006	0.495757	-1.62203	-1.05056	0.0450059	0.336536	0.259164	0.0206937	0.98238	0.0271924	0.625948	0.121844
Atp6v1f	Q9D1K2	ID_0002939	3.80175	3.59108	3.72984	3.89252	3.77175	3.84679	0.122005	0.0966398	0.015599	0.060637	0.0345374	0.138197	1.08723	-1.05364	1.03188	-1.20123	-1.0382	1.15703	-1.09121	-1.14008	-1.07129	0.120656	-0.0753862	0.04527	-0.264518	-0.0540853	0.210432	-0.125924	-0.189131	-0.0993553	1.75018	-1.09236	0.657896	-3.50992	-0.722529	2.623	-1.67854	-2.50544	-1.32857	0.096782	0.288803	0.51877	0.00244133	0.479073	0.017057	0.110182	0.021847
Atp6v1g1	Q9CR51	ID_0004058	1.56372	1.68117	1.70325	1.65492	1.66521	2.32337	0.218671	0.237285	0.0803544	0.264513	0.167535	0.56748	-1.00753	-1.57869	-1.59057	-1.57003	-1.70283	-1.08459	-1.54559	1.00552	-1.07058	-0.0108223	-0.658726	-0.669548	-0.650789	-0.767937	-0.117148	-0.628158	0.00793663	-0.0983894	-0.0497613	-3.13148	-3.18048	-2.84184	-3.32149	-0.462989	-2.74807	0.0336491	-0.413163	0.96085	0.00566587	0.0050845	0.0106732	0.00371834	0.648814	0.0130633	0.97352
Atp6v1h	Q8BVE3	ID_0002091	4.95885	4.73232	5.02011	5.23925	5.03986	5.13978	0.066722	0.0249633	0.017624	0.0910975	0.127323	0.0864841	1.1482	-1.07168	1.0714	-1.31981	-1.12805	1.17	-1.08113	-1.23153	-1.20859	0.199376	-0.0998785	0.0994974	-0.400334	-0.173831	0.226503	-0.112546	-0.300456	-0.273328	3.03004	-1.51739	1.51297	-5.58749	-2.43195	2.96895	-1.57528	-4.19138	-3.82514	0.0070826	0.146199	0.147313	2.46752e-05	0.0254576	0.00809598	0.132268	0.000528278
Atp7b	Q64446	ID_0002652	4.19557	4.47445	4.11122	3.78907	4.1103	3.95637	0.240225	0.135522	0.16181	0.0524846	0.0540396	0.0329625	-1.24933	1.11271	-1.12278	1.45196	1.1972	-1.2128	1.12895	1.30489	1.34419	-0.32115	0.154072	-0.167078	0.537998	0.259662	-0.278336	0.174976	0.383926	0.42674	-4.04815	1.9503	-2.0987	6.33342	3.03742	-3.09467	2.0424	4.53453	4.97271	0.000728717	0.0665777	0.0499297	5.23027e-06	0.00696888	0.00614475	0.0557434	0.000245269
ATP8	P03930	ID_0002141	6.99366	7.38914	6.90703	6.56381	7.15128	6.93143	0.324945	0.0944273	0.188397	0.153356	0.114656	0.141275	-1.50247	1.16465	-1.29006	1.39783	1.0625	-1.3156	1.00066	1.20021	1.3707	-0.58734	0.219897	-0.367443	0.483188	0.0874668	-0.395721	0.000945199	0.263291	0.45491	-5.52654	2.06589	-3.45975	4.1786	0.757471	-3.21601	0.00818831	2.27557	3.94512	2.80957e-05	0.0532471	0.00273136	0.000543655	0.45838	0.00469995	0.993555	0.0350738
Atp8b1	Q148W0	ID_0004186	-0.700709	-0.720755	-1.02875	-0.800223	-0.903846	-0.834733	0.0998404	0.0959578	0.22378	0.19667	0.120028	0.226499	1.07408	-1.05045	1.0225	1.09494	1.10909	1.01292	-1.1301	1.15018	1.08469	0.103102	-0.0710073	0.0320947	0.130849	0.149374	0.0185241	-0.176446	0.201857	0.117279	0.788389	-0.541746	0.246615	0.933918	1.06784	0.125536	-1.22652	1.43428	0.840184	0.440531	0.594508	0.807943	0.362468	0.299435	0.901464	0.235504	0.168308
Atp9a	O70228	ID_0003709	-0.955351	-1.29573	-1.50697	-0.929136	-1.4828	-1.19219	0.0707905	0.291136	0.422312	0.180181	0.356925	0.322488	1.46002	-1.22582	1.19106	-1.03195	1.21597	1.25482	-1.18986	1.18787	1.02091	0.545985	-0.293744	0.252242	-0.0453724	0.282103	0.327475	-0.250791	0.248371	0.0298614	3.51384	-1.85986	1.65758	-0.268387	1.71604	1.8576	-1.45704	1.44309	0.184634	0.00241998	0.0790056	0.114392	0.791394	0.102982	0.0793409	0.161997	0.16584
Atp9b	P98195	ID_0003166	2.60993	2.60189	2.32412	2.39717	2.29706	2.1555	0.253564	0.211798	0.123794	0.149717	0.12111	0.0708287	1.07	1.1035	1.18074	1.39012	1.39828	1.00587	1.14589	1.25974	1.18424	0.0976043	0.142087	0.239691	0.475208	0.483651	0.00844283	0.196473	0.333122	0.24396	1.01111	1.4556	2.46617	4.55917	4.64164	0.0776779	1.85895	3.21625	2.36593	0.325106	0.162391	0.0237116	0.000232181	0.0001933	0.938925	0.0791397	0.00469743
Atpaf1	Q811I0	ID_0003501	3.33619	3.49616	3.24139	2.95165	3.22401	3.17099	0.230199	0.137329	0.173935	0.139497	0.0441598	0.114515	-1.20735	1.03737	-1.16385	1.28011	1.14634	-1.11669	1.07317	1.23399	1.33418	-0.271842	0.0529316	-0.218911	0.356267	0.197041	-0.159226	0.101884	0.303336	0.415952	-3.47671	0.682141	-2.79522	4.27578	2.35138	-1.8052	1.21155	3.6461	4.92926	0.00262967	0.503666	0.0118038	0.000437206	0.0300541	0.0874714	0.241048	0.00179897
Atpaf2	Q91YY4	ID_0002373	4.43022	4.5833	4.14183	3.90267	4.07236	3.85497	0.278817	0.139817	0.270765	0.0305699	0.139147	0.0686273	-1.12567	1.16316	1.0333	1.69531	1.52566	-1.1112	1.24942	1.4575	1.47648	-0.170789	0.218055	0.0472656	0.761552	0.609429	-0.152123	0.321262	0.543497	0.562163	-1.8765	2.39303	0.51664	7.79617	6.2215	-1.48181	3.25737	5.59098	5.74518	0.0765753	0.0275895	0.611575	3.09348e-07	6.57096e-06	0.155352	0.00428793	2.44929e-05
Atpsckmt	Q9D1Z3	ID_0003823	2.5322	2.65182	2.27288	2.35621	2.39179	2.21753	0.332201	0.245597	0.360643	0.127455	0.0354176	0.118483	-1.02335	1.12854	1.10279	1.39501	1.28515	-1.08548	1.07469	1.23612	1.16536	-0.0332936	0.174456	0.141162	0.480272	0.36194	-0.118332	0.103918	0.305816	0.220777	-0.286292	1.49067	1.20422	3.83643	2.87471	-0.900816	0.814352	2.4612	1.76381	0.77786	0.153031	0.243802	0.00117298	0.00993973	0.379352	0.425881	0.0239581
Atraid	Q6PGD0	ID_0004881	0.118385	0.116562	-0.436826	-0.464862	-0.420198	-0.721785	0.212066	0.259847	0.17019	0.247097	0.317216	0.108838	-1.02802	1.23097	1.19742	1.81063	1.81147	1.00046	1.23131	1.4709	1.51281	-0.0398624	0.299796	0.259933	0.856496	0.85716	0.000664674	0.3002	0.5567	0.597227	-0.240197	1.77277	1.53223	4.88225	4.88632	0.00379364	1.63616	3.24434	3.46922	0.81284	0.0928606	0.142516	0.000113581	0.000112568	0.997014	0.118834	0.00441377
Atrn	Q9WU60	ID_0004323	1.61621	1.6259	1.38841	1.65479	1.30115	1.39439	0.135427	0.207913	0.1544	0.217854	0.159378	0.0790541	1.27827	-1.06662	1.19844	1.17971	1.17128	-1.0072	1.00034	1.2583	-1.02318	0.354195	-0.0930423	0.261152	0.238432	0.228086	-0.0103455	0.000496608	0.331474	-0.0330661	2.98228	-0.771184	2.21348	1.86422	1.78197	-0.0770892	0.00381285	2.57619	-0.262241	0.00786351	0.45041	0.0397498	0.0783625	0.0913032	0.939387	0.996999	0.018831
Atrx	Q61687	ID_0002092	3.73157	4.01537	3.7006	3.15473	3.39058	3.36908	0.215863	0.28294	0.169	0.103459	0.116355	0.0585412	-1.17881	1.01567	-1.16063	1.59196	1.30759	-1.21748	1.27941	1.5674	1.51762	-0.237337	0.0224303	-0.214907	0.670803	0.386907	-0.283896	0.355484	0.648373	0.601814	-2.28518	0.217445	-2.06791	6.11094	3.49566	-2.45429	3.20894	5.91017	5.40302	0.034397	0.83026	0.0530369	8.24592e-06	0.0025205	0.0243046	0.00477413	1.25042e-05
Atxn1	P54254	ID_0004493	0.314848	0.46835	0.365332	0.342129	0.562665	0.465405	0.0345304	0.065336	0.134985	0.175343	0.0971729	0.117899	-1.16317	1.06834	-1.08877	-1.01103	-1.12414	-1.11187	-1.08463	-1.08013	-1.03249	-0.218067	0.0953713	-0.122696	-0.0158322	-0.168819	-0.152987	-0.117204	-0.111204	-0.0461232	-2.37957	1.05075	-1.32953	-0.159557	-1.67705	-1.42995	-1.17009	-1.12799	-0.454406	0.0283644	0.307008	0.199958	0.874972	0.110477	0.16953	0.256933	0.273849
Atxn10	P28658	ID_0002321	4.61842	4.46968	4.98946	5.17858	5.00765	4.96992	0.602126	0.316038	0.266633	0.0884468	0.087509	0.164834	1.12608	1.02614	1.15551	-1.47233	-1.32582	1.11051	-1.0275	-1.51082	-1.532	0.171305	0.0372261	0.208531	-0.558103	-0.406885	0.151218	-0.039144	-0.595329	-0.615416	1.33664	0.290203	1.62682	-3.98217	-2.91071	1.01103	-0.281174	-4.24845	-4.40602	0.19767	0.774913	0.120818	0.000845213	0.00919197	0.325142	0.781722	0.000464817
Atxn2	O70305	ID_0001151	6.21332	6.09515	6.30321	6.19074	6.08623	6.21817	0.0146552	0.0675752	0.0891846	0.0734613	0.0679887	0.122966	1.07513	-1.09576	-1.01919	-1.09849	-1.01209	1.08537	1.05155	-1.0025	1.00702	0.104509	-0.131927	-0.0274188	-0.135522	-0.0173313	0.118191	0.0725185	-0.00359515	0.0100875	1.73052	-2.18433	-0.453836	-2.06773	-0.264319	1.69484	1.1055	-0.0548727	0.153856	0.100311	0.0421376	0.655266	0.0530561	0.794479	0.107001	0.283221	0.956833
Atxn2l	Q7TQH0-2	ID_0001749	4.47975	4.44428	4.46328	4.48278	4.50369	4.51637	0.0847752	0.0320033	0.0544796	0.0797676	0.0540972	0.0929951	-1.0146	-1.00883	-1.02356	-1.0511	-1.02557	1.0249	-1.03735	-1.0419	-1.00197	-0.0209074	-0.0126869	-0.0335943	-0.0719056	-0.036429	0.0354766	-0.0529035	-0.0592187	-0.00283474	-0.339392	-0.20606	-0.545448	-1.07493	-0.544939	0.498202	-0.791165	-0.885112	-0.0423839	0.738166	0.839012	0.592012	0.296332	0.592355	0.624258	0.43895	0.387543
Atxn3	Q9CVD2	ID_0004324	-0.807562	-0.479309	-0.307865	-0.0426987	-0.0927474	-0.0508189	0.351353	0.13361	0.0829113	0.11914	0.194688	0.0665728	1.0354	-1.02972	1.00552	-1.34495	-1.68852	-1.25545	-1.19423	-1.30614	-1.69784	0.0501861	-0.0422451	0.00794101	-0.427556	-0.755758	-0.328203	-0.256078	-0.38531	-0.763699	0.395038	-0.332376	0.0626983	-2.99451	-5.12886	-2.04278	-1.82256	-2.69179	-5.18464	0.697367	0.74337	0.950684	0.00765597	6.62063e-05	0.0557018	0.0846998	0.0147354
Atxn7l3b	Q3UD01	ID_0004494	2.95809	3.02349	3.31801	3.37415	3.58256	3.41171	0.419574	0.337403	0.299494	0.0901294	0.0903981	0.171953	-1.15506	1.12488	-1.02683	-1.34074	-1.40126	-1.04514	-1.09369	-1.50817	-1.36464	-0.207973	0.169772	-0.0382015	-0.423032	-0.486723	-0.0636915	-0.129198	-0.592803	-0.448522	-1.56309	1.27742	-0.285772	-2.87458	-3.29772	-0.400724	-0.888336	-4.04482	-3.03593	0.135105	0.217372	0.778252	0.00994244	0.00392023	0.693248	0.385851	0.000734175
AU022252	Q5EBG8	ID_0002600	5.17205	4.95751	5.43753	5.71591	5.67104	5.68036	0.328948	0.150804	0.209028	0.134166	0.0849236	0.157466	1.0316	-1.00649	1.02494	-1.68986	-1.45597	1.16064	-1.2115	-1.67896	-1.49229	0.0448792	-0.00933484	0.0355444	-0.756906	-0.541982	0.214924	-0.276789	-0.747571	-0.577526	0.459051	-0.0954827	0.363568	-7.11724	-5.10325	1.89811	-2.60848	-7.02948	-5.4379	0.651586	0.924966	0.720334	1.10875e-06	7.0005e-05	0.0735195	0.0175896	1.31363e-06
Auh	Q9JLZ3	ID_0001374	7.61165	7.79969	7.41481	7.18173	7.32692	7.17386	0.216813	0.163221	0.234165	0.0935983	0.0774709	0.137308	-1.10595	1.11204	1.00551	1.57997	1.38676	-1.13933	1.20992	1.42079	1.37916	-0.145282	0.153206	0.00792413	0.659901	0.471718	-0.188183	0.274916	0.506695	0.463794	-1.91956	2.02429	0.104744	8.0159	5.73588	-2.14561	3.34581	6.1525	5.63944	0.070592	0.0577389	0.917715	2.07369e-07	1.80226e-05	0.0455122	0.00352226	7.56995e-06
Aup1	P70295	ID_0002203	5.18619	5.12498	4.93855	5.34793	5.23173	5.22923	0.100677	0.146418	0.218215	0.189819	0.137271	0.158978	1.08395	1.00174	1.08583	-1.04665	-1.0032	1.04331	-1.19085	-1.04846	-1.0893	0.116292	0.00250098	0.118793	-0.0657732	-0.00461017	0.061163	-0.251987	-0.0682741	-0.123403	1.59956	0.0343878	1.63394	-0.832909	-0.0584018	0.727903	-3.18659	-0.864588	-1.56378	0.126765	0.972939	0.119303	0.415601	0.95406	0.475855	0.00501624	0.398421
Aurkaip1	Q9DCJ7	ID_0004605	3.71329	3.94612	3.49692	3.34039	3.6315	3.49517	0.335144	0.196589	0.232729	0.0379998	0.0714617	0.212343	-1.2241	1.09784	-1.11501	1.41066	1.20197	-1.17362	1.03367	1.28495	1.3402	-0.291717	0.134663	-0.157054	0.496371	0.2654	-0.230971	0.0477777	0.361708	0.422453	-3.34818	1.5529	-1.79586	5.33174	2.83096	-2.34555	0.506005	3.89906	4.48686	0.00350371	0.137516	0.088995	4.26626e-05	0.0109275	0.0304148	0.618875	0.00101889
Aven	Q9D9K3	ID_0003237	-0.516562	-0.645604	0.0567312	0.33656	0.198136	0.156836	0.647519	0.295689	0.214311	0.243092	0.139909	0.109369	1.10092	1.0274	1.13108	-1.75193	-1.59653	1.09734	-1.0799	-1.79993	-1.80581	0.138706	0.039001	0.177707	-0.808944	-0.674937	0.134006	-0.110901	-0.847945	-0.852644	0.743099	0.206249	0.949077	-3.64281	-3.07811	0.54269	-0.534287	-3.82728	-3.92808	0.466825	0.838866	0.354909	0.0018123	0.00637283	0.593871	0.599554	0.00119736
Avl9	Q80U56	ID_0004325	-0.683534	-0.857969	-0.141252	-0.269548	-0.295342	-0.11543	0.256588	0.412392	0.202079	0.118189	0.194595	0.0627256	1.01843	-1.13336	-1.11286	-1.6726	-1.48226	1.12841	-1.01839	-1.47578	-1.33194	0.0263425	-0.180609	-0.154267	-0.742091	-0.567794	0.174297	-0.0262915	-0.561482	-0.413528	0.173398	-1.202	-1.02854	-4.31277	-3.35515	0.919207	-0.163351	-3.22975	-2.42118	0.864236	0.244638	0.317059	0.000402444	0.00344971	0.369908	0.872027	0.00455889
AW549877	Q8BR90	ID_0004046	2.13957	2.00756	2.362	2.73617	2.61111	2.61661	0.377476	0.258637	0.209628	0.0917533	0.0705061	0.142623	1.09114	-1.00525	1.08544	-1.5583	-1.41984	1.09752	-1.22001	-1.55017	-1.54115	0.125831	-0.00755266	0.118278	-0.639975	-0.50573	0.134245	-0.286893	-0.632422	-0.624008	1.16309	-0.0695012	1.09352	-5.24305	-4.1787	1.01378	-2.4018	-5.18022	-5.17567	0.259687	0.945342	0.288305	5.16716e-05	0.000543533	0.323863	0.0270949	5.92117e-05
Azgp1	Q64726	ID_0001750	6.82983	6.78336	6.50166	6.12626	6.27556	6.21083	0.18931	0.172149	0.0927178	0.0721019	0.143595	0.0729704	-1.10905	1.0459	-1.06037	1.50478	1.55403	1.03273	1.23789	1.43874	1.64785	-0.149318	0.064747	-0.0845711	0.589553	0.636015	0.0464626	0.307879	0.524806	0.720586	-1.8141	0.786419	-1.02769	6.58011	7.09705	0.486102	3.4417	5.85631	8.04264	0.0860413	0.441656	0.317445	3.1814e-06	1.15276e-06	0.632646	0.00284376	1.39939e-05
B230219D22Rik	Q80X32	ID_0004870	0.198978	0.699169	0.102461	-0.273571	0.0251131	0.0398922	0.251258	0.267991	0.320783	0.142521	0.262823	0.260807	-1.23403	-1.01115	-1.24779	1.53933	1.07928	-1.42626	1.01524	1.5565	1.34671	-0.303378	-0.0160018	-0.31938	0.622302	0.110063	-0.512239	0.021819	0.638304	0.429443	-1.8926	-0.102263	-1.99452	3.87506	0.65675	-3.02029	0.129093	3.97018	2.5055	0.0742874	0.919656	0.0611599	0.00107538	0.51949	0.00723564	0.898688	0.000868302
B2m	P01887	ID_0002940	5.2995	5.47074	5.15263	5.06896	5.19446	5.37577	0.389062	0.19847	0.225949	0.0801184	0.124174	0.22367	-1.0909	-1.13393	-1.23701	1.0765	-1.04593	-1.12595	-1.15807	1.22068	1.18268	-0.125521	-0.181336	-0.306857	0.106346	-0.0647923	-0.171138	-0.211717	0.287681	0.242065	-0.884471	-1.27921	-2.16336	0.691808	-0.421317	-1.04616	-1.37591	1.87056	1.57242	0.387879	0.216754	0.0439352	0.497715	0.678415	0.309065	0.185404	0.0774361
B3galt1	O54904	ID_0004882	-1.20043	-1.02668	-1.16587	-1.17218	-0.97278	-1.26515	0.303056	0.33023	0.549039	0.349704	0.105707	0.379707	-1.14834	1.22461	1.06641	1.18101	1.04707	-1.12793	1.07222	-1.03691	-1.01848	-0.199556	0.292319	0.092763	0.240025	0.0663511	-0.173673	0.100608	-0.0522942	-0.0264119	-0.84597	1.23112	0.385482	0.930491	0.253514	-0.634203	0.385582	-0.206522	-0.101493	0.408461	0.233819	0.70431	0.364192	0.802688	0.533772	0.704237	0.838657
B3gat3	P58158	ID_0003710	-0.470197	-0.02385	-0.526317	-0.800489	-0.592322	-0.598674	0.45361	0.510844	0.464203	0.31136	0.127682	0.240919	-1.15898	1.00172	-1.15699	1.59166	1.16401	-1.3674	1.11779	1.58893	1.34674	-0.212856	0.00247855	-0.210377	0.67053	0.219098	-0.451432	0.160647	0.668051	0.429475	-1.15936	0.0136951	-1.14538	3.58484	1.12926	-2.28747	0.824213	3.57314	2.18421	0.261167	0.989221	0.266763	0.00206404	0.273327	0.0342377	0.420399	0.00211889
B4galnt1	Q09200	ID_0003328	1.42551	1.94881	1.44479	1.18507	1.61355	1.41282	0.39341	0.26376	0.216786	0.183636	0.155522	0.16099	-1.34437	1.14623	-1.17286	1.47828	1.0303	-1.43481	1.04229	1.28969	1.20839	-0.426927	0.196902	-0.230026	0.563921	0.0430591	-0.520862	0.0597539	0.367019	0.273085	-2.84826	1.33527	-1.51621	3.61463	0.266006	-3.13083	0.369788	2.38183	1.66292	0.010526	0.19811	0.146497	0.00193065	0.793199	0.00567405	0.715771	0.0282328
B4galt1	P15535	ID_0003611	2.69597	2.81047	2.46392	2.81269	2.8127	2.85983	0.308031	0.24507	0.166878	0.117064	0.0585159	0.11952	1.00075	-1.03415	-1.03337	-1.00257	-1.0846	-1.08183	-1.27601	1.0315	-1.04958	0.00108735	-0.0484431	-0.0473557	-0.00369917	-0.117167	-0.113468	-0.351634	0.0447439	-0.069811	0.0147337	-0.657585	-0.642786	-0.0463094	-1.45882	-1.32747	-4.32738	0.559263	-0.867806	0.988404	0.518966	0.52831	0.963564	0.161513	0.200625	0.000389501	0.582741
Baat	Q91X34	ID_0000482	9.10235	9.17395	8.91511	8.94569	9.14724	9.05057	0.254935	0.186971	0.209688	0.0599252	0.0814116	0.146766	-1.14963	1.06947	-1.07496	1.10872	1.05467	-1.05125	-1.07936	1.03671	1.13373	-0.201169	0.0968902	-0.104278	0.148901	0.076796	-0.0721048	-0.110178	0.0520107	0.181074	-2.1124	1.01615	-1.09623	1.43782	0.742332	-0.653975	-1.06785	0.501716	1.75228	0.0486004	0.322763	0.287149	0.167313	0.467279	0.521237	0.299432	0.621831
Babam1	Q3UI43	ID_0003329	2.664	2.51891	2.8295	3.16963	3.20545	3.15184	0.117564	0.141627	0.0938015	0.179666	0.226181	0.0731976	-1.02586	1.0387	1.01251	-1.53051	-1.38599	1.10427	-1.23534	-1.58973	-1.40333	-0.0368339	0.0547734	0.0179395	-0.614012	-0.470918	0.143094	-0.30491	-0.668786	-0.488857	-0.369795	0.549617	0.1798	-5.50999	-4.25735	1.18815	-2.77901	-6.01014	-4.42149	0.715766	0.589206	0.859279	2.91053e-05	0.000455635	0.249919	0.0122231	1.01565e-05
Babam2	Q8K3W0	ID_0002871	2.69088	2.57233	2.91228	3.18203	3.14912	3.17252	0.23269	0.122379	0.213706	0.0591519	0.162677	0.0597216	1.02309	-1.01615	1.00683	-1.53189	-1.4099	1.08652	-1.20948	-1.50754	-1.41953	0.0329352	-0.0231145	0.00982069	-0.615309	-0.495594	0.119715	-0.274381	-0.592194	-0.505415	0.340011	-0.238566	0.101461	-5.70149	-4.61976	1.02624	-2.58468	-5.4838	-4.71232	0.737708	0.814085	0.920284	1.93791e-05	0.000202924	0.318112	0.0184967	3.07804e-05
Bag1	Q60739	ID_0003612	2.30364	2.34001	2.64292	2.66224	2.85617	2.72745	0.135294	0.0436122	0.0733904	0.104644	0.0944066	0.124068	-1.14307	1.09233	-1.04645	-1.3241	-1.35725	-1.02503	-1.07312	-1.44635	-1.297	-0.192913	0.127411	-0.0655014	-0.40501	-0.440681	-0.0356716	-0.101812	-0.532421	-0.37518	-2.74293	1.81627	-0.926948	-5.19197	-5.63758	-0.422362	-1.32597	-6.85345	-4.78911	0.0132081	0.0856958	0.36598	5.7721e-05	2.21857e-05	0.677666	0.201112	1.85156e-06
Bag3	Q9JLV1	ID_0001119	6.49174	6.46591	6.55553	6.84966	6.97439	6.94542	0.0253897	0.0315701	0.144379	0.0861828	0.0983202	0.103029	-1.09032	1.02029	-1.06863	-1.39607	-1.3713	1.01807	-1.31199	-1.4244	-1.28323	-0.124746	0.0289863	-0.0957595	-0.48137	-0.455539	0.0258305	-0.391761	-0.510356	-0.35978	-1.73475	0.402955	-1.33179	-6.18154	-5.84897	0.312336	-5.02809	-6.55318	-4.62088	0.0995431	0.691635	0.199229	7.1316e-06	1.42107e-05	0.758305	8.24857e-05	3.35751e-06
Bag4	Q8CI61	ID_0004326	1.02731	1.01676	0.968771	0.954957	0.946382	0.969471	0.0664145	0.186204	0.164273	0.147335	0.127229	0.198621	1.00398	-1.01621	-1.01219	1.01789	1.02351	1.00552	-1.01628	1.0344	1.03599	0.00572451	-0.0232056	-0.0174811	0.0255828	0.0335299	0.00794711	-0.0232982	0.0487884	0.051011	0.0551939	-0.223996	-0.168826	0.228619	0.299883	0.0669685	-0.207357	0.435337	0.455754	0.95658	0.825234	0.867779	0.821692	0.767635	0.947331	0.838013	0.668393
Bag5	Q8CI32	ID_0002266	2.982	2.98208	3.2489	3.45685	3.38905	3.33839	0.281358	0.309395	0.186726	0.0622599	0.0987924	0.145727	1.04781	1.03548	1.08498	-1.31228	-1.31277	-1.00038	-1.09225	-1.35883	-1.42433	0.0673737	0.050295	0.117669	-0.392071	-0.392618	-0.00054646	-0.127308	-0.442366	-0.510286	0.749844	0.557892	1.30768	-3.94345	-3.94875	-0.00510519	-1.29453	-4.45503	-5.14724	0.46285	0.583658	0.207123	0.000922095	0.000911173	0.995982	0.211529	0.000292824
Bag6	Q9Z1R2	ID_0002456	3.54622	3.29591	3.60302	3.959	3.71772	3.71121	0.196109	0.219698	0.222174	0.0412865	0.0520142	0.112926	1.18263	1.00358	1.18686	-1.36037	-1.14374	1.1894	-1.09939	-1.36523	-1.35746	0.241996	0.00515228	0.247149	-0.443997	-0.193757	0.25024	-0.136699	-0.449149	-0.440906	3.09943	0.0655978	3.16488	-5.13106	-2.25969	2.7076	-1.59745	-5.19137	-5.16946	0.00608073	0.948407	0.00526301	6.58901e-05	0.0362186	0.0142463	0.127235	5.77965e-05
Baiap2	Q8BKX1	ID_0001537	6.24618	6.60372	6.33787	5.93072	6.35168	6.26779	0.33006	0.21523	0.128639	0.115391	0.145457	0.126162	-1.33879	1.05987	-1.26317	1.25843	-1.01811	-1.28122	1.04664	1.18735	1.2407	-0.420934	0.0838863	-0.337048	0.331629	-0.0258917	-0.357521	0.0657707	0.247743	0.311156	-3.43408	0.683749	-2.75068	2.487	-0.194558	-2.52065	0.493985	1.85732	2.34003	0.00289264	0.502673	0.0129903	0.0227046	0.847876	0.0211624	0.627175	0.0793819
Baiap2l1	Q9DBJ3	ID_0001456	6.16531	6.20919	6.14525	5.46333	5.56766	5.58384	0.239214	0.178886	0.155196	0.160233	0.0676252	0.0856973	-1.07499	-1.01128	-1.08712	1.54249	1.49627	-1.03089	1.47562	1.55989	1.62663	-0.104328	-0.0161829	-0.120511	0.625263	0.581373	-0.0438899	0.56132	0.641446	0.701884	-0.999766	-0.155098	-1.15486	5.51649	5.13012	-0.363701	4.9535	5.65922	6.19285	0.33042	0.878437	0.26296	2.87042e-05	6.6026e-05	0.720236	9.71249e-05	2.11917e-05
Bak1	O08734	ID_0004327	0.522777	0.918619	0.637758	0.32688	0.739581	0.472815	0.288564	0.0907368	0.160107	0.16558	0.140057	0.212297	-1.32712	1.19849	-1.10733	1.38724	1.05787	-1.31135	1.14164	1.15749	1.17142	-0.408301	0.261213	-0.147089	0.472216	0.0811685	-0.391048	0.191112	0.211004	0.228257	-3.41869	2.21271	-1.20886	3.75776	0.624253	-2.92727	1.48518	1.71114	1.73773	0.00299383	0.0398118	0.242057	0.00139991	0.540142	0.00886653	0.154464	0.103899
Banf1	O54962	ID_0002941	4.51361	4.75416	4.50828	4.25621	4.48219	4.40187	0.249199	0.236964	0.073086	0.143807	0.0456801	0.0364499	-1.16953	1.05715	-1.1063	1.29356	1.09507	-1.18125	1.09058	1.22362	1.21148	-0.225928	0.0801848	-0.145743	0.371345	0.131029	-0.240315	0.125102	0.29116	0.276773	-2.39932	0.853971	-1.5457	3.66126	1.28698	-2.23033	1.2287	2.87423	2.7115	0.0272336	0.404127	0.13924	0.00173879	0.214091	0.0384276	0.234701	0.00995002
Bap18	Q9DCT6	ID_0004883	1.12685	1.13952	1.2398	1.19316	1.05925	0.980158	0.17619	0.00593358	0.111557	0.0685576	0.0949401	0.150539	1.09713	1.05688	1.15953	1.12146	1.11214	-1.00838	1.20249	1.06111	-1.04261	0.133729	0.0798091	0.213538	0.165383	0.153339	-0.0120439	0.26603	0.0855743	-0.0601985	1.45707	0.856774	2.31317	1.64728	1.52555	-0.113827	2.67201	0.856815	-0.607102	0.16199	0.402616	0.0324946	0.11651	0.144165	0.91061	0.0153701	0.402594
Bax	Q07813	ID_0004328	1.12848	0.968426	1.4503	1.67787	1.69245	1.62953	0.450023	0.205689	0.251924	0.127392	0.134253	0.138658	-1.009	1.04383	1.03452	-1.63343	-1.45216	1.12483	-1.16829	-1.70504	-1.50229	-0.0129315	0.0618932	0.0489618	-0.707909	-0.538197	0.169712	-0.224394	-0.769802	-0.587159	-0.133486	0.637165	0.503578	-6.31485	-4.87449	1.38051	-2.09063	-6.88671	-5.32974	0.895261	0.531884	0.620547	5.43144e-06	0.000115538	0.184007	0.050728	1.73472e-06
Baz1b	Q9Z277	ID_0002093	4.05224	4.41735	3.99977	3.58433	3.78458	3.79911	0.240774	0.188716	0.186206	0.0723357	0.0785738	0.130809	-1.14901	-1.01033	-1.16088	1.57248	1.22164	-1.28719	1.17731	1.58872	1.41818	-0.200395	-0.0148204	-0.215216	0.653045	0.288824	-0.364221	0.235494	0.667866	0.50404	-2.67385	-0.19889	-2.87264	8.21301	3.59996	-4.32974	2.93103	8.39652	6.24917	0.01531	0.844535	0.00998449	1.45635e-07	0.00199524	0.000387447	0.0087943	1.0528e-07
Bbox1	Q924Y0	ID_0001050	6.91076	6.70107	7.08077	7.33728	7.07851	7.09305	0.356384	0.224487	0.161337	0.0905994	0.0957428	0.115115	1.19642	-1.01008	1.18448	-1.34658	-1.16455	1.15631	-1.03488	-1.33314	-1.37939	0.258729	-0.0144737	0.244255	-0.429301	-0.219774	0.209527	-0.0494665	-0.414827	-0.464029	2.79069	-0.156227	2.63446	-4.27683	-2.18732	1.96283	-0.492012	-4.13281	-4.61529	0.0119195	0.877559	0.0166475	0.000436175	0.0418869	0.0650009	0.628542	0.000602509
BC004004	Q99KU6	ID_0004311	1.82054	1.60961	1.29519	1.95325	1.56313	1.52059	0.312101	0.174502	0.363507	0.245147	0.119949	0.172082	1.31531	1.02821	1.35241	1.09572	1.27668	1.16515	-1.12622	1.06566	-1.05932	0.395402	0.0401297	0.435532	0.13188	0.352399	0.220519	-0.171488	0.0917505	-0.0831325	3.26397	0.323196	3.58512	0.983267	2.66672	1.57631	-1.24684	0.685744	-0.643937	0.00422556	0.750199	0.00206275	0.338258	0.0155445	0.13203	0.228129	0.501443
BC005624	Q3TQI7	ID_0004047	2.51463	2.60956	2.56114	2.73478	2.8127	2.69491	0.126543	0.094834	0.10565	0.0832622	0.0728081	0.0748084	-1.05508	1.08444	1.02783	-1.07188	-1.14456	-1.0678	-1.10846	-1.16239	-1.17641	-0.0773468	0.116954	0.0396072	-0.100145	-0.19479	-0.0946445	-0.148553	-0.217099	-0.234397	-1.16296	1.75589	0.592888	-1.37329	-2.65835	-1.21014	-2.03231	-2.98886	-3.20302	0.259742	0.0957778	0.56049	0.186204	0.0158237	0.241576	0.0568477	0.00775113
BC017158	Q91W34	ID_0002805	4.78962	4.45807	4.39538	4.93098	4.40032	4.61186	0.197891	0.213762	0.162268	0.219429	0.119016	0.139145	1.44547	-1.15871	1.24748	-1.08499	1.15957	1.25813	-1.1334	1.06794	-1.0758	0.531535	-0.212523	0.319012	-0.117686	0.213596	0.331281	-0.180661	0.0948369	-0.105416	5.84474	-2.32903	3.51992	-1.18957	2.17049	3.1561	-1.82359	0.95568	-1.07453	1.43371e-05	0.0314598	0.00238729	0.249372	0.0433167	0.00536609	0.0845382	0.35165
BC031181	Q91WE4	ID_0002930	3.78033	3.49284	3.31122	3.90242	3.54693	3.53233	0.132912	0.103085	0.144498	0.184382	0.0912103	0.116694	1.27986	1.01011	1.29279	-1.01286	1.20504	1.22054	-1.14854	-1.0231	-1.07282	0.355982	0.0145093	0.370491	-0.0184324	0.269086	0.287519	-0.199804	-0.0329417	-0.101405	4.23531	0.170999	4.40613	-0.199822	2.94445	2.95121	-2.15174	-0.357242	-1.11932	0.000478718	0.866095	0.000326609	0.843817	0.00854074	0.00841568	0.0449619	0.724984
Bcap29	Q61334	ID_0003330	5.06043	4.8588	4.90527	5.05791	4.85735	4.79251	0.0680642	0.145359	0.111291	0.103646	0.076641	0.104737	1.14924	1.04584	1.20193	1.05809	1.21686	1.15005	1.09283	1.01171	1.01242	0.200686	0.0646633	0.26535	0.0814572	0.283158	0.2017	0.128069	0.0167939	0.0178081	2.87875	0.925767	3.8042	1.07466	3.742	2.50614	1.69038	0.221673	0.235754	0.00985301	0.366577	0.00126112	0.296447	0.00145038	0.0218149	0.107863	0.827016
Bcap31	Q61335	ID_0000919	8.94068	8.8402	8.60811	8.81705	8.59331	8.53952	0.191673	0.143676	0.240505	0.0603772	0.114226	0.0741078	1.16771	1.03805	1.21215	1.24869	1.33863	1.07203	1.06295	1.20291	1.10434	0.223687	0.0538819	0.277569	0.320415	0.420754	0.100339	0.0880736	0.266533	0.143184	2.51539	0.607684	3.12295	3.31886	4.35197	0.972489	0.915109	2.75942	1.47712	0.021397	0.550841	0.00577349	0.00374015	0.000368642	0.343447	0.371998	0.0127487
Bcar3	Q9QZK2	ID_0003824	0.260806	0.101764	0.198883	0.698125	0.621914	0.597398	0.367211	0.369696	0.109236	0.299359	0.148776	0.1092	1.05302	1.01949	1.07355	-1.38825	-1.24191	1.11783	-1.2991	-1.4153	-1.33325	0.0745364	0.0278479	0.102384	-0.473265	-0.31256	0.160705	-0.377512	-0.501113	-0.414944	0.467841	0.173542	0.641478	-2.5939	-1.73962	0.810637	-2.08902	-2.75052	-2.3235	0.645404	0.864124	0.52914	0.0181401	0.0986638	0.427958	0.0508882	0.0129949
Bcas2	Q9D287	ID_0003090	4.61684	4.77197	4.41516	4.1211	4.25069	4.17624	0.24288	0.102662	0.0726484	0.0374744	0.0796274	0.0827275	-1.09393	1.05294	-1.03892	1.52536	1.37017	-1.11326	1.19117	1.44866	1.4235	-0.129516	0.0744297	-0.0550858	0.609152	0.454357	-0.154795	0.252377	0.534723	0.509443	-1.62969	0.937719	-0.692068	7.14096	5.31455	-1.71836	2.94146	6.27753	5.95204	0.120204	0.360563	0.497555	1.05929e-06	4.42736e-05	0.102549	0.00859663	5.8604e-06
Bcas3	Q8CCN5	ID_0003167	2.52454	2.46699	2.74183	3.25043	3.14218	3.11419	0.252452	0.222361	0.160439	0.12638	0.0216006	0.128779	1.07789	1.01897	1.09834	-1.59029	-1.52754	1.04108	-1.31503	-1.62046	-1.67775	0.10821	0.0271122	0.135323	-0.669287	-0.611206	0.0580812	-0.395091	-0.696399	-0.746528	1.14981	0.286874	1.43658	-6.32736	-5.79538	0.505462	-3.78784	-6.58873	-7.10392	0.264979	0.777421	0.16766	5.29505e-06	1.59014e-05	0.619249	0.00130837	3.12703e-06
Bccip	Q9CWI3	ID_0003825	2.52465	2.36802	2.8293	2.78054	2.71917	2.55315	0.476017	0.351766	0.352121	0.135897	0.128086	0.130971	1.04532	1.12242	1.17329	-1.17233	-1.04969	1.11684	1.17399	-1.31584	-1.23159	0.0639499	0.166614	0.230564	-0.229375	-0.0699572	0.159418	0.231416	-0.395989	-0.300521	0.487388	1.25886	1.74576	-1.56882	-0.482395	1.02286	1.619	-2.72376	-2.08825	0.631752	0.223854	0.0975655	0.133764	0.635227	0.319665	0.122498	0.0137621
Bche	Q03311	ID_0001867	6.27956	6.22616	5.89788	5.86148	5.76272	5.66556	0.285961	0.261673	0.275382	0.27156	0.218504	0.216929	1.07086	1.06967	1.14547	1.48013	1.53591	1.03769	1.1789	1.38372	1.34086	0.098767	0.0971684	0.195935	0.565722	0.619092	0.0533698	0.237447	0.468554	0.423156	0.59467	0.585089	1.17974	3.1355	3.43049	0.277703	1.31732	2.5969	2.34462	0.559323	0.565611	0.253167	0.00561592	0.00291591	0.784344	0.203935	0.0180256
Bckdha	P50136	ID_0000511	8.73519	8.86561	8.50807	8.27488	8.35688	8.27694	0.287516	0.14468	0.194606	0.0380642	0.100841	0.140806	-1.05842	1.05707	-1.00127	1.53317	1.40016	-1.095	1.19653	1.4504	1.40195	-0.0819115	0.0800748	-0.00183671	0.616521	0.485594	-0.130928	0.258856	0.536446	0.48743	-0.9139	0.893384	-0.0205047	6.29787	4.96965	-1.25199	2.65672	5.47699	4.98856	0.372617	0.383213	0.983862	5.62245e-06	9.37444e-05	0.22629	0.0158787	3.12322e-05
Bckdhb	Q6P3A8	ID_0000766	7.95281	8.06814	7.64342	7.4681	7.54511	7.49445	0.332956	0.169325	0.147088	0.0233105	0.152191	0.192142	-1.0548	1.03582	-1.01832	1.52493	1.40742	-1.08349	1.13609	1.47219	1.43321	-0.0769728	0.0507783	-0.0261945	0.608742	0.493057	-0.115685	0.184077	0.557963	0.519251	-0.797742	0.52621	-0.27153	5.79499	4.69753	-1.03304	1.75687	5.31069	4.94755	0.435218	0.605042	0.789013	1.59145e-05	0.000170773	0.315002	0.0956063	4.46436e-05
Bckdk	O55028	ID_0003826	4.29485	4.59964	4.12503	3.86251	4.11674	4.01607	0.251299	0.118503	0.133238	0.112212	0.137075	0.204676	-1.19268	1.07204	-1.11253	1.53934	1.24711	-1.23432	1.1079	1.4359	1.38745	-0.254202	0.10036	-0.153842	0.622314	0.318593	-0.30372	0.147827	0.521954	0.472436	-3.39212	1.34428	-2.04818	7.76839	3.95255	-3.58421	1.82618	6.52973	5.84095	0.00317678	0.195235	0.0551198	3.2554e-07	0.000903423	0.00206694	0.0841316	3.51904e-06
Bcl2l1	Q64373	ID_0004187	2.992	2.84403	2.73695	2.88334	2.57393	2.58862	0.203123	0.219278	0.116238	0.149358	0.137183	0.112661	1.24034	-1.01079	1.2271	1.22712	1.35972	1.10805	1.13835	1.24036	1.10807	0.310734	-0.0154768	0.295257	0.295282	0.443308	0.148026	0.186939	0.310759	0.148051	4.37658	-0.215589	4.16122	3.83766	5.79793	1.8372	2.41803	4.0365	1.95665	0.000348902	0.831685	0.000565272	0.00116972	1.58164e-05	0.0824235	0.0262016	0.000748035
Bcl2l13	P59017	ID_0001426	6.12099	6.10103	5.87737	5.85344	5.4723	5.55379	0.161143	0.161606	0.174725	0.0457695	0.0595485	0.0608454	1.30241	-1.05812	1.23086	1.47639	1.49694	1.01392	1.26438	1.56221	1.21618	0.381179	-0.0815097	0.29967	0.562075	0.582021	0.0199452	0.338434	0.643585	0.282351	4.9896	-1.06695	3.92306	6.77665	7.01662	0.225894	4.08244	7.75863	3.40394	8.97348e-05	0.299826	0.000965361	2.15351e-06	1.34678e-06	0.82378	0.000674671	3.31433e-07
Bclaf1	Q8K019	ID_0001617	5.64816	5.69476	5.38511	5.09595	5.09818	5.07307	0.136859	0.12446	0.0896007	0.104497	0.0912682	0.0444426	-1.00156	1.01756	1.01598	1.54379	1.49472	-1.03283	1.24559	1.51715	1.47122	-0.00224199	0.0251079	0.0228659	0.626474	0.579874	-0.0465998	0.316831	0.601366	0.557009	-0.029939	0.335245	0.305303	7.71926	7.14486	-0.540382	3.90243	7.41085	6.86388	0.976439	0.741241	0.76357	3.56371e-07	1.05137e-06	0.595429	0.0010112	6.33551e-07
Bco2	Q99NF1	ID_0002457	5.10145	4.80235	4.73395	4.98306	4.49312	4.63478	0.141187	0.0935539	0.150336	0.0614375	0.0804454	0.0838402	1.40454	-1.10327	1.27306	1.14152	1.40458	1.23044	1.0888	1.25941	1.10331	0.490095	-0.141789	0.348305	0.190959	0.490138	0.29918	0.122738	0.332748	0.141833	8.59237	-2.47762	6.11922	3.08822	7.94651	4.56674	1.98312	5.37117	2.30654	7.48183e-08	0.0231533	8.10638e-06	0.00623261	2.35127e-07	0.000228302	0.0625175	3.91899e-05
Bcs1l	Q9CZP5	ID_0001788	6.10692	6.23249	5.94594	5.89434	5.85334	5.80703	0.102642	0.0119007	0.11444	0.0503834	0.0738945	0.160212	1.02882	1.03262	1.06239	1.35401	1.24116	-1.09092	1.11008	1.31123	1.16828	0.0409964	0.0463115	0.0873079	0.437237	0.311692	-0.125545	0.150657	0.390926	0.224384	0.577994	0.652974	1.23096	5.67472	4.04726	-1.53073	1.95707	5.07352	2.9134	0.570291	0.521867	0.233876	2.05076e-05	0.000730167	0.142885	0.0657216	7.46933e-05
Bdh1	Q80XN0	ID_0000156	10.4892	10.3037	10.1939	10.1468	9.83903	9.85278	0.0498205	0.0461247	0.0457611	0.131524	0.131964	0.105125	1.23787	-1.0097	1.22597	1.35406	1.53979	1.13716	1.25492	1.3672	1.25597	0.307862	-0.013933	0.293929	0.437293	0.62273	0.185437	0.327596	0.451226	0.328801	4.30551	-0.195467	4.11004	5.62112	7.98537	2.22538	4.21706	5.801	4.20454	0.000409044	0.847175	0.000634107	2.2974e-05	2.19139e-07	0.0388114	0.00049871	1.57149e-05
Bdh2	Q8JZV9	ID_0003331	1.90775	4.33984	3.79477	2.01098	4.85101	4.30943	0.768243	0.114731	0.0855512	0.495346	0.239392	0.296277	-7.16145	1.45623	-4.91778	1.03287	-5.1923	-5.36295	-1.41349	-1.4099	-1.05582	-2.84025	0.542243	-2.29801	0.0466529	-2.37637	-2.42303	-0.49926	-0.49559	-0.0783665	-11.6722	2.42963	-9.38639	0.191971	-8.75109	-8.48517	-2.02381	-2.05333	-0.271261	6.22964e-10	0.0255803	1.96678e-08	0.849872	5.69289e-08	9.01453e-08	0.0577928	0.0545693
Becn1	O88597	ID_0004329	-1.64778	-2.5301	-1.80257	-1.10036	-1.44497	-1.79318	0.571299	0.403866	0.175939	0.486793	0.352657	0.391926	1.27172	1.27283	1.61868	-1.63212	1.14554	1.86967	1.01894	-2.07741	-1.41302	0.346778	0.348037	0.694815	-0.706751	0.196034	0.902784	0.0270716	-1.05479	-0.498781	1.38986	1.33254	2.71606	-2.2887	0.684224	2.78842	0.093323	-3.47641	-1.81233	0.181196	0.198988	0.0139908	0.0341523	0.50238	0.0119778	0.926658	0.00263141
Bet1	O35623	ID_0003420	3.19696	3.14347	3.03555	3.28044	2.81553	3.04517	0.159014	0.173518	0.109807	0.105414	0.225996	0.172513	1.37993	-1.17243	1.17699	1.0661	1.10637	1.03778	-1.01093	1.24992	-1.06383	0.464598	-0.229499	0.235099	0.0923393	0.145836	0.0534962	-0.0156762	0.321838	-0.089263	4.06941	-1.99565	2.07655	0.748717	1.1849	0.409688	-0.126561	2.59003	-0.730192	0.000694713	0.0610276	0.0521481	0.463513	0.251171	0.686775	0.900663	0.0182891
Bfar	Q8R079	ID_0004059	2.95324	2.47953	2.40695	2.64301	2.07362	2.20846	0.16441	0.13179	0.244437	0.160311	0.0801501	0.223004	1.48602	-1.10123	1.34942	1.24142	1.72513	1.38964	1.18267	1.36708	1.27842	0.571454	-0.139115	0.432339	0.311987	0.786701	0.474714	0.242042	0.451102	0.354362	7.65716	-1.83072	5.8339	3.86394	9.95254	5.70677	2.98694	5.55187	4.56452	3.99732e-07	0.0834248	1.46665e-05	0.00110261	7.93976e-09	1.91645e-05	0.00778382	2.66183e-05
Bhmt	O35490	ID_0000104	13.5742	13.2001	13.7339	13.7959	13.6276	13.7291	0.152901	0.130094	0	0.244484	0.212552	0.269498	1.12364	-1.07265	1.04754	-1.41845	-1.09405	1.29651	1.02073	-1.32238	-1.14606	0.168185	-0.101178	0.0670076	-0.504311	-0.129675	0.374636	0.0296056	-0.403133	-0.196683	1.32068	-0.795173	0.525502	-3.67591	-0.939853	2.56979	0.214032	-2.94193	-1.42442	0.202835	0.436673	0.605524	0.00168253	0.359495	0.019087	0.832881	0.00858784
Bicd2	Q921C5	ID_0004884	0.26888	0.166403	0.339276	0.555443	0.428357	0.558545	0.0752165	0.195409	0.133862	0.129294	0.0424688	0.177406	1.09225	-1.09583	-1.00328	-1.32133	-1.2325	1.07207	-1.17324	-1.20577	-1.22847	0.127308	-0.132028	-0.00472023	-0.401987	-0.301585	0.100401	-0.230492	-0.269958	-0.296865	1.22226	-1.26801	-0.0457623	-3.46486	-2.62515	0.797709	-2.02025	-2.30794	-2.58329	0.23707	0.220639	0.963994	0.00270033	0.0169796	0.435237	0.058193	0.0328425
Bid	P70444	ID_0003711	1.8799	2.00189	2.36258	2.57547	2.90124	2.81494	0.502154	0.309797	0.392223	0.118948	0.218296	0.227491	-1.25534	1.05971	-1.18461	-1.8396	-1.98932	-1.08139	-1.43024	-1.94943	-1.67931	-0.328075	0.0836668	-0.244408	-0.879389	-0.992273	-0.112884	-0.516256	-0.963056	-0.747865	-2.95571	0.760717	-2.19548	-7.02705	-7.85969	-0.813662	-4.21815	-7.71459	-5.88048	0.00833349	0.456486	0.0412094	1.31982e-06	2.75392e-07	0.426266	0.000497489	3.59453e-07
Bin1	O08539-2	ID_0002812	3.48112	3.38381	3.81281	3.68499	3.90363	3.87588	0.331324	0.161072	0.225618	0.0319205	0.0521428	0.165196	-1.16354	1.01808	-1.14288	-1.43797	-1.3428	1.07087	-1.06796	-1.46396	-1.17492	-0.218522	0.0258439	-0.192678	-0.524032	-0.425246	0.0987859	-0.0948544	-0.549876	-0.232568	-2.26924	0.269676	-1.99953	-4.95404	-4.0341	0.869043	-0.909814	-5.20143	-2.19691	0.0355257	0.790418	0.0605719	9.70093e-05	0.000752081	0.396043	0.374711	5.65487e-05
Birc6	O88738	ID_0001764	3.32387	3.17439	3.52147	3.74893	3.63841	3.69727	0.167346	0.113168	0.166974	0.0733071	0.0622529	0.0921233	1.07953	-1.04167	1.03635	-1.45903	-1.31511	1.10943	-1.14673	-1.40066	-1.36291	0.110404	-0.0588989	0.0515047	-0.545006	-0.395184	0.149822	-0.197527	-0.486107	-0.446688	1.65858	-0.883703	0.774947	-7.40657	-5.40187	1.89502	-2.71977	-6.59728	-6.11278	0.114188	0.388283	0.448238	6.38686e-07	3.6688e-05	0.0739492	0.0138801	3.07411e-06
Bles03	Q8VD62	ID_0000082	1.94021	1.9871	2.26645	2.48739	2.59392	2.44523	0.321237	0.362478	0.207629	0.0283563	0.112713	0.153099	-1.07581	1.10607	1.02813	-1.39931	-1.44632	-1.0336	-1.15559	-1.54772	-1.487	-0.10542	0.145437	0.0400165	-0.484713	-0.532385	-0.0476722	-0.208632	-0.630149	-0.572401	-0.897332	1.2359	0.33859	-3.67192	-4.02009	-0.331341	-1.60836	-4.79793	-4.32824	0.381159	0.232076	0.73876	0.00169766	0.000776144	0.744139	0.124818	0.000136772
Blmh	Q8R016	ID_0001168	7.09966	6.67617	7.22114	7.83066	7.47687	7.49872	0.373175	0.220321	0.197697	0.0821026	0.11647	0.171469	1.27786	-1.01519	1.25874	-1.80728	-1.34764	1.34107	-1.23868	-1.78024	-1.69633	0.353729	-0.0217511	0.331978	-0.85382	-0.430438	0.423382	-0.308798	-0.832069	-0.762416	3.04121	-0.187276	2.85395	-6.79591	-3.41987	3.17078	-2.4524	-6.62333	-6.04954	0.00691114	0.853498	0.0103971	2.07326e-06	0.00298593	0.00519485	0.0244002	2.91848e-06
Bloc1s1	O55102	ID_0003613	3.15822	3.09776	3.15295	3.15542	3.19385	3.16292	0.063325	0.170863	0.105221	0.0865224	0.0978394	0.210954	-1.02677	1.02139	-1.00527	-1.05781	-1.01507	1.04211	-1.01842	-1.08043	-1.00975	-0.0381189	0.0305343	-0.00758457	-0.0810769	-0.0215762	0.0595008	-0.026331	-0.111611	-0.0139916	-0.421811	0.337981	-0.0838458	-0.823723	-0.219731	0.568028	-0.268121	-1.13495	-0.142452	0.678061	0.739212	0.934087	0.42067	0.828506	0.576898	0.791596	0.270998
Bloc1s4	Q8VED2	ID_0004330	0.504383	0.597931	1.00515	0.798512	0.951237	1.0392	0.39858	0.437328	0.404824	0.385904	0.235562	0.205361	-1.10805	-1.06105	-1.1757	-1.4249	-1.522	-1.06814	-1.07811	-1.34292	-1.29455	-0.148028	-0.0854952	-0.233523	-0.510864	-0.605968	-0.0951038	-0.108507	-0.425369	-0.372445	-1.25737	-0.739012	-1.9954	-3.92331	-4.61005	-0.659213	-0.865776	-3.25009	-2.79314	0.224381	0.469244	0.0610571	0.000964811	0.000207349	0.517943	0.397786	0.00435781
Bloc1s6	Q9R0C0	ID_0004606	0.442339	0.026421	0.433178	0.450196	0.651721	0.52063	0.279804	0.22896	0.108759	0.0603258	0.124529	0.176905	-1.14973	1.09503	-1.04995	-1.40923	-1.05634	1.33407	-1.06316	-1.54315	-1.00608	-0.201298	0.130976	-0.070322	-0.494906	-0.0790684	0.415838	-0.0883644	-0.625882	-0.00874638	-1.62733	1.06466	-0.563161	-3.50441	-0.582623	2.76256	-0.650695	-4.46651	-0.0641411	0.120707	0.300834	0.580139	0.00247161	0.567235	0.012663	0.523304	0.000285419
Blvra	Q9CY64	ID_0001811	6.25519	6.02126	6.45196	6.98456	6.80229	6.77055	0.497395	0.389146	0.253339	0.0212446	0.0595004	0.0939728	1.13462	1.02237	1.15999	-1.73608	-1.4766	1.17573	-1.288	-1.77491	-1.71284	0.182204	0.0319104	0.214115	-0.795835	-0.562277	0.233558	-0.365134	-0.827745	-0.776391	1.36447	0.239137	1.60363	-5.51594	-3.89376	1.52478	-2.52595	-5.73649	-5.37302	0.188912	0.813648	0.125861	2.87384e-05	0.0010311	0.144356	0.0209289	1.79996e-05
Blvrb	Q923D2	ID_0000739	8.98466	7.30853	8.46798	9.98486	8.01398	8.44667	0.770407	0.688179	0.408462	0.185026	0.077688	0.35537	3.92609	-1.34996	2.90829	-2.3266	1.36991	3.18723	-1.04155	-1.72345	-2.12298	1.97309	-0.43292	1.54017	-1.21822	0.45408	1.6723	-0.0587281	-0.785301	-1.08609	8.3915	-1.87352	6.52864	-4.88335	1.79317	6.25899	-0.233505	-3.158	-4.22335	1.06213e-07	0.0770065	3.52673e-06	0.000113306	0.0894373	6.08624e-06	0.817953	0.00534362
Bmi1	P25916	ID_0004885	0.423981	0.289131	0.258836	0.0770378	0.132114	0.0679997	0.159881	0.325233	0.059089	0.269994	0.254905	0.604853	-1.03816	1.03641	-1.00169	1.14596	1.25132	1.09195	1.11858	1.1057	1.25344	-0.0540306	0.0515954	-0.00243516	0.196554	0.323455	0.126902	0.161664	0.144958	0.325891	-0.240862	0.229877	-0.0108042	0.817503	1.36116	0.509295	0.670656	0.605612	1.37214	0.812331	0.820729	0.991496	0.424124	0.189939	0.616613	0.510789	0.552187
Bmp2k	Q91Z96	ID_0003712	1.9282	2.21267	2.16395	1.65689	1.76195	1.7867	0.0861206	0.172542	0.233849	0.0383141	0.0672436	0.167555	-1.07562	-1.01883	-1.09587	1.36343	1.1188	-1.21866	1.31909	1.3891	1.22606	-0.105165	-0.0269136	-0.132079	0.447239	0.161948	-0.285291	0.399546	0.474153	0.294027	-1.12038	-0.288985	-1.40913	4.5503	1.61981	-2.74644	4.05435	4.81734	2.91952	0.276994	0.775831	0.17551	0.000236811	0.122324	0.0131092	0.000718623	0.000131039
Bnip1	Q6QD59	ID_0002121	4.76383	4.50007	4.47686	4.74869	4.42855	4.48805	0.133091	0.195001	0.139989	0.122612	0.114474	0.0647839	1.24835	-1.04201	1.19802	1.01682	1.22064	1.20045	1.0005	1.05953	1.01888	0.320022	-0.0593659	0.260656	0.0240576	0.287634	0.263577	0.00071797	0.0834235	0.0269783	3.62236	-0.669678	2.95313	0.250337	3.00554	2.58795	0.00746786	0.867358	0.282784	0.00189743	0.511398	0.00838053	0.805107	0.00747339	0.0183694	0.994122	0.396942
Bnip3	O55003	ID_0002813	4.70331	4.67521	4.37857	3.64296	3.19618	3.44884	0.219189	0.198464	0.236877	0.165107	0.14225	0.0782886	1.36338	-1.19164	1.14412	2.37468	2.42146	1.0197	1.93368	2.82976	2.11643	0.447191	-0.252947	0.194244	1.24773	1.27588	0.0281433	0.951347	1.50068	1.08163	3.92587	-2.20894	1.71885	10.4356	10.6748	0.227397	7.91623	12.4561	9.09695	0.000959278	0.0401139	0.102458	3.76658e-09	2.6278e-09	0.822628	2.48424e-07	2.14558e-10
Bod1l	E9Q6J5	ID_0003168	1.62074	1.66115	1.57671	1.41346	1.48736	1.4271	0.213588	0.0532363	0.156095	0.0954981	0.108092	0.202328	-1.05282	1.04331	-1.00911	1.18807	1.1567	-1.02712	1.12148	1.13874	1.16723	-0.074255	0.0611716	-0.0130834	0.248616	0.210009	-0.0386068	0.165409	0.187444	0.223093	-0.702429	0.579258	-0.123293	2.19894	1.85198	-0.324846	1.4541	1.66388	1.96549	0.491223	0.569456	0.903215	0.0409253	0.0801796	0.74897	0.162801	0.113112
Bola1	Q9D8S9	ID_0002322	5.3247	5.39475	5.26005	5.20254	5.22161	5.31684	0.226116	0.215119	0.115096	0.113104	0.04272	0.0965759	-1.01335	-1.06823	-1.08249	1.06846	1.01783	-1.04974	-1.02754	1.14136	1.10179	-0.0191255	-0.0952262	-0.114352	0.0955317	0.0255012	-0.0700305	-0.0391978	0.190758	0.139853	-0.21176	-1.05474	-1.26649	0.975534	0.260358	-0.672141	-0.400108	1.94744	1.42739	0.834627	0.305229	0.221172	0.341975	0.797485	0.509865	0.693694	0.0669428
Bola2	Q8BGS2	ID_0003713	4.67902	4.48126	4.91988	5.34051	5.35626	5.25712	0.33187	0.445507	0.322933	0.130499	0.0524384	0.181016	-1.01093	1.07094	1.05936	-1.77142	-1.54584	1.14592	-1.30853	-1.89708	-1.63761	-0.0156775	0.0988727	0.0831952	-0.824907	-0.628395	0.196511	-0.387942	-0.923779	-0.71159	-0.127864	0.806234	0.678377	-6.14904	-4.69945	1.37213	-2.90891	-6.88747	-5.32259	0.899647	0.430429	0.505995	7.62397e-06	0.000170047	0.186558	0.00922794	1.73216e-06
Bola3	Q8CEI1	ID_0003169	5.36705	5.77653	5.28193	4.96405	5.40621	5.18671	0.377852	0.210985	0.228876	0.102221	0.102417	0.202345	-1.35907	1.1643	-1.16729	1.54643	1.16447	-1.328	1.09768	1.3282	1.35928	-0.442623	0.219461	-0.223162	0.628938	0.219678	-0.40926	0.134452	0.409477	0.44284	-3.98376	1.97785	-2.00709	5.22571	1.82443	-3.19795	1.11631	3.4045	3.67336	0.0008422	0.0631546	0.0596945	5.36482e-05	0.084407	0.00489176	0.278689	0.0030902
Bop1	P97452	ID_0003502	1.59346	1.70345	1.56025	1.55997	1.41245	1.46237	0.2481	0.174624	0.102617	0.282771	0.173804	0.0763931	1.11416	-1.03706	1.07434	1.21266	1.12514	-1.07779	1.09609	1.2576	1.04728	0.155957	-0.0525021	0.103455	0.27817	0.170101	-0.10807	0.132361	0.330672	0.0666454	1.38578	-0.46373	0.92237	2.31393	1.40361	-0.851932	1.08963	2.74204	0.553018	0.18242	0.648292	0.368299	0.032444	0.177124	0.405228	0.289973	0.0132333
Borcs5	Q9D920	ID_0004764	2.36552	2.37639	2.1867	2.27897	2.23805	2.13517	0.153611	0.202419	0.2029	0.0873624	0.033531	0.121728	1.02869	1.07412	1.10493	1.19505	1.18588	-1.00773	1.04727	1.11259	1.07326	0.0408044	0.103151	0.143955	0.257067	0.245957	-0.0111108	0.0666288	0.153917	0.102001	0.427097	1.07242	1.49934	2.483	2.37425	-0.101935	0.636907	1.49343	0.990764	0.674276	0.297428	0.150786	0.0228951	0.0286763	0.919913	0.532048	0.152312
Borcs6	Q9D6W8	ID_0004188	1.30535	1.27091	1.23749	1.14886	1.10013	1.01384	0.143632	0.065854	0.0901589	0.151339	0.0889253	0.135545	1.03428	1.06164	1.09803	1.19582	1.22469	1.02415	1.1684	1.12639	1.11535	0.0486281	0.08629	0.134918	0.257996	0.292418	0.034422	0.224534	0.171707	0.1575	0.508913	0.894601	1.40331	2.49961	2.8406	0.31973	2.16983	1.6731	1.54357	0.616875	0.38258	0.177213	0.0221149	0.0107019	0.752783	0.0433739	0.111262
Bpgm	P15327	ID_0004886	-2.43609	-2.83503	-2.11666	-2.66018	-2.22503	-2.0377	0.264369	0.111981	0.161618	0.243923	0.422768	0.269095	-1.34968	-1.14015	-1.53885	-1.74208	-1.32103	1.31873	-1.05863	-1.52793	1.16488	-0.432622	-0.189228	-0.62185	-0.800808	-0.401664	0.399145	-0.082199	-0.61158	0.220186	-2.0741	-0.945751	-3.01495	-3.49982	-1.81686	1.60832	-0.381882	-2.64689	0.960408	0.0523983	0.356558	0.00732078	0.00249714	0.0856018	0.124827	0.706934	0.0162139
Bphl	Q8R164	ID_0000340	10.8348	10.814	10.5784	10.4667	10.3737	10.3695	0.192965	0.0480058	0.153474	0.0360158	0.0871376	0.0841609	1.06648	1.00303	1.06971	1.37317	1.39285	1.01434	1.16616	1.36902	1.30208	0.0928635	0.00436016	0.0972236	0.457508	0.478045	0.0205375	0.221766	0.453147	0.380821	1.21887	0.0572869	1.27616	5.50791	5.75366	0.231255	2.67809	5.45521	4.57935	0.238323	0.954936	0.21781	2.92349e-05	1.73601e-05	0.819675	0.0151725	3.27223e-05
Bpnt1	Q9Z0S1	ID_0000803	8.6176	8.49026	8.76212	9.07215	9.00082	8.93633	0.238503	0.186222	0.160635	0.0702111	0.0161581	0.0500795	1.05061	1.04582	1.09875	-1.38605	-1.26911	1.09214	-1.148	-1.44956	-1.39443	0.071225	0.0646397	0.135865	-0.470975	-0.343815	0.127159	-0.199127	-0.535614	-0.47968	0.918087	0.834509	1.7526	-5.64037	-4.11135	1.43643	-2.3765	-6.41007	-5.7278	0.370478	0.414722	0.0963546	2.20551e-05	0.000632255	0.167704	0.0285442	4.47773e-06
Brap	Q99MP8	ID_0002549	4.09528	3.85582	4.35102	3.86058	3.63492	3.74445	0.261816	0.244063	0.225464	0.132966	0.116968	0.187474	1.16976	-1.08017	1.08295	1.04521	1.23404	1.18067	1.47299	1.129	1.13952	0.226217	-0.111255	0.114962	0.0637917	0.303394	0.239602	0.558746	0.175047	0.188432	2.97593	-1.45946	1.51667	0.775041	3.711	2.75814	6.87643	2.12125	2.31089	0.00797348	0.161339	0.14638	0.448184	0.00155499	0.012784	1.76999e-06	0.0477594
Brat1	Q8C3R1	ID_0003714	1.25035	0.996519	1.36901	1.51957	1.60211	1.57916	0.371524	0.284725	0.334901	0.125188	0.147514	0.204345	-1.05815	1.01251	-1.04508	-1.55634	-1.30025	1.19696	-1.19896	-1.57582	-1.24416	-0.0815503	0.0179421	-0.0636082	-0.638157	-0.378786	0.259371	-0.26178	-0.656099	-0.315177	-0.830376	0.183403	-0.646808	-5.7031	-3.46522	2.138	-2.41963	-5.86991	-2.87384	0.416995	0.856492	0.525761	1.93136e-05	0.0026981	0.046204	0.0261149	1.36015e-05
Brcc3	P46737	ID_0003332	4.36406	4.26882	4.51428	4.78951	4.70273	4.74889	0.100866	0.0137911	0.119435	0.0378468	0.0213467	0.0567677	1.062	-1.03252	1.02856	-1.40177	-1.3121	1.06834	-1.18235	-1.35762	-1.34957	0.0867876	-0.0461682	0.0406194	-0.487246	-0.39188	0.0953666	-0.241658	-0.441078	-0.432499	1.5391	-0.81846	0.720727	-7.8936	-6.36341	1.44472	-3.93599	-7.14233	-7.02524	0.140838	0.423591	0.480155	2.58871e-07	4.92132e-06	0.165388	0.000937695	1.05649e-06
Brd4	Q9ESU6	ID_0002323	2.77353	2.93108	2.63644	2.45521	2.4763	2.52315	0.191298	0.171946	0.217971	0.167433	0.0862452	0.0735814	-1.01369	-1.0325	-1.04664	1.36155	1.22156	-1.1146	1.11118	1.4058	1.27853	-0.0196205	-0.0461409	-0.0657614	0.445248	0.28872	-0.156528	0.152099	0.491389	0.354481	-0.258388	-0.609383	-0.867701	5.53427	3.56399	-1.84695	1.86567	6.09659	4.36406	0.798982	0.549738	0.396759	2.76358e-05	0.00216283	0.0809374	0.0781495	8.49353e-06
Bri3bp	Q8BXV2	ID_0003503	3.71599	3.30982	3.18672	3.51121	3.13073	3.12222	0.278402	0.213549	0.249353	0.152148	0.218242	0.135619	1.30163	1.00603	1.30948	1.1353	1.50424	1.32497	1.04218	1.12849	1.14873	0.380323	0.00867448	0.388998	0.183072	0.589034	0.405961	0.0596052	0.174398	0.200036	2.73587	0.0616825	2.7975	1.20679	3.93609	2.56047	0.391087	1.14989	1.35141	0.0134097	0.951482	0.0117459	0.242833	0.000937484	0.0194653	0.700234	0.264947
Brix1	Q9DCA5	ID_0002942	3.5022	3.67056	3.36442	3.03263	3.15857	3.10993	0.161177	0.0795389	0.124111	0.0897963	0.15892	0.0628539	-1.09116	1.0343	-1.05497	1.48082	1.31794	-1.12359	1.19773	1.43171	1.39038	-0.125861	0.0486579	-0.0772031	0.566392	0.398281	-0.168111	0.260299	0.517734	0.475484	-1.43867	0.557683	-0.881122	6.08935	4.25841	-1.71829	2.76991	5.57437	5.07119	0.167076	0.583798	0.389642	8.62128e-06	0.000454558	0.102562	0.0124645	2.53735e-05
Brk1	Q91VR8	ID_0003827	3.3083	3.07761	3.26964	3.41194	3.33328	3.38337	0.0448905	0.137863	0.134288	0.0560235	0.089947	0.0825177	1.05608	-1.03536	1.02001	-1.23704	-1.05427	1.17336	-1.08285	-1.1948	-1.07537	0.0787157	-0.0501282	0.0285876	-0.306894	-0.0762449	0.230649	-0.114837	-0.256766	-0.104832	1.06245	-0.676053	0.386436	-3.77536	-0.946477	2.66327	-1.42362	-3.1545	-1.3023	0.301808	0.507435	0.703616	0.00134561	0.356198	0.0156588	0.171331	0.00538508
Brms1	Q99N20	ID_0004887	1.76562	2.00488	1.70532	1.41552	1.83166	1.76654	0.137367	0.0944816	0.16783	0.162233	0.107437	0.145586	-1.33479	1.0459	-1.27621	1.16602	-1.01273	-1.18087	-1.05478	1.11484	1.26016	-0.416609	0.0647485	-0.35186	0.221591	-0.0182556	-0.239847	-0.0769362	0.156843	0.333605	-4.28989	0.682015	-3.61062	2.1762	-0.176466	-2.21	-0.74056	1.54561	3.15979	0.000423604	0.503744	0.00194806	0.0428264	0.86186	0.0400285	0.468327	0.139262
Brox	Q8K2Q7	ID_0004331	0.647088	0.317436	0.325088	0.949565	0.677361	0.622819	0.128892	0.417663	0.148692	0.130119	0.261037	0.114361	1.20541	1.04207	1.25612	-1.19588	1.0451	1.24982	-1.19469	-1.24619	-1.20191	0.269522	0.0594532	0.328975	-0.258071	0.0636441	0.321715	-0.256635	-0.317524	-0.265331	2.18289	0.470625	2.65332	-1.8249	0.464002	2.14951	-1.81626	-2.25289	-1.97483	0.0422586	0.643452	0.0159938	0.0843321	0.648101	0.0451614	0.0856974	0.0367197
Bsdc1	Q80Y55	ID_0002943	3.45067	3.2422	3.66399	3.77964	3.58416	3.67955	0.183026	0.0671825	0.0793524	0.152635	0.149179	0.13362	1.14513	-1.06832	1.07189	-1.34634	-1.16549	1.15517	-1.00504	-1.26024	-1.24928	0.195512	-0.0953483	0.100163	-0.429044	-0.220934	0.20811	-0.00725469	-0.333696	-0.321097	2.05356	-0.999023	1.05481	-4.08997	-2.12272	1.85473	-0.0702199	-3.17385	-3.09192	0.0545442	0.33077	0.305198	0.00066335	0.0476209	0.0797681	0.944778	0.00515967
Bsg	P18572	ID_0001246	7.86391	7.83317	7.50152	7.39882	7.18159	7.44503	0.162574	0.299181	0.191406	0.0865231	0.10107	0.247751	1.16243	-1.20023	-1.03252	1.33366	1.36258	1.02169	1.05991	1.6007	1.40689	0.217147	-0.263316	-0.0461686	0.415392	0.446344	0.0309525	0.0839418	0.678707	0.492513	1.9285	-2.33819	-0.409715	3.38949	3.64139	0.236946	0.686124	5.54188	4.01856	0.0694027	0.0308764	0.686756	0.00319547	0.0018181	0.815323	0.501209	2.71914e-05
Bst2	Q8R2Q8	ID_0004060	1.59882	1.73637	1.41077	1.88107	1.86698	1.89993	0.220954	0.204253	0.116146	0.137748	0.185503	0.0749047	1.00954	-1.02306	-1.01339	-1.11649	-1.22791	-1.09979	-1.39954	-1.09133	-1.21168	0.0136915	-0.0328847	-0.0191932	-0.158972	-0.296199	-0.137228	-0.484954	-0.126087	-0.277006	0.12138	-0.29186	-0.170463	-1.28913	-2.37669	-1.02741	-3.83183	-1.02081	-2.22052	0.904709	0.773666	0.866511	0.21336	0.0285329	0.317573	0.00118517	0.320607
Btd	Q8CIF4	ID_0001935	5.81312	5.88228	5.57761	5.44502	5.40966	5.43916	0.297626	0.140502	0.109617	0.092635	0.123962	0.12474	1.02482	-1.02067	1.00407	1.38641	1.32148	-1.04913	1.12249	1.41506	1.31613	0.0353657	-0.0295126	0.00585318	0.471349	0.40216	-0.0691894	0.166706	0.500862	0.396307	0.407189	-0.339796	0.0673944	5.00166	4.26779	-0.690183	1.76911	5.31462	4.20569	0.688578	0.737867	0.946996	8.73966e-05	0.000445105	0.498712	0.0934861	4.42673e-05
Btf3	Q64152	ID_0001538	5.04236	4.86653	5.33505	5.52767	5.52273	5.47401	0.296841	0.0842388	0.220809	0.121402	0.077403	0.173605	1.00345	1.03429	1.03786	-1.56274	-1.38285	1.13009	-1.12919	-1.61633	-1.43521	0.00496585	0.0486464	0.0536122	-0.644079	-0.467646	0.176434	-0.175292	-0.692726	-0.521258	0.0587798	0.57579	0.634569	-7.00348	-5.09227	1.80104	-1.9113	-7.53275	-5.67631	0.953763	0.571749	0.533538	1.38157e-06	7.17006e-05	0.088147	0.0717062	5.03907e-07
Btf3l4	Q9CQH7	ID_0002814	4.4221	4.24284	4.69165	4.98429	4.91119	4.87684	0.331037	0.292516	0.304868	0.153697	0.0970844	0.155596	1.05255	1.02348	1.07727	-1.59933	-1.41163	1.13297	-1.17154	-1.63688	-1.5207	0.0738912	0.033483	0.107374	-0.677468	-0.497364	0.180104	-0.228403	-0.710951	-0.604738	0.67081	0.303756	0.974544	-5.60207	-4.12928	1.39275	-1.90514	-5.8802	-5.02389	0.510693	0.764729	0.342454	2.39226e-05	0.000607303	0.180333	0.0725481	1.33118e-05
Bub3	Q9WVA3	ID_0002324	5.48322	5.44809	5.39539	5.23915	5.2787	5.31669	0.211642	0.192516	0.0800896	0.0446487	0.0246778	0.0685235	-1.02779	-1.02669	-1.05522	1.1023	1.12948	1.02465	1.06273	1.13172	1.19186	-0.0395518	-0.0379986	-0.0775504	0.140523	0.175661	0.0351379	0.087781	0.178522	0.253211	-0.48408	-0.465186	-0.949259	1.58584	1.9825	0.372809	0.990528	2.01445	2.85709	0.634054	0.647269	0.354819	0.12985	0.0625918	0.71356	0.334793	0.0588503
Bud31	Q6PGH1	ID_0000069	3.97534	4.10919	4.1033	3.79552	4.04072	3.99455	0.0807989	0.0463939	0.0889567	0.0529669	0.0994041	0.141932	-1.18555	1.03231	-1.14843	1.10018	1.00288	-1.09702	1.09593	1.06574	1.15174	-0.245551	0.0458831	-0.199667	0.137742	0.00414999	-0.133592	0.13215	0.0918587	0.203817	-4.75687	0.893251	-3.86391	2.47691	0.0743432	-2.25651	2.37606	1.65345	3.63498	0.000149757	0.383283	0.0011027	0.0231872	0.941541	0.0364523	0.0285697	0.115237
Bysl	O54825	ID_0004332	0.59345	0.539663	0.554202	0.669687	0.611267	0.725744	0.0973112	0.106216	0.127673	0.152862	0.261534	0.065973	1.04175	-1.08175	-1.03839	-1.12062	-1.07964	1.03795	-1.11236	-1.03593	-1.03973	0.059012	-0.113361	-0.0543487	-0.164293	-0.110554	0.0537387	-0.15363	-0.0509323	-0.0562056	0.54792	-1.05692	-0.50888	-1.40185	-0.947956	0.427549	-1.31278	-0.431368	-0.480134	0.590347	0.304256	0.616897	0.177641	0.355464	0.673953	0.205431	0.671224
Bzw1	Q9CQC6	ID_0001356	6.08625	6.0073	6.49101	6.66928	6.5592	6.42199	0.428424	0.28846	0.190124	0.0446084	0.0677611	0.0763507	1.07918	1.1	1.1871	-1.36569	-1.29311	1.05612	1.0239	-1.50225	-1.53505	0.109939	0.137498	0.247437	-0.449627	-0.37085	0.0787764	0.0340781	-0.587125	-0.618287	0.949012	1.18823	2.13726	-3.58935	-2.95973	0.591836	0.271452	-4.68433	-4.9295	0.354941	0.249886	0.0462716	0.00204325	0.00826073	0.561179	0.789073	0.000175838
Bzw2	Q91VK1	ID_0004983	-0.655369	-0.324792	-0.236868	-0.0117883	-0.266943	-0.307411	0.692574	0.0511252	0.103584	0.371639	0.121597	0.15488	1.20166	1.02816	1.2355	-1.04506	-1.29145	-1.23577	1.0198	-1.07449	-1.59559	0.265024	0.040068	0.305092	-0.0635847	-0.368997	-0.305412	0.0282915	-0.103653	-0.674089	1.48681	0.220073	1.70629	-0.319593	-1.79904	-1.39884	0.14334	-0.522367	-3.3449	0.154038	0.828243	0.104814	0.752885	0.0884732	0.178529	0.887584	0.607661
C030006K11Rik	Q8VE95	ID_0001807	5.70509	6.09129	5.62201	5.2271	5.60306	5.48928	0.276752	0.183307	0.228106	0.0635441	0.105893	0.0961334	-1.29782	1.08208	-1.19938	1.55028	1.18623	-1.30689	1.11987	1.43268	1.42274	-0.376096	0.113809	-0.262287	0.632526	0.246387	-0.386139	0.163331	0.518717	0.508674	-4.22153	1.27826	-2.94364	6.54299	2.55017	-3.75499	1.69046	5.36643	5.26191	0.000493736	0.217083	0.00855576	3.4267e-06	0.0198916	0.00140863	0.107847	3.95916e-05
C1galt1	Q9JJ06	ID_0003938	3.27176	3.22342	2.90647	3.01007	2.74656	2.87183	0.213291	0.269352	0.188899	0.0921442	0.109004	0.0606503	1.20168	-1.09155	1.1009	1.30489	1.34901	1.03381	1.04718	1.42435	1.22538	0.265056	-0.126378	0.138678	0.38393	0.431904	0.0479743	0.0665141	0.510308	0.293226	2.89499	-1.37371	1.52191	3.9199	4.41751	0.466845	0.670455	5.18727	3.01284	0.00951154	0.186076	0.14507	0.000972245	0.00031841	0.646103	0.510915	5.8313e-05
C1qbp	O35658	ID_0000463	7.53314	7.89481	7.43872	7.23515	7.39589	7.21002	0.309695	0.246521	0.224074	0.0728518	0.123533	0.0678497	-1.11795	1.13751	1.0175	1.64171	1.27765	-1.28494	1.19683	1.44324	1.25568	-0.16085	0.185881	0.0250312	0.715197	0.353497	-0.3617	0.259218	0.529316	0.328466	-1.58386	1.83046	0.246611	6.47258	3.20546	-3.07402	2.35154	4.78802	2.97831	0.1303	0.0834653	0.807946	3.94722e-06	0.00481105	0.00643047	0.030044	0.000139797
C1ra	Q8CG16	ID_0003238	1.99384	2.10501	1.58238	1.80156	2.13233	1.98814	0.371136	0.214255	0.345868	0.356159	0.305811	0.282402	-1.25748	1.10717	-1.13576	1.12142	1.04102	-1.07724	-1.28058	1.01287	1.18234	-0.330537	0.146881	-0.183656	0.165332	0.057992	-0.10734	-0.356792	0.0184507	0.241648	-1.81059	0.813251	-0.998904	0.844824	0.29428	-0.516021	-1.75765	0.0949172	1.21454	0.086602	0.426496	0.330826	0.409084	0.771845	0.611999	0.0954685	0.925409
C1rl	Q3UZ09	ID_0002231	4.251	4.36467	3.94629	3.92869	3.96346	3.94452	0.273012	0.162052	0.104928	0.145155	0.251421	0.142496	-1.02434	1.01316	-1.01103	1.34445	1.2428	-1.08179	1.006	1.32698	1.25651	-0.0346917	0.0188642	-0.0158274	0.427015	0.313595	-0.11342	0.00863581	0.408151	0.329422	-0.27075	0.147287	-0.123469	3.10392	2.27327	-0.779949	0.0620913	2.96805	2.38708	0.789604	0.884511	0.903077	0.00602081	0.0352376	0.445361	0.951161	0.00811198
C1sa	Q8CG14	ID_0003614	2.53275	2.84135	2.38489	2.39658	2.79364	2.70611	0.331954	0.197295	0.278426	0.150245	0.276067	0.223592	-1.31658	1.06246	-1.23918	1.10171	-1.12393	-1.23824	-1.24539	1.03695	1.10255	-0.396796	0.0874078	-0.309389	0.139748	-0.168546	-0.308294	-0.316595	0.0523406	0.140843	-2.42325	0.540765	-1.88352	0.799441	-0.950088	-1.64437	-1.77093	0.300313	0.784889	0.02592	0.59517	0.0755711	0.434257	0.354409	0.117115	0.0931743	0.767313
C2cd2	E9Q3C1	ID_0001318	6.43462	6.34218	6.09501	6.14023	5.8559	5.95125	0.127433	0.118425	0.183976	0.118738	0.0555575	0.162831	1.21783	-1.06828	1.13999	1.3413	1.43005	1.06616	1.13007	1.43289	1.25444	0.284314	-0.0952908	0.189023	0.423635	0.516062	0.0924265	0.17641	0.518926	0.327039	4.80817	-1.61213	3.19637	6.59473	8.02959	1.35019	2.74892	8.07879	5.08673	0.000133717	0.123991	0.00490887	3.08978e-06	2.0231e-07	0.193366	0.0130396	1.85156e-07
C2cd2l	Q80X80	ID_0001968	4.96808	5.44678	5.02125	4.59261	4.96297	4.92878	0.1331	0.128332	0.128396	0.0365871	0.0891527	0.0769637	-1.29269	1.02392	-1.26249	1.44204	1.03488	-1.39343	1.07373	1.40835	1.30653	-0.37038	0.0341037	-0.336276	0.52811	0.0494676	-0.478642	0.102629	0.494006	0.385744	-5.11998	0.473086	-4.64739	6.76649	0.632411	-5.76473	1.31255	6.33098	4.91589	6.74991e-05	0.641728	0.00019085	2.19707e-06	0.534916	1.69599e-05	0.205507	5.2562e-06
C3	P01027	ID_0000248	10.1249	10.1835	9.96408	9.98714	10.2571	10.2063	0.275911	0.167589	0.178389	0.110943	0.122459	0.166032	-1.20586	1.03606	-1.1639	1.00587	-1.03559	-1.04167	-1.15758	-1.03001	1.1239	-0.270068	0.0511015	-0.218967	0.00844476	-0.0504545	-0.0588992	-0.211109	-0.0426567	0.168512	-2.84291	0.536666	-2.30623	0.0817649	-0.488898	-0.536373	-2.04988	-0.412814	1.63635	0.0106486	0.597942	0.0329564	0.935719	0.630703	0.598141	0.0549369	0.684524
C330007P06Rik	Q8VDP2	ID_0004048	1.03349	1.14408	0.917396	0.843584	0.930886	0.860858	0.349699	0.280174	0.163283	0.109223	0.156348	0.206746	-1.06299	1.04877	-1.01356	1.19685	1.10541	-1.08272	1.02248	1.1412	1.12041	-0.0881325	0.0686972	-0.0194353	0.259247	0.144587	-0.114659	0.0320748	0.190549	0.164022	-0.61751	0.482008	-0.135488	1.70565	0.942425	-0.716593	0.207015	1.25975	1.06773	0.544482	0.635496	0.8937	0.104934	0.358213	0.482643	0.838277	0.223539
C330018D20Rik	Q9CWB7	ID_0004869	1.55935	1.73789	1.2883	1.237	1.41717	1.29457	0.447633	0.318397	0.261363	0.049911	0.049143	0.107646	-1.13394	1.08613	-1.04402	1.40815	1.2485	-1.12788	1.03057	1.29649	1.30346	-0.181346	0.11919	-0.0621555	0.493805	0.320194	-0.173611	0.0434383	0.374615	0.382349	-1.41249	0.932219	-0.480293	3.65163	2.33804	-1.22813	0.310586	2.79204	2.78115	0.174533	0.363322	0.636692	0.00177678	0.030886	0.234912	0.759614	0.0118848
C4b	P01029	ID_0000544	8.42214	8.62853	8.25354	8.24444	8.49497	8.39883	0.285772	0.12503	0.196034	0.135763	0.189772	0.200939	-1.18972	1.06902	-1.11291	1.18834	1.02972	-1.15404	-1.09135	1.11161	1.14599	-0.250627	0.0962935	-0.154333	0.24895	0.0422563	-0.206693	-0.126115	0.152656	0.19659	-2.04593	0.785115	-1.26094	1.86677	0.317637	-1.45662	-0.949568	1.14383	1.47938	0.055361	0.442401	0.22312	0.0779888	0.754345	0.162111	0.354666	0.267392
C4bp	P08607	ID_0003333	3.31608	2.82986	2.76304	3.86347	3.46454	3.47619	0.373373	0.308207	0.374174	0.263943	0.388667	0.28061	1.31916	-1.00889	1.30754	-1.51916	-1.08416	1.40124	-1.59053	-1.50577	-1.41757	0.399624	-0.0127728	0.386851	-0.603274	-0.116572	0.486702	-0.66951	-0.590501	-0.503424	2.0745	-0.0656373	2.00889	-2.78608	-0.5496	2.10849	-3.08223	-2.72629	-2.39512	0.0523581	0.948376	0.0594863	0.0120385	0.589218	0.0489765	0.00631537	0.0136877
C8a	Q8K182	ID_0001233	5.83352	6.34988	5.80951	5.80756	6.56071	6.29515	0.217779	0.0587136	0.161371	0.350581	0.393381	0.453069	-1.68543	1.20216	-1.402	1.05042	-1.36167	-1.43033	-1.38452	-1.14445	1.02962	-0.753113	0.265627	-0.487486	0.0709695	-0.445377	-0.516347	-0.469388	-0.194658	0.0421082	-3.5884	1.2643	-2.32552	0.311516	-1.95811	-2.13268	-2.06373	-0.853518	0.18531	0.00204764	0.22194	0.0316863	0.758918	0.0655905	0.0466927	0.0534727	0.404372
C8b	Q8BH35	ID_0001618	5.12564	5.37045	5.1254	6.03581	6.31072	6.24471	0.47947	0.514137	0.545966	0.0807545	0.125164	0.157074	-1.20991	1.04685	-1.15576	-1.80502	-2.13847	-1.18474	-2.13902	-1.88959	-1.85028	-0.274898	0.0660598	-0.208839	-0.852011	-1.09658	-0.244568	-1.09695	-0.918071	-0.88774	-1.27929	0.307244	-0.972084	-3.65478	-4.69896	-0.985634	-4.70063	-3.93736	-3.80605	0.216728	0.762116	0.343643	0.00176427	0.000170231	0.337126	0.000169603	0.000934806
C8g	Q8VCG4	ID_0002325	4.95784	5.31178	4.92178	4.98182	5.45658	5.26252	0.233991	0.21747	0.209149	0.169023	0.250254	0.277621	-1.38962	1.14406	-1.21464	1.05896	-1.20678	-1.27793	-1.23733	-1.08036	1.00652	-0.474695	0.194161	-0.280534	0.0826471	-0.27116	-0.353807	-0.307236	-0.111514	0.00937428	-3.53956	1.44992	-2.09079	0.568584	-1.86159	-2.28387	-2.10861	-0.767515	0.0642709	0.00228454	0.163951	0.0507114	0.576528	0.0787493	0.0344885	0.0489653	0.452534
C9	P06683	ID_0002232	3.46305	4.27979	3.75758	4.15241	5.19436	4.95103	0.483227	0.424696	0.336521	0.557012	0.507177	0.5457	-2.05944	1.18366	-1.73989	-1.58573	-2.79217	-1.76081	-2.27745	-1.87697	-1.6048	-1.04225	0.243258	-0.798995	-0.665149	-1.48139	-0.816238	-1.18742	-0.908408	-0.682392	-3.29806	0.778803	-2.52518	-1.941	-4.21395	-2.17084	-3.41296	-2.65386	-1.92226	0.0039173	0.446019	0.0209627	0.0677695	0.000502208	0.0432863	0.00303233	0.0159755
Ca14	Q9WVT6	ID_0002815	4.98616	5.99711	5.38458	4.75024	5.79555	5.54689	0.181215	0.0901757	0.0407557	0.268699	0.197373	0.181505	-2.0639	1.18811	-1.73713	1.37974	-1.46047	-2.01508	-1.10814	1.16129	1.18943	-1.04537	0.248664	-0.796706	0.464397	-0.546438	-1.01083	-0.148144	0.215733	0.250269	-8.60057	2.05383	-6.55441	3.53373	-4.14971	-7.21521	-1.12725	1.64165	1.89389	7.37639e-08	0.0545158	3.3492e-06	0.00231455	0.000580076	9.18692e-07	0.274155	0.117681
Ca2	P00920	ID_0002872	4.30727	3.99815	4.33991	5.1899	4.54663	4.52815	0.841439	0.560909	0.486284	0.2271	0.137242	0.232593	1.5643	1.01176	1.5827	-1.53382	-1.23348	1.24349	-1.21239	-1.55186	-1.95224	0.645517	0.0168709	0.662388	-0.617128	-0.302739	0.314389	-0.277853	-0.633999	-0.965127	3.50788	0.0912443	3.59879	-3.03718	-1.50145	1.44977	-1.37906	-3.12079	-4.80711	0.00245249	0.928287	0.00200045	0.00697259	0.150242	0.163992	0.184447	0.00580115
Ca8	P28651	ID_0003421	3.2779	2.94147	3.59541	3.80411	3.75727	3.78835	0.224383	0.341847	0.191581	0.134947	0.0733004	0.179814	1.03319	-1.02218	1.01077	-1.84235	-1.46102	1.261	-1.17279	-1.80237	-1.47676	0.0471077	-0.0316492	0.0154585	-0.881546	-0.546977	0.334569	-0.229948	-0.849897	-0.562435	0.482656	-0.324159	0.158506	-8.06685	-5.07662	2.84209	-2.15912	-7.77222	-5.22167	0.635045	0.749482	0.875789	1.89174e-07	7.41894e-05	0.0106675	0.0443077	3.23256e-07
Caap1	Q8VDY9	ID_0004765	-0.376161	-0.0797021	-0.54256	-0.427235	-0.607536	-0.331043	0.501686	0.354559	0.345157	0.679665	0.505148	0.467722	1.14562	-1.1983	-1.04598	1.29877	1.07059	-1.21313	-1.06158	1.55631	1.11982	0.196134	-0.260989	-0.0648544	0.377141	0.0984128	-0.278729	-0.0862073	0.63813	0.163267	1.15868	-1.55172	-0.390497	2.16328	0.550589	-1.50153	-0.475472	3.59297	0.90788	0.261435	0.137797	0.700663	0.0439429	0.588553	0.150224	0.640059	0.00202674
Cab39	Q06138	ID_0001839	5.82658	5.64607	6.03318	6.1466	6.10882	6.01349	0.298292	0.236513	0.195646	0.0622443	0.055822	0.102744	1.02646	1.06839	1.09666	-1.32019	-1.16498	1.13323	-1.00955	-1.41048	-1.27759	0.0376785	0.0954434	0.133122	-0.400742	-0.2203	0.180442	-0.0137099	-0.496185	-0.353422	0.430285	1.09033	1.52062	-4.22171	-2.32061	1.78724	-0.144354	-5.22598	-3.72172	0.671997	0.289672	0.145391	0.000493544	0.0320054	0.0904199	0.886794	5.36173e-05
Cab39l	Q9DB16	ID_0002458	3.00348	2.86183	3.29328	3.39181	3.48359	3.32055	0.256361	0.351398	0.172151	0.205475	0.0330661	0.0889309	-1.06338	1.11875	1.05207	-1.41151	-1.28113	1.10177	-1.04927	-1.57912	-1.34784	-0.0886544	0.161885	0.073231	-0.497235	-0.357413	0.139822	-0.0693874	-0.65912	-0.430644	-0.985462	1.79581	0.810222	-4.96151	-3.58884	1.2983	-0.704921	-6.60342	-4.33186	0.337207	0.0890029	0.428191	9.54335e-05	0.00204561	0.210258	0.489707	3.03665e-06
Cactin	Q9CS00	ID_0004189	0.810694	0.941548	0.514112	0.319234	0.427485	0.352871	0.125235	0.111352	0.137582	0.266228	0.19293	0.239498	-1.07655	1.05135	-1.02396	1.48507	1.35594	-1.09523	1.10369	1.41253	1.38844	-0.106413	0.0722488	-0.0341647	0.570535	0.439299	-0.131236	0.142332	0.498286	0.473463	-0.763262	0.519614	-0.243695	3.94635	3.00638	-0.882376	0.949592	3.46608	3.2317	0.455004	0.609541	0.810169	0.000916101	0.0074595	0.388981	0.354654	0.00269295
Cacul1	Q8R0X2	ID_0004607	0.649964	0.413132	0.703222	1.23363	1.18458	1.22771	0.0653624	0.195342	0.249693	0.127981	0.0671245	0.0837214	1.03456	-1.03117	1.00329	-1.77225	-1.5052	1.17741	-1.44911	-1.71868	-1.51016	0.0490218	-0.044282	0.00473979	-0.82558	-0.589958	0.235623	-0.535172	-0.781298	-0.594697	0.502276	-0.453582	0.048706	-7.24579	-5.30442	1.87731	-4.83826	-6.84182	-5.34828	0.621445	0.655446	0.96168	8.66553e-07	4.5252e-05	0.076459	0.000125133	1.89429e-06
Cacybp	Q9CXW3	ID_0001765	5.19423	4.91166	5.37158	6.0005	5.78495	5.81073	0.377903	0.299659	0.232092	0.0538069	0.0602242	0.104883	1.16117	-1.018	1.14064	-1.91517	-1.57458	1.2163	-1.39278	-1.8813	-1.79603	0.215585	-0.0257429	0.189842	-0.937475	-0.654972	0.282503	-0.477965	-0.911732	-0.844814	2.03655	-0.243261	1.79332	-8.14164	-5.69857	2.30481	-4.16101	-7.91827	-7.34815	0.0563809	0.8105	0.0894128	1.65421e-07	1.94993e-05	0.033052	0.000565546	2.47504e-07
Cad	B2RQC6	ID_0000379	5.08845	5.03872	5.26355	5.79002	5.8663	5.75238	0.172525	0.129516	0.215053	0.0456288	0.0776056	0.119824	-1.05431	1.08218	1.02644	-1.66305	-1.6066	1.03513	-1.42298	-1.79971	-1.64907	-0.0762932	0.113937	0.0376442	-0.73383	-0.684011	0.0498188	-0.508917	-0.847767	-0.721655	-0.943265	1.40871	0.465473	-8.34667	-7.78271	0.531969	-5.79529	-9.64163	-8.21087	0.357794	0.175632	0.647067	1.14932e-07	3.17087e-07	0.601127	1.59045e-05	1.30069e-08
Cadm1	Q8R5M8	ID_0003615	3.56677	4.11793	3.56395	2.8666	3.5256	3.41023	0.419127	0.284434	0.306363	0.172135	0.0345776	0.108115	-1.57723	1.08309	-1.45623	1.68273	1.14976	-1.46355	1.14637	1.55365	1.67432	-0.65739	0.115147	-0.542243	0.750806	0.201336	-0.54947	0.197073	0.635659	0.743579	-4.97192	0.887275	-4.08799	5.43293	1.43324	-3.75079	1.40287	4.61434	5.20408	9.32799e-05	0.386407	0.000666314	3.43224e-05	0.168601	0.00142201	0.177343	0.000205382
Calm2	P0DP27	ID_0000920	7.49397	7.40412	7.94528	7.59909	7.72444	7.77309	0.320889	0.230229	0.0275004	0.150725	0.108601	0.273815	-1.09084	-1.03438	-1.12835	-1.30112	-1.22259	1.06424	1.11846	-1.25788	-1.08352	-0.125446	-0.0487642	-0.17421	-0.379755	-0.289938	0.089817	0.161511	-0.330991	-0.115728	-0.917945	-0.356554	-1.27449	-2.56262	-1.95577	0.570294	1.08676	-2.23401	-0.78119	0.370551	0.725491	0.218387	0.0193774	0.0658846	0.575392	0.291208	0.0381441
Calr	P14211	ID_0000186	11.4545	11.6105	11.1919	11.4107	11.54	11.4327	0.27216	0.0528576	0.0456157	0.110053	0.144107	0.151047	-1.09376	1.07728	-1.0153	1.14138	1.0241	-1.11453	-1.17112	1.05951	1.03976	-0.12929	0.107391	-0.0218991	0.190783	0.0343504	-0.156433	-0.227893	0.0833925	0.0562495	-1.2874	1.06906	-0.21832	1.74775	0.315363	-1.34677	-2.09958	0.76313	0.516535	0.21395	0.298898	0.829588	0.0972124	0.756043	0.194447	0.0498432	0.455081
Calu	O35887	ID_0001298	7.2245	7.42974	7.00755	6.94166	7.22279	7.14115	0.369899	0.272285	0.271647	0.214374	0.179672	0.186009	-1.21513	1.05829	-1.1482	1.25239	1.08627	-1.15292	-1.06988	1.18341	1.24726	-0.281105	0.0817335	-0.199372	0.324682	0.119385	-0.205296	-0.0974498	0.242948	0.318757	-1.99237	0.578931	-1.41338	2.11729	0.779116	-1.25799	-0.636445	1.58398	2.08141	0.0614147	0.569672	0.174275	0.0481342	0.445839	0.22416	0.532342	0.130273
Camk2d	Q6PHZ2	ID_0004333	0.672282	0.34997	0.287337	0.505949	0.108085	-0.0462104	0.237243	0.302029	0.0904488	0.166931	0.133747	0.39882	1.31794	1.1118	1.46528	1.31206	1.64086	1.2506	1.25713	1.18012	1.11983	0.39828	0.152899	0.551178	0.391835	0.714455	0.32262	0.330139	0.238936	0.163277	2.35249	0.86764	3.2152	2.09066	3.91515	1.70741	1.75216	1.28902	0.931597	0.029986	0.396791	0.00470837	0.0507247	0.000982671	0.104602	0.0964329	0.213399
Camk2g	Q923T9	ID_0003170	3.28125	3.15412	2.84378	3.35498	2.8852	2.89928	0.203994	0.115379	0.0908438	0.108913	0.06416	0.179611	1.38494	-1.00972	1.3716	1.19625	1.30655	1.09221	-1.03671	1.20788	-1.04979	0.469821	-0.0139568	0.455864	0.258515	0.385762	0.127247	-0.0520075	0.272472	-0.0701022	4.85635	-0.142194	4.71462	2.45189	3.67641	1.14878	-0.486906	2.58303	-0.677207	0.000120244	0.888475	0.00016443	0.024426	0.00168062	0.265393	0.632087	0.0185616
Caml	P49070	ID_0004608	-1.6365	-2.09066	-2.13249	-1.87253	-1.91456	-1.72743	0.238782	0.176655	0.902627	0.595602	0.131832	0.152239	1.03836	-1.14622	-1.10387	-1.2328	1.11403	1.37338	-1.24	-1.07553	1.22975	0.0543057	-0.196882	-0.142576	-0.301936	0.155791	0.457726	-0.310344	-0.105054	0.298367	0.201207	-0.73635	-0.534698	-1.02598	0.549499	1.47889	-1.0509	-0.353209	1.04298	0.842749	0.470823	0.599276	0.318232	0.589286	0.156122	0.306941	0.727955
Camsap3	Q80VC9	ID_0003828	0.625982	0.478585	0.856733	0.696362	0.549371	0.665453	0.189887	0.297486	0.126675	0.183959	0.104273	0.0956819	1.10603	-1.0824	1.02183	-1.14377	-1.03345	1.10675	1.13311	-1.0567	-1.05601	0.145393	-0.114233	0.0311598	-0.193796	-0.0474656	0.14633	0.180294	-0.0795626	-0.0786254	1.18157	-0.926386	0.255462	-1.43512	-0.35635	1.01634	1.3819	-0.584719	-0.591425	0.252458	0.366264	0.801206	0.168071	0.725641	0.322676	0.183587	0.565854
Cand1	Q6ZQ38	ID_0000536	8.05682	7.89304	8.33904	8.58099	8.56156	8.46965	0.390489	0.272774	0.277498	0.0223793	0.0519295	0.0951547	1.01354	1.06607	1.0805	-1.53254	-1.36838	1.11997	-1.12516	-1.63379	-1.47853	0.019398	0.0922978	0.111696	-0.615922	-0.452468	0.163454	-0.170127	-0.70822	-0.564164	0.175213	0.834576	1.00979	-5.16291	-3.78863	1.292	-1.42093	-5.93176	-4.71925	0.86283	0.414685	0.325721	6.14808e-05	0.00130606	0.212385	0.172101	1.19539e-05
Cant1	Q8VCF1	ID_0004190	2.27874	2.56404	2.0706	2.11523	2.14426	2.17802	0.127255	0.0547648	0.0820485	0.219965	0.146517	0.119293	-1.01934	-1.02348	-1.04328	1.32668	1.08921	-1.21802	-1.06093	1.35783	1.13635	-0.0276373	-0.0334889	-0.0611262	0.407819	0.123283	-0.284536	-0.0853308	0.441308	0.184409	-0.300298	-0.365032	-0.665278	4.1886	1.24773	-2.75732	-0.853222	4.52539	1.86095	0.767324	0.719259	0.514144	0.000531592	0.22781	0.0128065	0.404531	0.000250312
Canx	P35564	ID_0000456	9.04654	9.12606	8.70205	9.07485	9.06411	8.92249	0.177971	0.13538	0.271224	0.165674	0.11167	0.118508	1.00714	1.10345	1.11133	1.1793	1.11588	-1.05684	-1.13815	1.06874	1.00409	0.010258	0.142025	0.152283	0.237931	0.158176	-0.0797549	-0.186688	0.095906	0.00589306	0.121182	1.68074	1.80194	2.59098	1.72447	-0.815109	-2.04511	1.04283	0.064146	0.904863	0.109749	0.0880009	0.0182526	0.101419	0.425459	0.0554499	0.310564
Cap1	P40124	ID_0000939	7.21491	7.15033	7.59868	7.79934	7.75181	7.78283	0.327424	0.245505	0.194254	0.0530884	0.0466473	0.123794	1.03348	-1.02164	1.01159	-1.59045	-1.52094	1.0457	-1.16562	-1.55676	-1.53857	0.0475137	-0.0308876	0.0166261	-0.669435	-0.604963	0.0644719	-0.221093	-0.638547	-0.621589	0.530331	-0.34478	0.185548	-6.90409	-6.23784	0.626287	-2.276	-6.5864	-6.40888	0.602239	0.734179	0.854833	1.67674e-06	6.35501e-06	0.538837	0.0350432	3.14167e-06
Capn1	O35350	ID_0002233	4.63474	4.03734	4.53076	5.21368	4.85439	4.7702	0.45488	0.250335	0.23771	0.273313	0.112743	0.218424	1.28309	1.06073	1.361	-1.70611	-1.12698	1.51387	-1.21226	-1.80971	-1.53383	0.359621	0.085051	0.444672	-0.770707	-0.172467	0.59824	-0.277702	-0.855758	-0.617139	2.40959	0.568394	2.97728	-4.6714	-1.05942	3.40707	-1.70301	-5.19021	-3.79979	0.0266628	0.576655	0.00795	0.000180953	0.303149	0.00307252	0.105436	5.79414e-05
Capn2	O08529	ID_0001583	4.46152	4.20763	4.72093	5.11214	4.98401	5.01985	0.278539	0.147095	0.164785	0.0865984	0.0109699	0.105878	1.09302	-1.02531	1.06604	-1.79297	-1.50289	1.19302	-1.2562	-1.74872	-1.60214	0.128322	-0.0360569	0.0922656	-0.842353	-0.587738	0.254615	-0.329072	-0.806296	-0.680003	1.74439	-0.489946	1.25453	-10.4158	-7.30975	2.94397	-4.11039	-9.9679	-8.4604	0.0978107	0.629976	0.225388	3.88173e-09	7.67179e-07	0.00854973	0.000633615	7.75065e-09
Capns1	O88456	ID_0002326	3.49515	3.30691	3.56657	3.95949	3.82347	3.92928	0.231275	0.180816	0.105439	0.227297	0.12311	0.284805	1.09897	-1.07616	1.0212	-1.54387	-1.35474	1.13961	-1.28943	-1.43462	-1.38347	0.136158	-0.105886	0.0302724	-0.626553	-0.438016	0.188536	-0.366736	-0.520667	-0.468289	0.989451	-0.768941	0.22055	-4.11847	-2.89938	1.15312	-2.43381	-3.4149	-3.10163	0.335305	0.451708	0.827877	0.000622226	0.00942116	0.263652	0.0253596	0.00301927
Caprin1	Q60865	ID_0001120	7.32795	7.15514	7.31534	7.37622	7.30213	7.4307	0.0816271	0.0921684	0.0346835	0.0546162	0.0431204	0.120731	1.05269	-1.09321	-1.03849	-1.2044	-1.06844	1.12725	-1.0778	-1.1017	-1.02884	0.0740866	-0.128577	-0.0544901	-0.26831	-0.0955086	0.172802	-0.108095	-0.139734	-0.0410185	1.18301	-2.05271	-0.869746	-3.94917	-1.40494	2.39103	-1.59014	-2.05744	-0.60349	0.251899	0.0546348	0.395669	0.000910315	0.176734	0.0277029	0.128875	0.0541332
Capza1	P47753	ID_0002003	5.33079	5.24907	5.60328	5.56733	5.62168	5.69213	0.199461	0.209623	0.0756042	0.113021	0.0448531	0.0532338	-1.03839	-1.05005	-1.09036	-1.37442	-1.29873	1.05828	-1.07525	-1.30891	-1.1911	-0.0543505	-0.0704515	-0.124802	-0.458821	-0.377102	0.0817187	-0.104669	-0.38837	-0.2523	-0.662236	-0.85845	-1.52066	-5.14787	-4.23213	0.861426	-1.1752	-4.35742	-2.83142	0.516048	0.401713	0.145382	6.35241e-05	0.000482137	0.400115	0.254931	0.000364182
Capza2	P47754	ID_0001407	6.98524	7.00496	7.25987	7.16687	7.23483	7.24481	0.112232	0.115776	0.0331764	0.056631	0.0656552	0.0514444	-1.04823	-1.00696	-1.05553	-1.18869	-1.20505	-1.01376	1.00387	-1.18047	-1.14165	-0.0679595	-0.0100054	-0.0779649	-0.249368	-0.269087	-0.0197186	0.00556784	-0.239363	-0.191122	-1.13724	-0.167394	-1.30463	-3.84723	-4.15175	-0.286128	0.0858262	-3.69296	-2.94942	0.270065	0.86889	0.208137	0.00114483	0.000577417	0.777984	0.932534	0.0016193
Capzb	P47757-4	ID_0001069	6.59234	6.6388	6.93371	6.86583	6.9308	7.05642	0.234403	0.154693	0.122524	0.0799805	0.0872279	0.069428	-1.04609	-1.09098	-1.14126	-1.3612	-1.40589	-1.03282	-1.10952	-1.24769	-1.23187	-0.0650092	-0.125623	-0.190632	-0.444884	-0.49148	-0.0465955	-0.149942	-0.319262	-0.300848	-0.942317	-1.81984	-2.76221	-5.94716	-6.57175	-0.586446	-2.00153	-4.26928	-4.02491	0.358266	0.0851291	0.0126725	1.15763e-05	3.23499e-06	0.564718	0.0603382	0.000443615
Car3	P16015	ID_0000153	12.8082	12.0054	12.8303	13.5705	12.7219	13.0327	0.574256	0.466419	0.273828	0.12506	0.214994	0.271147	1.79992	-1.23952	1.45212	-2.09879	-1.20399	1.7432	-1.18433	-1.69324	-1.74834	0.847934	-0.309776	0.538158	-1.06956	-0.267824	0.801734	-0.244074	-0.759782	-0.805982	4.21421	-1.55011	2.66466	-4.98732	-1.23446	3.5204	-1.12458	-3.55547	-3.6921	0.000501906	0.138181	0.0156126	9.01836e-05	0.2326	0.0023847	0.275255	0.00220453
Car5a	P23589	ID_0001258	6.92499	6.83116	6.53267	6.58092	6.40794	6.41627	0.261573	0.245167	0.127074	0.0643681	0.144158	0.13312	1.12749	-1.00578	1.12102	1.36434	1.45602	1.0672	1.10947	1.37222	1.29884	0.173119	-0.00831033	0.164809	0.448204	0.542029	0.0938256	0.149867	0.456514	0.377221	2.00133	-0.0961413	1.90519	4.76702	5.76254	0.935814	1.59655	4.85557	4.00776	0.0603616	0.92445	0.0725408	0.000146437	1.70385e-05	0.361516	0.127435	0.000120451
Card19	Q9D1I2	ID_0003829	1.25672	1.52936	1.18964	0.933028	1.15518	1.02021	0.393076	0.236185	0.306017	0.159469	0.147069	0.178786	-1.16947	1.09643	-1.06662	1.48349	1.23379	-1.20238	1.17367	1.35302	1.31599	-0.225856	0.132814	-0.0930426	0.568994	0.303102	-0.265891	0.231028	0.43618	0.396145	-2.11859	1.25401	-0.864828	5.11017	2.66637	-2.28176	2.02175	3.95362	3.46377	0.0480113	0.225571	0.398293	6.89576e-05	0.015556	0.0346366	0.058024	0.000901251
Carhsp1	Q9CR86	ID_0003171	4.18851	4.30136	4.55221	4.82377	4.95569	5.01165	0.265577	0.153406	0.115815	0.16358	0.0929782	0.283269	-1.09583	-1.03989	-1.13954	-1.66807	-1.80167	-1.08009	-1.40111	-1.60408	-1.58104	-0.132025	-0.0564317	-0.188457	-0.738177	-0.849333	-0.111156	-0.486572	-0.681745	-0.660876	-1.14624	-0.490578	-1.63676	-5.85558	-6.7177	-0.819788	-3.87961	-5.40621	-5.22113	0.266418	0.629537	0.118707	1.40155e-05	2.41954e-06	0.422853	0.00106444	3.63475e-05
Carm1	Q9WVG6	ID_0003939	1.87485	1.7738	2.28284	2.33057	2.49351	2.48851	0.227291	0.160665	0.352803	0.10916	0.181316	0.182227	-1.1198	1.00106	-1.11861	-1.68212	-1.56654	1.07378	-1.17866	-1.68391	-1.40043	-0.163243	0.00153488	-0.161708	-0.75028	-0.64758	0.102701	-0.237143	-0.751815	-0.485872	-1.41257	0.013372	-1.39902	-5.76313	-5.01185	0.721706	-1.88406	-5.77585	-3.73912	0.17451	0.989475	0.178474	1.70172e-05	8.54685e-05	0.479567	0.0754941	1.65679e-05
Cars	Q9ER72	ID_0001070	6.50612	6.52138	6.93168	7.04272	7.18279	7.09631	0.393874	0.321582	0.250417	0.0783994	0.16408	0.187678	-1.10201	1.06183	-1.03784	-1.53952	-1.55611	-1.01078	-1.1583	-1.63471	-1.49938	-0.140136	0.0865579	-0.0535782	-0.622477	-0.637941	-0.0154636	-0.212005	-0.709035	-0.584363	-1.18191	0.729914	-0.451992	-4.85053	-4.97149	-0.113504	-1.64869	-5.52377	-4.55464	0.252323	0.474654	0.656569	0.000121796	9.33668e-05	0.910863	0.116218	2.82617e-05
Cars2	Q8BYM8	ID_0003091	2.82245	3.13819	2.81087	2.50734	2.78088	2.6959	0.187743	0.145152	0.176818	0.0669816	0.134801	0.137411	-1.20956	1.06061	-1.14044	1.39283	1.11957	-1.24408	1.11049	1.31324	1.27681	-0.274481	0.0848892	-0.189592	0.478022	0.162948	-0.315074	0.151194	0.393133	0.35254	-4.12579	1.28597	-2.84064	6.78123	2.28114	-4.21838	2.11573	5.59432	4.90037	0.000612077	0.214437	0.010701	2.13413e-06	0.0346797	0.00049724	0.0482831	2.43198e-05
Cask	O70589	ID_0001247	6.64392	6.71317	6.47186	6.25853	6.25126	6.26879	0.160203	0.144179	0.0759629	0.0804231	0.0377046	0.0871255	1.00504	-1.01223	-1.00715	1.37744	1.31287	-1.04918	1.16534	1.39428	1.32226	0.00725742	-0.0175327	-0.0102753	0.461991	0.392727	-0.0692646	0.220757	0.479524	0.403002	0.111684	-0.269798	-0.158116	6.53475	5.55713	-0.919315	3.12689	6.78311	5.70273	0.912286	0.790325	0.876092	3.48377e-06	2.63217e-05	0.369853	0.0057236	2.12625e-06
Casp3	P70677	ID_0002459	2.34601	2.38345	2.6798	3.0166	3.188	3.02895	0.408185	0.194612	0.294136	0.141193	0.183778	0.257235	-1.12362	1.11339	-1.00919	-1.61578	-1.65229	-1.0226	-1.3139	-1.79898	-1.63724	-0.168156	0.154953	-0.0132023	-0.692227	-0.72447	-0.0322435	-0.393853	-0.84718	-0.711268	-1.36333	1.25688	-0.1065	-4.98973	-5.21075	-0.212803	-2.88355	-6.13278	-5.1138	0.189266	0.224553	0.916341	8.97096e-05	5.54164e-05	0.833826	0.00975079	7.88329e-06
Casp6	O08738	ID_0002414	4.6937	4.46582	5.03866	5.10073	5.10007	5.052	0.328043	0.33432	0.274634	0.149248	0.086312	0.111317	1.00067	1.03367	1.03437	-1.53844	-1.31411	1.17071	-1.03511	-1.59025	-1.35927	0.00096862	0.0477776	0.0487463	-0.621472	-0.394083	0.22739	-0.0497883	-0.66925	-0.442829	0.00811828	0.400359	0.408475	-4.76316	-3.03197	1.63399	-0.384355	-5.13025	-3.40761	0.99361	0.693513	0.68765	0.000147691	0.00705275	0.119292	0.705131	6.60075e-05
Casp7	P97864	ID_0003092	3.70711	3.65741	4.06803	4.32569	4.36057	4.37291	0.29274	0.381939	0.191176	0.0901011	0.105745	0.182962	-1.0248	-1.00887	-1.03389	-1.67155	-1.61323	1.03615	-1.2568	-1.65684	-1.56035	-0.0353356	-0.0127469	-0.0480825	-0.741184	-0.689955	0.0512292	-0.329757	-0.728437	-0.641873	-0.273833	-0.0988622	-0.372692	-5.19409	-4.84292	0.332616	-2.3403	-5.10385	-4.50226	0.78727	0.922319	0.713645	5.74556e-05	0.000123853	0.743192	0.0307436	6.99138e-05
Casp8	O89110	ID_0001840	4.95786	4.52741	5.04332	5.6991	5.0904	5.30019	0.429377	0.260946	0.229147	0.0645647	0.0335007	0.135468	1.5252	-1.15672	1.31856	-1.75272	-1.30044	1.34779	-1.22621	-1.51525	-1.7147	0.609001	-0.210042	0.398959	-0.809596	-0.378997	0.430598	-0.294207	-0.599554	-0.777956	5.31722	-1.8332	3.48576	-6.46921	-3.04486	3.23082	-2.36526	-4.78786	-6.2522	4.40198e-05	0.0830399	0.00257695	3.97411e-06	0.006856	0.00454815	0.0292108	0.000139848
Cast	P51125-6	ID_0001152	6.01401	5.86426	6.27827	6.65672	6.59369	6.592	0.389884	0.226667	0.233934	0.102999	0.0528058	0.124624	1.04461	1.00131	1.04598	-1.70003	-1.53259	1.10925	-1.27602	-1.70225	-1.60306	0.0629613	0.00188933	0.0648506	-0.765556	-0.615974	0.149582	-0.351653	-0.767445	-0.680825	0.593157	0.0178044	0.610961	-6.66776	-5.36331	1.2272	-3.05872	-6.68418	-5.92643	0.560313	0.985987	0.548716	2.67149e-06	3.98587e-05	0.235253	0.00665045	2.58582e-06
Cat	P24270	ID_0000118	13.6356	13.7551	13.5119	13.2805	13.2994	13.3205	0.253215	0.282306	0.35381	0.0188402	0.0360762	0.0859106	-1.01307	-1.01479	-1.02805	1.37827	1.26827	-1.08673	1.16376	1.39865	1.30385	-0.018732	-0.0211807	-0.0399127	0.462858	0.342864	-0.119994	0.218792	0.484039	0.382777	-0.162309	-0.183431	-0.345743	3.66769	2.72207	-0.890263	1.74035	3.83643	3.04036	0.872836	0.856471	0.733466	0.00171385	0.0138118	0.384843	0.0985333	0.00117296
Cavin2	Q63918	ID_0004191	-1.16136	-1.44477	-0.731938	-1.60737	-2.14226	-1.38296	0.392676	0.386848	0.415672	0.494074	0.455424	0.492032	1.45714	-1.70739	-1.17174	1.02746	1.2535	1.22	1.68557	1.75427	1.46878	0.543142	-0.771795	-0.228653	0.0390785	0.325962	0.286884	0.753241	0.810873	0.554615	2.8849	-4.15426	-1.2784	0.204219	1.74266	1.43765	4.16216	4.03879	2.9229	0.00972223	0.00057417	0.217035	0.840429	0.0981198	0.167361	0.000564088	0.000744192
Cbr1	P48758	ID_0000681	8.26932	8.25736	8.59067	8.47925	8.69499	8.53483	0.454675	0.287763	0.331217	0.350345	0.244492	0.318374	-1.16208	1.11822	-1.03922	-1.27733	-1.26747	1.00778	-1.01395	-1.42834	-1.21964	-0.216709	0.161207	-0.0555022	-0.353135	-0.341952	0.0111825	-0.0199822	-0.514342	-0.28645	-1.57645	1.17203	-0.404434	-2.37789	-2.30236	0.0709678	-0.134053	-3.45808	-1.92968	0.131997	0.256172	0.690567	0.0284625	0.0332174	0.944191	0.894819	0.00274157
Cbr4	Q91VT4	ID_0000932	7.4072	7.69684	7.3572	7.03831	7.22797	7.15599	0.125913	0.113306	0.127685	0.0393824	0.0645923	0.136929	-1.14049	1.05119	-1.08494	1.47019	1.20278	-1.22233	1.16181	1.39859	1.30495	-0.189649	0.0720288	-0.11762	0.556007	0.266372	-0.289635	0.216368	0.483978	0.383992	-2.67986	1.01749	-1.66237	7.2224	3.46495	-3.53398	2.81502	6.28566	4.9964	0.0151153	0.322145	0.113418	9.06149e-07	0.00269974	0.00231325	0.0113102	5.76407e-06
Cbs	Q91WT9	ID_0000512	7.57907	7.88585	8.207	8.16998	8.72602	8.53728	0.260851	0.201954	0.2194	0.135624	0.170283	0.14923	-1.47035	1.14	-1.28978	-1.60898	-1.99031	-1.23701	-1.28799	-1.83424	-1.54314	-0.556164	0.189036	-0.367128	-0.686145	-0.992996	-0.306852	-0.365126	-0.875181	-0.625868	-5.48372	1.85803	-3.6272	-6.2629	-9.07905	-2.64928	-3.32487	-7.9736	-5.73903	3.0786e-05	0.0792773	0.00187692	6.03784e-06	3.26891e-08	0.0161316	0.00369042	2.23857e-07
Cbwd1	Q8VEH6	ID_0004192	1.58284	1.34984	1.80209	2.35519	2.06964	2.09034	0.382711	0.298769	0.305041	0.0585116	0.0640991	0.167077	1.22045	-1.01795	1.19894	-1.71826	-1.45934	1.17742	-1.25632	-1.68797	-1.74966	0.287418	-0.0256599	0.261758	-0.780949	-0.545316	0.235633	-0.329199	-0.755289	-0.807074	2.76444	-0.243929	2.52029	-6.47451	-4.61207	1.79064	-2.83193	-6.25666	-6.8931	0.0126121	0.809991	0.0211786	3.93189e-06	0.000206419	0.0898558	0.0109044	6.11531e-06
Cbx1	P83917	ID_0002122	5.02529	5.10922	5.10706	4.69546	4.91236	5.0329	0.0898612	0.0447963	0.106885	0.0564035	0.0934939	0.0942714	-1.16222	-1.08717	-1.26353	1.04926	-1.01016	-1.05993	1.04766	1.14073	1.25081	-0.21688	-0.120575	-0.337455	0.0693785	-0.0145892	-0.0839677	0.0671741	0.189953	0.322866	-3.29169	-1.83506	-5.12553	0.974247	-0.204746	-1.10814	0.943284	2.6656	4.51983	0.00397315	0.082753	6.66883e-05	0.342597	0.840023	0.28211	0.357785	0.0155814
Cbx3	P23198	ID_0002163	5.70539	5.77764	5.85634	5.3352	5.56269	5.63578	0.062794	0.167787	0.136577	0.102378	0.0875325	0.123959	-1.17079	-1.05197	-1.23163	1.08479	1.03181	-1.05135	1.14561	1.14117	1.27081	-0.227478	-0.0730959	-0.300574	0.11742	0.0451718	-0.0722484	0.196115	0.190516	0.345746	-3.49335	-1.12291	-4.61603	1.66215	0.63945	-0.961216	2.77587	2.69678	4.89283	0.00253356	0.275946	0.000204609	0.113462	0.530429	0.348934	0.0123059	0.0145793
Cbx4	O55187	ID_0004193	0.624655	0.217511	1.02996	1.40241	0.988855	1.17461	0.316288	0.239511	0.0302355	0.125856	0.263215	0.0841489	1.3324	-1.13793	1.1709	-1.93837	-1.4617	1.32611	-1.10396	-1.70341	-1.7115	0.414032	-0.186414	0.227618	-0.954842	-0.547646	0.407196	-0.142686	-0.768428	-0.775263	3.13731	-1.3925	1.7485	-6.07892	-3.63632	2.36325	-0.984616	-4.84452	-5.20958	0.00559353	0.180407	0.0970792	8.80895e-06	0.00183893	0.0293314	0.337612	0.000123419
Cbx5	Q61686	ID_0003940	0.975406	1.42462	1.13267	0.949655	1.3653	1.25609	0.413821	0.0844649	0.339422	0.137294	0.106647	0.213262	-1.33186	1.07841	-1.23503	1.14024	-1.19309	-1.36041	-1.07163	1.05734	1.03515	-0.413446	0.108899	-0.304547	0.189342	-0.2547	-0.444041	-0.0998046	0.0804421	0.0498466	-2.69793	0.726838	-1.97384	1.17347	-1.51918	-2.52676	-0.603862	0.50191	0.291687	0.0145436	0.476492	0.0636429	0.255609	0.145753	0.0208935	0.553325	0.621697
Cc2d1a	Q8K1A6	ID_0003715	-2.74828	-2.64323	-2.64469	-2.16212	-2.44142	-2.50017	0.285054	0.375432	0.72252	0.357725	0.306053	0.38167	1.22048	1.04253	1.27239	-1.04427	-1.13001	-1.08211	-1.04205	-1.08868	-1.43782	0.287449	0.0600914	0.34754	-0.0624947	-0.17634	-0.113845	-0.0594206	-0.122586	-0.52388	1.23557	0.252946	1.48806	-0.239319	-0.669544	-0.403622	-0.227538	-0.47098	-2.02533	0.232197	0.803121	0.15371	0.81351	0.511482	0.691153	0.82252	0.643203
Ccar1	Q8CH18	ID_0001444	5.63897	5.83204	5.47403	5.2347	5.38518	5.27286	0.230762	0.117399	0.116933	0.0587109	0.0586513	0.0655174	-1.10995	1.08095	-1.02683	1.48945	1.30291	-1.14317	1.16214	1.3779	1.33786	-0.150498	0.112302	-0.038196	0.574778	0.381734	-0.193044	0.216789	0.462476	0.41993	-1.97749	1.4758	-0.501734	6.96242	4.62426	-2.19902	2.62567	5.60356	5.08636	0.0631982	0.156943	0.621818	1.49639e-06	0.000200905	0.0409186	0.0169608	2.38469e-05
Ccar2	Q8VDP4	ID_0001375	6.98942	7.06615	6.83224	6.40745	6.51692	6.54609	0.216371	0.034128	0.175502	0.0558153	0.0710874	0.0571392	-1.0788	-1.02044	-1.10085	1.44924	1.37408	-1.05469	1.23226	1.47886	1.51266	-0.109422	-0.029191	-0.138613	0.535297	0.458471	-0.0768256	0.301308	0.564488	0.597085	-1.44634	-0.385596	-1.83193	6.4985	5.56742	-0.875018	3.66131	6.85376	7.2549	0.164939	0.704228	0.0832374	3.74669e-06	2.57516e-05	0.392868	0.00173861	1.85041e-06
Ccdc115	Q8VE99	ID_0003830	2.58126	2.26647	2.46617	2.48541	2.4055	2.4844	0.133173	0.126048	0.199309	0.146579	0.10787	0.0572489	1.05734	-1.05622	1.00106	-1.17348	1.06072	1.24473	-1.02054	-1.11101	1.05959	0.0804446	-0.0789166	0.00152799	-0.230794	0.0850375	0.315831	-0.0293317	-0.151877	0.0835095	0.871319	-0.854787	0.0166057	-2.28385	0.855508	2.9525	-0.293432	-1.49849	0.84012	0.394832	0.403686	0.98693	0.0344899	0.403297	0.00839208	0.772483	0.151005
Ccdc12	Q8R344	ID_0003504	2.63019	2.77626	2.37073	2.2037	2.47244	2.35595	0.363504	0.0969971	0.219066	0.142569	0.0825923	0.0267429	-1.20387	1.08522	-1.10933	1.37313	1.24437	-1.10348	1.03734	1.2653	1.38041	-0.267677	0.117988	-0.149689	0.457466	0.315411	-0.142055	0.0528872	0.339478	0.4651	-2.78292	1.23556	-1.54857	4.48483	3.07126	-1.32419	0.508383	3.34406	4.49873	0.0121206	0.2322	0.138552	0.000273993	0.00646956	0.20169	0.617239	0.00353609
Ccdc124	Q9D8X2	ID_0001905	4.05906	3.66707	4.17628	4.36548	4.27816	4.37699	0.379032	0.199922	0.176014	0.0788062	0.0626067	0.0259262	1.06239	-1.07111	-1.0082	-1.65279	-1.25856	1.31323	-1.16105	-1.54307	-1.24833	0.0873169	-0.0991029	-0.011786	-0.724903	-0.33178	0.393123	-0.215434	-0.6258	-0.319994	0.770836	-0.875069	-0.104238	-5.79326	-2.68363	2.93777	-1.74826	-4.99329	-2.5878	0.450612	0.392841	0.918111	1.59725e-05	0.0149942	0.00866596	0.0971212	8.9013e-05
Ccdc127	Q3TC33	ID_0003616	1.69817	1.98721	1.581	1.38713	1.69742	1.46874	0.30549	0.264492	0.237145	0.109685	0.0825433	0.0733196	-1.23784	1.17131	-1.05679	1.46689	1.20124	-1.22114	1.10661	1.25234	1.26947	-0.307823	0.228128	-0.0796955	0.552759	0.264525	-0.288233	0.146146	0.324631	0.344221	-2.64078	1.96838	-0.674327	4.49159	2.10906	-2.23078	1.15545	2.67435	2.73014	0.0164258	0.0643123	0.508507	0.000269895	0.0489216	0.0383924	0.262725	0.0152936
Ccdc134	Q8C7V8	ID_0003617	3.5232	3.67402	3.34932	3.2934	3.19715	3.2608	0.127587	0.0184346	0.061509	0.173023	0.136451	0.13673	1.06886	-1.0454	1.02244	1.34751	1.21421	-1.10978	1.07604	1.40869	1.18757	0.0960666	-0.0640529	0.0320137	0.430298	0.280024	-0.150274	0.105726	0.494351	0.24801	1.14187	-0.760617	0.381293	4.78579	3.09893	-1.58268	1.16295	5.48784	2.7471	0.268181	0.456544	0.707363	0.000140488	0.00608741	0.13057	0.259742	3.05157e-05
Ccdc167	Q9D162	ID_0003716	3.33243	3.35773	3.07969	3.31002	3.22234	3.13732	0.313875	0.109799	0.223641	0.243387	0.10282	0.120037	1.06299	1.06084	1.12767	1.18083	1.16136	-1.01676	-1.0261	1.11311	1.02988	0.0881268	0.0852138	0.173341	0.239804	0.215821	-0.0239829	-0.0371709	0.15459	0.0424805	0.698245	0.671536	1.36967	1.75102	1.5744	-0.165587	-0.268532	1.13161	0.311424	0.493774	0.510242	0.187311	0.0966328	0.132469	0.870292	0.791284	0.272365
Ccdc22	Q9JIG7	ID_0002039	4.08968	3.92248	4.30991	4.29122	4.30017	4.24726	0.311336	0.167393	0.256695	0.0878752	0.0592229	0.0663251	-1.0058	1.03704	1.03106	-1.28391	-1.14228	1.12399	1.01939	-1.33147	-1.17776	-0.00834115	0.0524762	0.0441351	-0.360541	-0.19191	0.168631	0.0277033	-0.413017	-0.236045	-0.102029	0.641357	0.539319	-4.01927	-2.14954	1.76119	0.312075	-4.60835	-2.64585	0.91984	0.529217	0.596148	0.000777584	0.0451583	0.0948526	0.7585	0.00020813
Ccdc25	Q78PG9	ID_0002502	4.27511	4.06707	4.61018	5.40192	5.20825	5.25163	0.2565	0.170946	0.182394	0.0576087	0.0723538	0.0674897	1.1437	-1.03053	1.10982	-2.28884	-1.98109	1.15535	-1.57085	-2.22103	-2.19865	0.193713	-0.0433867	0.150326	-1.19462	-0.986291	0.208325	-0.651549	-1.15123	-1.13662	2.05107	-0.459235	1.59191	-11.4476	-9.50386	1.85889	-6.32183	-11.0304	-10.9556	0.0548094	0.651457	0.128476	8.54339e-10	1.62441e-08	0.0791494	5.35492e-06	1.55536e-09
Ccdc43	Q9CR29	ID_0004334	1.07426	0.843903	1.47204	1.47363	1.57762	1.5142	0.371068	0.313292	0.178963	0.158004	0.142167	0.198397	-1.07442	1.04268	-1.03044	-1.64722	-1.40168	1.17517	-1.0724	-1.71752	-1.36027	-0.103563	0.0602976	-0.0432654	-0.720032	-0.48716	0.232872	-0.100849	-0.78033	-0.443895	-1.15701	0.675452	-0.481473	-6.96781	-4.82003	2.06299	-1.03288	-7.57489	-4.38229	0.262102	0.507808	0.635869	1.48076e-06	0.000130263	0.0535494	0.315076	4.65778e-07
Ccdc47	Q9D024	ID_0000958	6.65897	6.7407	6.38338	6.362	6.28467	6.2297	0.202946	0.100834	0.131678	0.0466544	0.0595529	0.0417963	1.05505	1.03885	1.09603	1.43596	1.35681	-1.05834	1.12092	1.38226	1.23793	0.0773053	0.054983	0.132288	0.522011	0.440214	-0.0817978	0.164685	0.467028	0.307925	1.05168	0.74838	1.80002	6.53072	5.5098	-0.960067	2.06449	5.84185	3.8523	0.306593	0.463711	0.0883128	3.51206e-06	2.9117e-05	0.349496	0.0533933	1.44243e-05
Ccdc50	Q810U5	ID_0004495	-2.96369	-2.70475	-2.11432	-2.25164	-2.00907	-2.00292	0.577296	0.700523	0.389978	0.260639	0.279165	0.24104	-1.18547	1.00965	-1.17414	-1.67117	-2.02375	-1.21098	-1.12184	-1.6873	-1.7236	-0.245465	0.0138615	-0.231603	-0.740857	-1.01703	-0.276174	-0.165872	-0.754718	-0.785427	-1.24105	0.0712998	-1.17144	-3.30502	-4.4569	-1.09088	-0.778308	-3.36572	-3.39703	0.230212	0.94393	0.2564	0.00385715	0.000291607	0.289437	0.446303	0.00336939
Ccdc51	Q3URS9	ID_0002164	6.06092	6.2089	5.63039	5.63693	5.71026	5.48579	0.276579	0.128697	0.259791	0.170818	0.114273	0.220979	-1.05215	1.16833	1.11042	1.70666	1.54004	-1.10819	1.14282	1.46077	1.3869	-0.0733464	0.224449	0.151103	0.771176	0.622966	-0.14821	0.192593	0.546726	0.471863	-0.906734	2.77426	1.86762	8.77526	7.0923	-1.58486	2.1936	6.22234	5.37284	0.376295	0.0123487	0.0778642	5.46238e-08	1.16338e-06	0.130072	0.0413648	6.55966e-06
Ccdc58	Q8R3Q6	ID_0001665	6.8993	7.06943	6.71882	6.41849	6.54187	6.50883	0.309668	0.179817	0.137214	0.0619009	0.0949374	0.0701108	-1.08925	1.02322	-1.06453	1.49792	1.33116	-1.12527	1.17476	1.46393	1.41707	-0.123329	0.0331097	-0.0902198	0.582957	0.412688	-0.170269	0.232365	0.549848	0.502908	-1.33005	0.356927	-0.973135	5.77587	4.09161	-1.58297	2.30579	5.44704	4.98793	0.19979	0.725216	0.343135	1.6567e-05	0.000660908	0.130504	0.0329861	3.33003e-05
Ccdc6	D3YZP9	ID_0003422	2.48135	2.37281	2.53589	2.86158	2.84798	2.83665	0.101251	0.100329	0.241556	0.0828429	0.0138872	0.108338	1.0094	1.0072	1.01667	-1.39595	-1.29443	1.07842	-1.24532	-1.40599	-1.31601	0.0135008	0.0103458	0.0238466	-0.481243	-0.372322	0.108921	-0.316517	-0.491589	-0.396169	0.169749	0.129973	0.29971	-5.44275	-4.23559	1.14289	-3.61119	-5.56165	-4.51011	0.867064	0.898001	0.767765	3.36077e-05	0.000478412	0.267772	0.00194558	2.60698e-05
Ccdc8	D3YZV8	ID_0004609	0.854225	1.14808	0.665595	0.438453	0.643937	0.664673	0.347434	0.272517	0.340421	0.229556	0.0693139	0.0542777	-1.15378	-1.01602	-1.17226	1.43888	1.17572	-1.22383	1.03092	1.46193	1.37825	-0.206363	-0.0229314	-0.229294	0.524946	0.233548	-0.291398	0.0439259	0.547878	0.462842	-1.40413	-0.158729	-1.56246	3.49518	1.51798	-1.84832	0.280854	3.6423	2.95996	0.176973	0.875615	0.135254	0.00252322	0.146053	0.0807302	0.781963	0.0018144
Ccdc86	Q9JJ89	ID_0003941	2.78221	2.92139	2.56284	2.29925	2.34896	2.36363	0.24394	0.32938	0.25405	0.163284	0.214861	0.180911	-1.03456	-1.01066	-1.04559	1.48324	1.3471	-1.10106	1.15677	1.49904	1.40851	-0.0490237	-0.0152923	-0.064316	0.568751	0.429858	-0.138893	0.210104	0.584043	0.494174	-0.315728	-0.0987818	-0.414485	3.47573	2.61105	-0.811126	1.26342	3.56694	2.99323	0.75577	0.922382	0.683322	0.00263543	0.0174942	0.427685	0.222248	0.00214856
Ccdc9	Q8VC31	ID_0004335	0.281583	0.346271	0.373608	0.329963	0.481408	0.544644	0.152786	0.352375	0.0983802	0.266966	0.185831	0.103176	-1.10714	-1.0425	-1.1542	-1.17611	-1.23542	-1.05044	-1.16066	-1.12816	-1.07037	-0.146843	-0.06005	-0.206893	-0.234018	-0.305005	-0.0709877	-0.214944	-0.173968	-0.0981121	-1.35791	-0.564464	-1.92197	-1.99784	-2.58746	-0.557811	-1.84	-1.47908	-0.820604	0.190947	0.57927	0.0702696	0.0607702	0.0183887	0.583712	0.0819937	0.156074
Ccdc90b	Q8C3X2	ID_0002944	3.19109	3.27529	2.96982	2.90807	2.9266	2.8821	0.279538	0.279503	0.361608	0.206917	0.119249	0.192524	-1.01067	1.02936	1.01849	1.37276	1.29514	-1.05993	1.11251	1.3336	1.27162	-0.0153125	0.0417495	0.026437	0.457081	0.373109	-0.0839714	0.15382	0.415331	0.346672	-0.182855	0.498116	0.315199	5.10108	4.15078	-0.890719	1.69602	4.64205	3.85984	0.856916	0.624317	0.756165	7.03365e-05	0.000578674	0.384605	0.106773	0.000193124
Ccdc93	Q7TQK5	ID_0002606	4.3071	4.24411	4.62414	4.6176	4.56378	4.58922	0.373219	0.259113	0.160241	0.106352	0.0733306	0.0771594	1.03841	-1.018	1.02005	-1.30212	-1.24548	1.04547	-1.00103	-1.27909	-1.27045	0.0543776	-0.0257384	0.0286392	-0.380858	-0.316704	0.0641539	-0.00148592	-0.355119	-0.345343	0.567926	-0.268719	0.299212	-3.63914	-3.0309	0.573603	-0.0143068	-3.39219	-3.30604	0.576966	0.791142	0.768139	0.00182732	0.00706922	0.573197	0.98874	0.00317628
Ccin	Q8CDE2	ID_0004496	3.81615	4.1458	3.74009	3.38812	3.69448	3.62495	0.121408	0.151274	0.048963	0.123886	0.160274	0.10092	-1.23675	1.04949	-1.17843	1.43021	1.13804	-1.25673	1.07964	1.36277	1.3411	-0.30655	0.0696818	-0.236869	0.516229	0.186549	-0.32968	0.110554	0.446547	0.423417	-3.366	0.770387	-2.59632	5.32826	1.9077	-3.21088	1.12796	4.61674	4.30294	0.00336734	0.450871	0.0180479	4.29843e-05	0.0721978	0.00475365	0.273864	0.000204291
Ccnk	O88874	ID_0004061	1.01448	0.901215	0.803086	0.602629	0.598595	0.490723	0.103165	0.412786	0.21151	0.142545	0.133498	0.203401	-1.00032	1.07616	1.07581	1.35896	1.46338	1.07684	1.26173	1.26279	1.36025	-0.000462718	0.10589	0.105428	0.442505	0.549304	0.106799	0.335403	0.336615	0.443877	-0.00327759	0.74387	0.740762	2.94202	3.6851	0.694381	2.21183	2.25545	3.00209	0.99742	0.46637	0.468207	0.00858609	0.00164814	0.496137	0.0398815	0.0365302
Ccnt1	Q9QWV9	ID_0003505	1.72758	1.8083	1.67823	1.42714	1.56709	1.50957	0.125099	0.0998046	0.175337	0.0812937	0.100862	0.210144	-1.10127	1.03974	-1.05919	1.25159	1.18434	-1.05678	1.14515	1.20375	1.25444	-0.139174	0.0562163	-0.0829573	0.323757	0.244088	-0.0796685	0.195531	0.26754	0.327045	-1.56412	0.63532	-0.929055	3.43366	2.57399	-0.804901	2.05514	2.84708	3.431	0.134862	0.533059	0.364916	0.00289538	0.0189185	0.431178	0.0543764	0.010553
Ccny	Q8BGU5	ID_0003618	2.75759	2.92657	2.72586	2.43375	2.52137	2.56806	0.201214	0.0661893	0.0362504	0.0727835	0.0432332	0.132498	-1.06275	-1.03271	-1.09751	1.29089	1.14854	-1.12394	1.12314	1.33311	1.26053	-0.0878012	-0.0464341	-0.134235	0.368366	0.199795	-0.16857	0.167532	0.4148	0.334031	-1.0893	-0.57935	-1.66851	4.31287	2.32173	-1.86778	1.94422	4.84788	3.86131	0.290113	0.569395	0.112181	0.000402356	0.0319319	0.0778408	0.0673547	0.000122508
Ccs	Q9WU84	ID_0002004	4.6778	4.60979	4.69936	4.90166	4.6232	4.68728	0.255344	0.156316	0.183581	0.135086	0.146092	0.106233	1.21302	-1.04525	1.16051	-1.07726	-1.02697	1.04897	-1.01191	-1.03062	-1.1918	0.278607	-0.0638529	0.214754	-0.107365	-0.0383924	0.0689724	-0.0170842	-0.043512	-0.253147	3.08034	-0.704674	2.3762	-1.09109	-0.39058	0.658653	-0.173867	-0.441881	-2.57965	0.00634175	0.489857	0.0285618	0.289347	0.700603	0.518295	0.863872	0.663736
Ccsmst1	Q6RUT7	ID_0004062	2.80719	2.86733	2.46483	2.46986	2.48594	2.43903	0.418308	0.261396	0.366664	0.130968	0.113012	0.183227	-1.00931	1.0295	1.02001	1.40017	1.34619	-1.0401	1.06138	1.36005	1.31978	-0.0133692	0.0419503	0.0285812	0.485606	0.428883	-0.0567221	0.0859373	0.443655	0.400302	-0.113133	0.354537	0.241363	3.85353	3.39442	-0.429674	0.669212	3.52751	3.17205	0.911153	0.726976	0.811949	0.00112872	0.00316048	0.672433	0.511689	0.00234701
Cct2	P80314	ID_0000424	8.51962	8.24268	8.77232	9.22257	8.99328	9.09372	0.232232	0.177019	0.0323561	0.0691684	0.0398626	0.106292	1.17222	-1.07199	1.0935	-1.8342	-1.51411	1.21141	-1.27032	-1.71102	-1.65567	0.229247	-0.100297	0.12895	-0.875152	-0.598467	0.276685	-0.345192	-0.774854	-0.727417	3.1563	-1.38295	1.77333	-11.2237	-7.65306	3.35581	-4.39989	-9.94816	-9.28941	0.00536372	0.183271	0.0927647	1.17592e-09	4.02784e-07	0.00344467	0.000331195	7.99454e-09
Cct3	P80318	ID_0000540	8.4312	8.12966	8.72133	9.16666	8.97972	9.04395	0.227623	0.171672	0.0206	0.0565202	0.043983	0.0499252	1.13831	-1.04548	1.08879	-1.91153	-1.55123	1.23227	-1.26825	-1.82839	-1.68897	0.186891	-0.0641611	0.12273	-0.934731	-0.633416	0.301315	-0.342838	-0.87057	-0.756146	2.64202	-0.908313	1.7337	-12.3156	-8.32233	3.75548	-4.4883	-11.4782	-9.92191	0.0163823	0.375483	0.099733	2.58701e-10	1.19976e-07	0.0014071	0.000271879	8.1807e-10
Cct4	P80315	ID_0000563	7.96167	7.6569	8.29785	8.68408	8.52763	8.52992	0.267186	0.234373	0.0480163	0.0777101	0.0582682	0.0662221	1.11446	-1.00149	1.1128	-1.86484	-1.50985	1.23511	-1.19569	-1.86206	-1.68016	0.156344	-0.00215463	0.15419	-0.899052	-0.594408	0.304644	-0.257841	-0.896897	-0.748598	1.89658	-0.0261793	1.8704	-10.136	-6.68955	3.24171	-2.89387	-10.1119	-8.41247	0.0737309	0.979397	0.077458	5.9635e-09	2.55841e-06	0.00443959	0.00953462	6.19046e-09
Cct5	P80316	ID_0000607	7.87734	7.64122	8.18087	8.58859	8.50494	8.52338	0.28602	0.129672	0.093924	0.0596329	0.0727664	0.102776	1.0597	-1.01272	1.04639	-1.88175	-1.59794	1.17762	-1.29449	-1.85812	-1.67206	0.0836544	-0.0182332	0.0654212	-0.912079	-0.67621	0.235869	-0.372384	-0.893845	-0.741631	1.19223	-0.26002	0.932207	-12.0671	-8.93484	2.94666	-4.90949	-11.8278	-9.7936	0.248356	0.797742	0.363328	3.6165e-10	4.16525e-08	0.00849962	0.000106977	5.0197e-10
Cct6a	P80317	ID_0000331	8.02945	7.75289	8.2494	8.64151	8.4592	8.52271	0.296228	0.231778	0.0482464	0.108168	0.098675	0.137366	1.13477	-1.04499	1.08591	-1.74523	-1.441	1.21112	-1.23678	-1.67008	-1.56479	0.182396	-0.0634943	0.118902	-0.803414	-0.52707	0.276344	-0.30659	-0.739919	-0.645971	2.09425	-0.729923	1.36439	-8.5603	-5.60633	2.77797	-3.2552	-7.88815	-6.86341	0.0503683	0.474649	0.188937	7.90963e-08	2.3707e-05	0.0122504	0.00430868	2.61454e-07
Cct7	P80313	ID_0000675	8.11655	7.80463	8.41365	8.83221	8.66728	8.70595	0.279831	0.203291	0.0118647	0.0598951	0.0399558	0.164708	1.12112	-1.02701	1.09163	-1.90032	-1.53106	1.24118	-1.24566	-1.85034	-1.67135	0.164937	-0.0384519	0.126485	-0.926241	-0.614528	0.311713	-0.316913	-0.887789	-0.741013	1.83315	-0.427967	1.4052	-9.5747	-6.33941	3.04396	-3.26019	-9.18078	-7.63433	0.0830481	0.673654	0.176659	1.4486e-08	5.16696e-06	0.0068696	0.00426117	2.75948e-08
Cct8	P42932	ID_0000628	8.77647	8.47436	9.06633	9.46984	9.29461	9.34222	0.216998	0.171639	0.0513137	0.0917233	0.0603562	0.0763021	1.12899	-1.03342	1.09248	-1.85614	-1.50568	1.23276	-1.23121	-1.79612	-1.64492	0.175029	-0.047424	0.127605	-0.892307	-0.590416	0.301891	-0.30008	-0.844883	-0.71802	2.50789	-0.680477	1.82739	-11.9289	-7.86332	3.81715	-3.98015	-11.3006	-9.55029	0.0217355	0.504694	0.0839435	4.36794e-10	2.73568e-07	0.00122495	0.000849065	1.05309e-09
Ccz1	Q8C1Y8	ID_0003423	1.77596	1.55773	1.74849	1.84048	1.727	1.64989	0.160397	0.0213084	0.175057	0.222864	0.158189	0.279035	1.08493	1.05136	1.14066	-1.10501	1.05566	1.16651	1.0362	-1.16176	-1.08052	0.117608	0.0722557	0.189864	-0.144057	0.0781446	0.222202	0.0512974	-0.216313	-0.111719	1.30748	0.794645	2.10111	-1.44007	0.793804	2.10222	0.520169	-2.17096	-1.14608	0.20719	0.436973	0.0496938	0.166684	0.43745	0.0495855	0.609162	0.0432762
Cd151	O35566	ID_0004888	-0.285348	-0.581085	-1.0144	-0.581332	-0.564754	-0.893668	0.271475	0.156108	0.242447	0.362956	0.19648	0.272553	-1.01161	1.25637	1.24195	1.23975	1.5217	1.22743	-1.08926	-1.01341	1.22525	-0.0166581	0.329265	0.312607	0.310049	0.605684	0.295635	-0.123344	-0.019216	0.293077	-0.09048	1.74849	1.65803	1.5195	3.04047	1.42298	-0.582556	-0.0962302	1.50332	0.928886	0.0970814	0.1143	0.145672	0.00692232	0.171514	0.567279	0.92438
Cd1d1	P11609	ID_0002758	4.89858	5.6883	5.29619	4.53386	5.11467	5.03386	0.474704	0.0638009	0.0054039	0.157372	0.0756506	0.03694	-1.49575	1.05761	-1.41427	1.57682	-1.0963	-1.72866	1.20155	1.49092	1.29005	-0.580873	0.0808117	-0.500062	0.657016	-0.132638	-0.789654	0.264897	0.576204	0.367423	-4.48083	0.62648	-3.8557	4.70083	-0.946076	-5.30412	1.89413	4.12437	2.60902	0.000276444	0.538713	0.00112324	0.000169528	0.356397	4.52816e-05	0.0740729	0.000614033
Cd2ap	Q9JLQ0	ID_0002503	4.53891	4.28815	4.63711	4.79593	4.64391	4.7133	0.102067	0.119321	0.0918508	0.030925	0.0818799	0.0697929	1.11119	-1.0494	1.05888	-1.35204	-1.13635	1.18981	-1.0616	-1.2884	-1.20326	0.152102	-0.0695644	0.0825381	-0.435142	-0.18441	0.250732	-0.0862344	-0.365577	-0.266948	2.40724	-1.10009	1.30739	-6.29583	-2.6823	3.4037	-1.25635	-5.28535	-3.88559	0.0267923	0.285508	0.207217	5.6458e-06	0.0150369	0.00309567	0.224742	4.7154e-05
Cd2bp2	Q9CWK3	ID_0004336	0.95033	1.06301	0.702282	0.799603	0.713201	0.753289	0.182447	0.128384	0.0986897	0.117997	0.142757	0.149562	1.06237	-1.02829	1.03314	1.24819	1.1558	-1.07994	-1.0281	1.28349	1.11872	0.0872841	-0.0402413	0.0470427	0.319834	0.208887	-0.110947	-0.0399869	0.360075	0.161844	0.826228	-0.379688	0.446634	2.86358	1.85249	-0.94671	-0.347007	3.21473	1.43972	0.419283	0.708533	0.660363	0.0101825	0.0801027	0.356082	0.732532	0.00471326
Cd302	Q9DCG2	ID_0002550	4.7913	5.17249	4.76614	4.41358	4.87034	4.73585	0.23517	0.108167	0.0657333	0.135498	0.0732135	0.128676	-1.37258	1.09781	-1.25029	1.36551	1.04858	-1.30224	1.03032	1.24384	1.31103	-0.456892	0.134632	-0.32226	0.449437	0.0684425	-0.380994	0.0430884	0.314804	0.390702	-5.06405	1.49905	-3.56741	4.62315	0.701888	-3.68491	0.441748	3.24195	3.99019	7.62543e-05	0.150859	0.00214628	0.0002014	0.491552	0.00164887	0.663831	0.00443725
Cd36	Q08857	ID_0002945	5.93754	3.75709	4.75875	5.59036	3.00443	4.14115	0.347863	1.05519	0.803706	0.621133	0.784348	0.645305	6.0423	-2.20911	2.73517	-1.23103	3.65287	4.4968	1.6168	1.79452	1.33552	2.5951	-1.14347	1.45163	-0.299867	1.86903	2.1689	0.693137	0.843599	0.417402	5.82688	-2.53204	3.37512	-0.626361	4.01772	4.33261	1.48268	1.71025	0.910132	1.48839e-05	0.0206633	0.00329954	0.538789	0.000780284	0.000384967	0.155122	0.104066
Cd3eap	Q76KJ5	ID_0004610	-0.758177	-0.360251	-0.753101	-1.4103	-1.36274	-0.821868	0.334681	0.339998	0.0219681	0.501116	0.391996	0.184808	-1.03637	-1.44021	-1.49258	1.42656	1.08739	-1.31191	1.08285	2.05453	1.62302	-0.0515374	-0.526275	-0.577812	0.512536	0.120866	-0.39167	0.114836	1.03881	0.698678	-0.236534	-2.51083	-2.74665	2.43959	0.556857	-1.76011	0.529396	4.75892	3.09563	0.815638	0.0216019	0.0131032	0.0250575	0.58435	0.0950406	0.602874	0.00014908
Cd47	Q61735	ID_0003172	4.76394	4.7883	4.80826	4.25403	4.32946	4.49436	0.336499	0.26739	0.305787	0.105836	0.06627	0.177109	-1.05369	-1.12225	-1.1825	1.26775	1.24691	-1.01671	1.28557	1.42272	1.47446	-0.0754476	-0.166389	-0.241837	0.342265	0.318352	-0.0239137	0.362406	0.508654	0.560188	-0.760996	-1.68587	-2.44651	3.22138	2.99531	-0.212375	3.41189	4.77429	5.24879	0.456324	0.108742	0.0247007	0.00464432	0.00764251	0.834155	0.0030396	0.0001441
Cd81	P35762	ID_0002415	5.68044	5.14082	5.01032	5.30607	4.57595	4.93445	0.180514	0.0896506	0.0799453	0.172424	0.234572	0.230184	1.65857	-1.28215	1.29358	1.16823	1.69811	1.45358	1.06706	1.49785	1.31272	0.72994	-0.358567	0.371373	0.224323	0.763933	0.53961	0.0936475	0.58289	0.39256	6.19224	-3.03627	3.1626	1.75975	6.00071	3.98844	0.734015	4.55671	3.08874	6.97687e-06	0.0069865	0.00528965	0.0951027	1.0357e-05	0.000833386	0.472211	0.000233456
Cd82	P40237	ID_0004063	3.16537	2.81098	2.6984	2.97397	2.52995	2.62101	0.178146	0.161955	0.203992	0.131678	0.0465092	0.148891	1.36007	-1.06581	1.2761	1.15691	1.47854	1.278	1.0697	1.23305	1.15864	0.443685	-0.0919445	0.35174	0.210282	0.564174	0.353892	0.0972102	0.302227	0.212434	4.65666	-0.952696	3.70587	2.03238	5.5328	3.28183	0.934706	2.91101	2.10921	0.000186966	0.35312	0.00157303	0.0568394	2.77229e-05	0.00406122	0.362073	0.00918606
Cda	P56389	ID_0004611	0.409412	0.783838	0.948453	0.696293	1.01291	0.827033	0.555024	0.608304	0.264652	0.431045	0.361755	0.425394	-1.23994	1.1298	-1.09748	-1.0956	-1.42476	-1.30044	-1.00169	-1.23781	-1.29821	-0.310269	0.176073	-0.134196	-0.131716	-0.510721	-0.379005	-0.00243829	-0.307789	-0.376526	-1.9543	1.12034	-0.834576	-0.756137	-2.82834	-1.96662	-0.014205	-1.78751	-2.06839	0.0660703	0.277011	0.414685	0.459161	0.0109895	0.0645301	0.98882	0.0903761
Cdc123	Q8CII2	ID_0002460	2.56125	2.14557	2.6525	3.1767	2.96721	2.9248	0.389163	0.484231	0.278615	0.0124558	0.0949564	0.107696	1.15742	1.02847	1.19038	-1.75064	-1.31536	1.33093	-1.23675	-1.80049	-1.56577	0.210915	0.0405044	0.25142	-0.807883	-0.395453	0.412429	-0.306557	-0.848387	-0.646873	1.5307	0.291562	1.82192	-5.13586	-2.5741	2.43676	-2.00488	-5.3999	-4.24066	0.142894	0.77389	0.0848004	6.5206e-05	0.0189141	0.0252053	0.0599494	3.68431e-05
Cdc26	Q99JP4	ID_0004889	-0.49537	-0.503988	-0.374883	-0.479724	-0.391118	-0.33454	0.418349	0.20618	0.244449	0.126224	0.329258	0.216273	-1.07267	-1.03286	-1.10792	-1.0721	-1.05632	1.01494	1.02243	-1.03799	1.04885	-0.101209	-0.0466433	-0.147852	-0.100442	-0.0790482	0.0213941	0.0320087	-0.053799	0.068804	-0.894589	-0.41653	-1.31195	-0.820394	-0.646086	0.162826	0.264443	-0.437881	0.557232	0.382586	0.681852	0.205707	0.422516	0.526219	0.872434	0.794384	0.666581
Cdc34	Q8CFI2	ID_0004064	0.913236	0.39579	0.827893	1.52365	1.13077	1.16554	0.28419	0.388693	0.248903	0.108716	0.0724462	0.257173	1.31624	-1.0294	1.27865	-1.73883	-1.21725	1.42849	-1.29248	-1.68917	-1.55643	0.396417	-0.0417979	0.354619	-0.798113	-0.283623	0.51449	-0.370143	-0.756316	-0.638242	3.10386	-0.320001	2.78364	-5.23878	-1.95966	3.13537	-2.53752	-4.95528	-4.49623	0.00602171	0.752581	0.0121018	5.21509e-05	0.0653963	0.00561751	0.0204269	9.67466e-05
Cdc37	Q61081	ID_0001643	5.84755	5.69427	6.13075	6.47481	6.47971	6.46385	0.301487	0.328185	0.245156	0.0646343	0.0658961	0.112697	-1.00341	1.01116	1.00772	-1.75779	-1.58069	1.11204	-1.29901	-1.7774	-1.59288	-0.00491585	0.0160056	0.0110898	-0.813759	-0.660552	0.153207	-0.377412	-0.829765	-0.671642	-0.0546833	0.178052	0.12337	-8.36299	-6.78768	1.48275	-3.87536	-8.52691	-6.90136	0.956982	0.860632	0.903154	1.11674e-07	2.10717e-06	0.155105	0.00107467	8.38205e-08
Cdc40	Q9DC48	ID_0003424	3.15766	3.29247	3.02024	2.65104	2.75335	2.62992	0.284849	0.130524	0.0709018	0.0700506	0.092815	0.0986355	-1.07354	1.08933	1.01471	1.58947	1.44797	-1.09772	1.31611	1.45912	1.42698	-0.102381	0.123447	0.021066	0.668544	0.534031	-0.134512	0.396279	0.545097	0.512965	-1.02629	1.23648	0.21016	6.30684	5.01265	-1.21491	3.70002	5.16597	4.81849	0.318088	0.231865	0.835857	5.52063e-06	8.5319e-05	0.239795	0.00159382	6.10735e-05
Cdc42	P60766	ID_0001565	6.74546	6.64726	6.74655	7.03101	6.95383	6.97691	0.101675	0.0319141	0.109908	0.112214	0.0133027	0.0486	1.05496	-1.01613	1.03822	-1.25985	-1.17697	1.07043	-1.17609	-1.23986	-1.22194	0.077187	-0.0230808	0.0541062	-0.333256	-0.235072	0.0981841	-0.233993	-0.310175	-0.289178	1.1984	-0.358405	0.839985	-4.77528	-3.36665	1.32334	-3.35114	-4.44488	-4.14099	0.246002	0.724129	0.411723	0.000143787	0.00336242	0.201968	0.00348073	0.000299533
Cdc42bpa	Q3UU96	ID_0003619	-0.443253	-0.465697	-0.540046	-0.82916	-1.09084	-1.17178	0.114054	0.193679	0.205522	0.210547	0.147528	0.215021	1.19873	1.05733	1.26745	1.59761	1.62191	1.01521	1.52358	1.51099	1.27967	0.261501	0.0804218	0.341923	0.675919	0.697697	0.0217775	0.607465	0.595497	0.355773	1.93894	0.582307	2.52006	4.7317	4.89231	0.150875	4.22806	4.19296	2.55546	0.0680364	0.567443	0.0211889	0.000158332	0.000111095	0.88172	0.000486562	0.000526414
Cdc42bpb	Q7TT50	ID_0000769	6.83955	6.76582	6.85093	6.72283	6.69482	6.66598	0.0623194	0.0346862	0.0671481	0.0588074	0.0997896	0.0989936	1.01961	1.0202	1.0402	1.06739	1.12334	1.05242	1.13224	1.04626	1.07993	0.0280131	0.0288455	0.0568586	0.0940861	0.1678	0.0737137	0.17918	0.0652407	0.110941	0.446048	0.459411	0.905461	1.38029	2.46084	1.01566	2.62759	0.957004	1.62664	0.660779	0.651333	0.376951	0.184075	0.0239759	0.32299	0.0168919	0.350999
Cdc42ep4	Q9JM96	ID_0003717	2.66991	2.34051	2.89074	2.96738	2.70686	2.83042	0.141505	0.0859472	0.0460285	0.0715268	0.12195	0.146947	1.19794	-1.08943	1.0996	-1.40138	-1.11549	1.25629	1.04488	-1.28634	-1.22659	0.260555	-0.123574	0.136981	-0.486845	-0.157675	0.32917	0.0633372	-0.363271	-0.294656	3.11002	-1.46802	1.64272	-5.2257	-1.72163	3.30688	0.698789	-3.88378	-3.23108	0.00594042	0.159024	0.117458	5.36495e-05	0.101944	0.00384117	0.493442	0.00105451
Cdc5l	Q6A068	ID_0001276	6.0372	6.25376	5.83649	5.50095	5.68659	5.60776	0.215023	0.138201	0.152116	0.0126975	0.0952071	0.10515	-1.13734	1.05616	-1.07686	1.58956	1.36794	-1.16201	1.19032	1.50503	1.47308	-0.185663	0.0788335	-0.10683	0.668627	0.452007	-0.216619	0.251355	0.589793	0.558837	-2.47675	1.05177	-1.42507	8.21024	5.55455	-2.49935	3.08997	7.2424	6.8666	0.0231949	0.306554	0.170916	1.46357e-07	2.64671e-05	0.0221268	0.00620866	8.7218e-07
Cdc73	Q8JZM7	ID_0002123	4.01843	4.15377	3.91991	3.58114	3.77793	3.74029	0.330647	0.22655	0.174347	0.038632	0.0762568	0.0760917	-1.14655	1.02657	-1.11688	1.35959	1.23859	-1.0977	1.15598	1.32441	1.38335	-0.1973	0.0378254	-0.159474	0.443176	0.308696	-0.13448	0.209122	0.405351	0.468171	-1.99316	0.383785	-1.60955	4.18921	2.90732	-1.20278	1.96412	3.835	4.39163	0.0613211	0.705546	0.124557	0.000530859	0.00926002	0.244343	0.0648397	0.00117676
Cdh1	P09803	ID_0003425	1.26451	4.2256	3.43008	1.37574	4.01675	3.93618	0.3658	0.0859235	0.232997	0.627484	0.217667	0.173375	-6.25093	1.05752	-5.91095	1.19859	-6.50663	-7.79877	-1.44699	1.1334	-1.10078	-2.64407	0.0806814	-2.56339	0.261336	-2.70191	-2.96325	-0.533059	0.180654	-0.13852	-12.9508	0.446055	-12.5389	1.34471	-11.7933	-12.4014	-2.67809	0.9311	-0.557767	1.12515e-10	0.660774	1.923e-10	0.195098	5.26483e-10	2.30711e-10	0.0151722	0.363885
Cdh2	P15116	ID_0002165	6.06958	5.50905	5.69969	5.52929	4.71755	5.28373	0.305308	0.233882	0.299338	0.170703	0.173575	0.246761	1.75619	-1.48141	1.18549	1.21912	1.79773	1.47462	1.39131	1.80601	1.51645	0.812451	-0.56697	0.245481	0.285836	0.846178	0.560342	0.476448	0.852806	0.600697	10.0653	-7.01967	3.05451	3.27796	9.701	6.0421	5.46481	9.74137	6.89062	6.65653e-09	1.33884e-06	0.00671227	0.00409624	1.18269e-08	9.50574e-06	3.20568e-05	1.10889e-08
Cdhr5	Q8VHF2	ID_0004890	-1.40196	-1.18825	-0.905735	-1.65953	-1.02727	-1.14905	0.498792	0.385316	0.186195	0.714275	0.333825	0.263349	-1.53562	1.10293	-1.39231	-1.06147	-1.20908	-1.13906	1.14571	-1.17072	1.15155	-0.618819	0.141336	-0.477483	-0.0860651	-0.273906	-0.187841	0.196244	-0.227401	0.203577	-2.29123	0.543583	-1.7544	-0.301007	-0.940198	-0.604674	0.702996	-0.801332	0.676694	0.0339768	0.593269	0.0960384	0.766791	0.359323	0.552796	0.490878	0.433189
Cdipt	Q8VDP6	ID_0003718	2.88332	2.77854	2.61503	2.79988	2.40234	2.39325	0.132761	0.20005	0.0581506	0.156819	0.130638	0.08958	1.31787	1.0061	1.32592	1.32971	1.42948	1.07503	1.1862	1.32164	1.07811	0.398213	0.00877812	0.406991	0.411112	0.515489	0.104378	0.246349	0.402334	0.108499	4.84283	0.105064	4.94749	4.61439	5.81196	1.12299	2.74432	4.51759	1.24201	0.00012388	0.917465	9.84123e-05	0.000205357	1.53573e-05	0.275912	0.0131688	0.000254698
Cdk11b	P24788	ID_0002873	2.94542	3.03124	2.79834	2.58659	2.71515	2.70713	0.325719	0.165872	0.149892	0.043259	0.173946	0.161502	-1.09536	1.00664	-1.08814	1.28798	1.21554	-1.05959	1.09588	1.27948	1.32268	-0.131411	0.00954953	-0.121862	0.365108	0.281602	-0.0835057	0.132086	0.355559	0.403464	-1.45881	0.106526	-1.35239	3.80749	2.92618	-0.826044	1.36379	3.70897	4.17362	0.161516	0.91632	0.192675	0.00125183	0.00888771	0.419385	0.189124	0.00156212
Cdk12	Q14AX6	ID_0004337	0.0894727	0.441231	0.0726612	-0.3061	-0.164337	-0.261814	0.0679134	0.220814	0.07811	0.0457378	0.141735	0.33246	-1.10426	1.06798	-1.03397	1.60884	1.26201	-1.27482	1.24721	1.50643	1.30488	-0.143085	0.0948903	-0.048195	0.68602	0.335721	-0.350299	0.318709	0.591129	0.383916	-1.03237	0.686995	-0.345295	4.81329	2.2873	-2.36537	2.16868	4.17792	2.60716	0.315307	0.500672	0.733797	0.000132214	0.0342492	0.0292039	0.0434727	0.00054448
Cdk13	Q69ZA1-2	ID_0002946	2.51774	2.70228	2.25511	2.01482	2.13775	2.10006	0.0838093	0.0835874	0.0342221	0.0582082	0.0403954	0.115103	-1.08896	1.02649	-1.06086	1.5178	1.33556	-1.13645	1.11326	1.47863	1.41684	-0.122946	0.037714	-0.0852324	0.601977	0.417441	-0.184536	0.154792	0.564263	0.502674	-1.7625	0.543062	-1.21955	8.21611	5.64884	-2.41085	2.06654	7.7156	6.77364	0.094625	0.59362	0.238072	1.44834e-07	2.16628e-05	0.0265935	0.0531799	3.58785e-07
Cdk18	Q04899	ID_0003719	2.856	2.92864	2.74802	2.52786	2.6651	2.56683	0.175316	0.126927	0.217915	0.0352761	0.105836	0.20568	-1.09985	1.07002	-1.02788	1.2752	1.21236	-1.05183	1.1261	1.19175	1.24616	-0.137312	0.0976411	-0.0396708	0.350723	0.277818	-0.0729046	0.171341	0.253082	0.317489	-1.28266	0.913593	-0.36914	3.05969	2.41607	-0.604048	1.48299	2.21594	2.75687	0.21557	0.372774	0.716247	0.00663632	0.026308	0.553204	0.155042	0.0395541
Cdk2ap2	Q9CPY4	ID_0004194	1.38635	1.38554	1.32076	0.830154	1.22592	1.12744	0.292613	0.303145	0.0947009	0.140777	0.0995748	0.274857	-1.31447	1.07067	-1.2277	1.22099	1.22497	1.00326	1.1668	1.1404	1.5039	-0.394477	0.0985142	-0.295962	0.288048	0.292749	0.00470085	0.222556	0.189534	0.588711	-2.83854	0.724943	-2.11623	1.98226	2.01457	0.0309736	1.52395	1.31261	3.96728	0.0107498	0.477626	0.0482356	0.0626213	0.058837	0.975625	0.144561	0.205487
Cdk5	P49615	ID_0003334	1.95858	1.52733	1.92113	2.06339	2.10979	2.0452	0.323783	0.231979	0.418387	0.178012	0.122811	0.120956	-1.03095	1.04681	1.01538	-1.48052	-1.09653	1.35019	-1.12198	-1.54982	-1.11339	-0.0439771	0.0659949	0.0220179	-0.566103	-0.132941	0.433162	-0.16605	-0.632098	-0.154959	-0.432433	0.648402	0.215821	-4.91633	-1.192	3.52759	-1.48538	-5.5039	-1.39044	0.670464	0.524753	0.831507	0.000105381	0.248443	0.00234661	0.154414	2.94867e-05
Cdk5rap3	Q99LM2	ID_0001342	6.63803	6.69515	6.52854	6.51561	6.54088	6.56201	0.0767839	0.0366358	0.0422598	0.0617824	0.107607	0.119635	-1.01766	-1.01474	-1.03266	1.10158	1.05882	-1.04038	-1.01891	1.11781	1.0934	-0.0252616	-0.0211097	-0.0463714	0.13957	0.0824558	-0.0571142	-0.0270269	0.16068	0.128827	-0.381024	-0.318326	-0.699353	1.93766	1.14509	-0.744979	-0.375571	2.23094	1.78945	0.707559	0.75383	0.493098	0.068203	0.26688	0.465715	0.71154	0.0383803
Cdk6	Q64261	ID_0003239	1.79716	1.26356	1.61786	2.34044	1.74222	1.8139	0.388619	0.345087	0.266423	0.14078	0.125141	0.155527	1.51398	-1.05464	1.43555	-1.49734	-1.03357	1.44871	-1.17277	-1.41977	-1.48373	0.598347	-0.0767469	0.5216	-0.582403	-0.0476313	0.534771	-0.229925	-0.505656	-0.569231	4.54602	-0.568994	3.98036	-3.81759	-0.325955	3.3005	-1.553	-3.30332	-3.98312	0.000239075	0.576256	0.000848661	0.00122372	0.748145	0.00389612	0.137492	0.00387175
Cdk9	Q99J95	ID_0003240	2.26545	2.35445	2.15843	2.03184	2.05114	2.03745	0.146126	0.221097	0.0883466	0.0832175	0.0225105	0.087567	-1.01354	1.00961	-1.00389	1.25432	1.17914	-1.06376	1.09441	1.24237	1.18373	-0.0194073	0.0138035	-0.00560371	0.3269	0.237733	-0.0891676	0.130158	0.313097	0.243337	-0.218908	0.155756	-0.0631651	3.45749	2.50213	-0.895845	1.36192	3.31363	2.56024	0.829137	0.877925	0.950318	0.00274518	0.0219988	0.381932	0.189703	0.00378396
Cdkal1	Q91WE6	ID_0003506	2.83845	3.01139	2.66078	2.81582	2.77102	2.76798	0.21546	0.087737	0.162572	0.102037	0.104117	0.0406499	1.03217	1.00168	1.03391	1.19828	1.06372	-1.1265	-1.06385	1.19627	1.02883	0.0456819	0.00242633	0.0481082	0.260969	0.0891181	-0.171851	-0.0892928	0.258543	0.0410099	0.549458	0.0291335	0.578579	2.91831	0.989128	-1.81	-0.982949	2.89147	0.455886	0.589313	0.977072	0.569904	0.00904123	0.335459	0.0866976	0.33841	0.00958463
Cdkn1b	P46414	ID_0004195	1.48596	1.67774	1.80406	1.65281	1.82801	1.74796	0.125918	0.146875	0.0555848	0.166005	0.186086	0.177392	-1.12902	1.05745	-1.06768	-1.04596	-1.1947	-1.1422	1.04322	-1.10605	-1.11897	-0.175069	0.0805889	-0.0944799	-0.0648276	-0.256645	-0.191818	0.0610373	-0.145417	-0.162165	-1.56784	0.726013	-0.84237	-0.533145	-2.07899	-1.45669	0.506644	-1.20075	-1.30698	0.133993	0.476986	0.410421	0.600329	0.0518995	0.162095	0.618435	0.245113
Cdkn2aip	Q8BI72	ID_0001868	5.38054	5.50102	5.46935	5.00923	5.14304	5.17011	0.136364	0.111082	0.0970039	0.0992952	0.0120952	0.0842984	-1.09718	-1.01893	-1.11796	1.26457	1.16325	-1.08709	1.23712	1.28851	1.30047	-0.133803	-0.0270615	-0.160864	0.338642	0.218167	-0.120474	0.306982	0.365703	0.379032	-1.89475	-0.383544	-2.27822	4.42733	2.85159	-1.4812	4.0132	4.78064	4.95031	0.0739863	0.705722	0.0348859	0.000311504	0.0104504	0.155513	0.000788258	0.000142095
Cdkn2c	Q60772	ID_0004338	1.15088	0.924491	1.37812	1.45225	1.34793	1.34691	0.142867	0.239816	0.377534	0.180034	0.119691	0.19958	1.07232	-1.00092	1.07133	-1.37599	-1.17725	1.16882	-1.00141	-1.37472	-1.26122	0.100736	-0.00133236	0.0994034	-0.460472	-0.235416	0.225056	-0.0020301	-0.459139	-0.33482	0.849366	-0.0111587	0.838083	-3.41906	-1.78466	1.55207	-0.0156912	-3.40933	-2.5531	0.406618	0.991217	0.412763	0.00299134	0.0908514	0.137714	0.98765	0.00305704
Cdo1	P60334	ID_0002653	5.62055	5.04609	5.71447	6.00344	4.24319	5.14029	0.597973	0.292994	0.40712	0.175562	0.834574	0.273055	3.39276	-1.86503	1.81915	-1.08817	1.36841	1.48907	1.46039	1.71391	-1.32938	1.76246	-0.899197	0.863261	-0.121908	0.452503	0.574411	0.546357	0.777288	-0.410758	5.69101	-2.902	2.81603	-0.366106	1.3613	1.62339	1.64363	2.31289	-1.23632	1.98133e-05	0.00936781	0.0112856	0.718471	0.189893	0.121551	0.117268	0.0325127
Cds2	Q99L43	ID_0002416	4.57549	4.63467	4.22621	4.38528	4.30331	4.30014	0.25822	0.222627	0.273438	0.0432998	0.0599986	0.0776094	1.05834	1.00252	1.061	1.2866	1.23508	-1.04171	-1.03121	1.28336	1.16407	0.0817974	0.00363042	0.0854278	0.363561	0.304608	-0.0589521	-0.0443397	0.35993	0.219181	0.842768	0.0373471	0.88012	3.46932	2.90371	-0.531203	-0.419545	3.43486	2.09231	0.410204	0.970611	0.39017	0.00267351	0.00933307	0.601647	0.679687	0.00288757
Cdv3	Q4VAA2	ID_0001869	5.15926	5.01905	5.4733	5.73697	5.67674	5.68675	0.442444	0.328213	0.346753	0.149541	0.0559098	0.12937	1.04265	-1.00697	1.03544	-1.65333	-1.49997	1.10224	-1.20705	-1.64189	-1.55312	0.0602516	-0.0100137	0.0502379	-0.725372	-0.584935	0.140437	-0.271485	-0.715358	-0.635173	0.561989	-0.0934055	0.468587	-6.22352	-5.02246	1.13159	-2.33328	-6.13761	-5.45362	0.580921	0.926593	0.644881	6.54382e-06	8.35079e-05	0.272374	0.0311881	7.80525e-06
Ceacam1	P31809	ID_0001906	5.3862	5.64979	5.56905	4.99546	5.3704	5.41117	0.142853	0.0444253	0.212546	0.0921749	0.0391523	0.124682	-1.29686	-1.0287	-1.33407	1.20111	1.00056	-1.20044	1.13575	1.23558	1.33482	-0.375022	-0.0408167	-0.415838	0.264372	0.00080705	-0.263565	0.183651	0.305189	0.416645	-5.78745	-0.630992	-6.41796	3.76762	0.0114974	-3.53014	2.61715	4.34893	5.92628	1.61688e-05	0.535823	4.40694e-06	0.00136922	0.990951	0.00233325	0.0172698	0.000371163
Cebpa	P53566	ID_0003093	4.37588	4.81582	4.34803	4.13075	4.48263	4.28865	0.352739	0.236325	0.214693	0.082431	0.157906	0.0665355	-1.27639	1.14396	-1.11577	1.45526	1.07323	-1.35596	1.05245	1.27213	1.19748	-0.352068	0.194031	-0.158037	0.541277	0.101959	-0.439318	0.0737463	0.347246	0.259996	-2.75638	1.52425	-1.23305	3.9407	0.736934	-3.00912	0.532707	2.53618	1.87344	0.0128323	0.144488	0.233115	0.000927821	0.470476	0.00741489	0.600626	0.0204844
Cebpb	P28033	ID_0003831	2.7987	2.92729	2.61282	1.91838	1.7016	1.82106	0.157726	0.25544	0.0746809	0.281908	0.552806	0.334035	1.15728	-1.08427	1.06733	2.11645	1.93346	-1.09464	1.70161	2.2948	1.81149	0.210734	-0.116726	0.094008	1.08165	0.951185	-0.13046	0.766899	1.19837	0.857177	0.990554	-0.545831	0.445027	4.95306	4.33344	-0.587214	3.46649	5.44853	3.92602	0.33478	0.591754	0.661503	9.72177e-05	0.000384253	0.564213	0.00269047	3.31942e-05
Cebpz	P53569	ID_0004065	2.01635	2.18525	1.82671	1.76916	1.77309	1.6391	0.201468	0.187318	0.112227	0.124642	0.120141	0.0599167	-1.00392	1.09816	1.09387	1.48738	1.32399	-1.12341	1.15992	1.35444	1.21038	-0.00564907	0.135084	0.129435	0.572778	0.404891	-0.167887	0.214032	0.437694	0.275456	-0.0653563	1.55079	1.48548	6.22213	4.35583	-1.75076	2.27511	4.79162	2.98499	0.948597	0.138019	0.154387	6.56254e-06	0.000365473	0.0966799	0.0351063	0.000138692
Celf1	P28659	ID_0001870	4.61586	4.82224	4.97139	4.57468	4.8196	4.94833	0.0971543	0.190382	0.0232856	0.08595	0.12314	0.137676	-1.18508	-1.09327	-1.29561	-1.11017	-1.28103	-1.1539	-1.00135	-1.01546	1.01138	-0.244983	-0.128645	-0.373628	-0.150782	-0.357302	-0.20652	-0.00195351	-0.0221373	0.0163254	-3.61996	-1.9078	-5.52598	-2.06018	-4.86852	-2.64309	-0.026728	-0.302214	0.221723	0.00190767	0.0721833	2.81293e-05	0.0538442	0.000117064	0.0163453	0.978965	0.765886
Celf2	Q9Z0H4	ID_0003094	0.131168	-1.14272	-0.209757	0.0894596	-1.51994	-0.560005	0.204157	0.280084	0.193308	0.193964	0.724356	0.0916171	3.03145	-1.92633	1.57369	-1.55273	1.56707	2.43324	1.2389	1.24061	-1.00422	1.60001	-0.945855	0.654155	-0.634804	0.648073	1.28288	0.309064	0.311051	-0.00608165	7.80072	-4.44535	3.46432	-2.80172	3.19895	5.59421	1.48348	1.29207	-0.0314242	3.06778e-07	0.000299219	0.00270356	0.0116394	0.00488088	2.43253e-05	0.154912	0.21236
Cenpj	Q569L8	ID_0004612	3.48473	4.13417	3.41299	2.52665	3.6011	3.44429	0.519144	0.379413	0.164445	0.513562	0.280129	0.333974	-2.11156	1.11622	-1.89171	1.65203	1.05472	-1.56633	1.00129	1.48003	1.99522	-1.07831	0.158617	-0.919689	0.724242	0.0768555	-0.647387	0.00186403	0.565625	0.996544	-4.40471	0.670354	-3.74159	2.86977	0.298637	-2.41143	0.00722495	2.25065	3.75528	0.000327642	0.510978	0.00145172	0.0100468	0.768571	0.0265613	0.994313	0.0368861
Cenpv	Q9CXS4	ID_0001169	7.7914	7.96939	7.57629	7.13341	7.25067	7.15174	0.321448	0.329574	0.204678	0.0863132	0.0427962	0.109763	-1.08467	1.07105	-1.01272	1.80443	1.59493	-1.13135	1.37424	1.68473	1.61521	-0.117261	0.0990325	-0.0182288	0.851546	0.673497	-0.178049	0.458638	0.752514	0.691726	-1.09864	0.927805	-0.170835	7.32535	5.8	-1.43648	3.95412	6.47187	5.95727	0.286123	0.365547	0.866222	7.44799e-07	1.5748e-05	0.167689	0.000900223	3.95287e-06
Cep170b	Q80U49	ID_0003507	2.11221	1.66036	1.87947	1.56361	1.17839	1.30669	0.329354	0.273188	0.380918	0.399948	0.438144	0.252617	1.30643	-1.09191	1.19647	1.27212	1.73808	1.36629	1.47799	1.38903	1.45268	0.38563	-0.126851	0.258779	0.347232	0.797498	0.450266	0.56364	0.474083	0.538719	1.61628	-0.523208	1.09475	1.36478	3.22343	1.74561	2.24803	1.84748	2.21418	0.123089	0.607087	0.287782	0.188816	0.00462323	0.0975929	0.0370816	0.0808567
Cep290	Q6A078	ID_0004196	4.04738	2.08748	2.78754	3.40867	1.80232	2.33985	0.506136	1.32136	0.139309	0.834777	0.813419	0.544784	2.96223	-1.43535	2.06377	-1.15414	3.28881	3.79575	1.3794	1.24366	1.5936	1.56669	-0.521405	1.04528	-0.206817	1.71757	1.92438	0.464038	0.314588	0.672287	3.15836	-1.01538	2.17456	-0.376134	3.37953	3.48284	0.875733	0.557845	1.37542	0.0053394	0.323122	0.0429665	0.711129	0.00326723	0.00259387	0.392489	0.58369
Cept1	Q8BGS7	ID_0003019	4.35364	4.43887	4.10356	4.13816	3.8947	3.89111	0.271222	0.202724	0.202666	0.093249	0.0709047	0.203259	1.18376	1.00186	1.18596	1.49182	1.40715	-1.06017	1.18281	1.48904	1.1865	0.243371	0.00268666	0.246058	0.577071	0.492775	-0.0842963	0.242214	0.574384	0.246717	2.35962	0.0259011	2.38546	5.19754	4.42972	-0.720755	2.16406	5.17376	2.22957	0.0295508	0.979616	0.0280228	5.70275e-05	0.000309842	0.480138	0.0438746	6.00487e-05
Cers2	Q924Z4	ID_0001812	7.77704	7.76517	7.40672	7.86238	7.79784	7.74252	0.338518	0.293053	0.307221	0.130141	0.113152	0.0393444	1.0456	1.03917	1.08655	1.04488	1.05347	1.00821	-1.22692	1.0055	-1.03141	0.0643267	0.0554294	0.119756	0.0633419	0.075143	0.0118011	-0.295042	0.00791257	-0.044613	0.58711	0.506177	1.09328	0.53301	0.632275	0.0933099	-2.48701	0.0665681	-0.375203	0.564281	0.618757	0.288409	0.60042	0.535003	0.926668	0.0227045	0.947645
Cert1	Q9EQG9	ID_0002816	3.25143	3.40848	3.73094	3.86843	3.98784	3.92028	0.179463	0.0729242	0.167901	0.228459	0.105471	0.196403	-1.08524	1.04715	-1.03638	-1.46458	-1.63136	-1.11388	-1.17023	-1.53363	-1.5741	-0.118012	0.0664645	-0.0515477	-0.550484	-0.706074	-0.15559	-0.226795	-0.616948	-0.654526	-1.43096	0.806953	-0.624092	-6.04735	-7.70947	-1.5766	-2.51921	-6.78654	-7.13876	0.169244	0.430024	0.540245	9.40303e-06	3.62864e-07	0.131964	0.0212266	2.11193e-06
Ces1c	P23953	ID_0000577	8.42532	7.94023	7.84889	7.8503	7.513	7.64264	0.20627	0.184711	0.16185	0.142663	0.196306	0.0824273	1.26336	-1.09397	1.15484	1.24092	1.73679	1.3996	1.16482	1.35753	1.50392	0.337262	-0.129575	0.207687	0.311408	0.796419	0.485011	0.220109	0.440983	0.588733	3.1214	-1.20034	1.92118	2.65261	6.75607	3.86331	1.87594	3.75809	4.99013	0.00579324	0.245266	0.0703744	0.0160179	2.24275e-06	0.00110417	0.0766563	0.00139885
Ces1d	Q8VCT4	ID_0000144	12.2832	12.291	12.0793	11.8533	11.8305	11.8257	0.232391	0.232238	0.228752	0.307161	0.322558	0.159501	1.01595	1.00329	1.01929	1.37756	1.37013	-1.00542	1.18955	1.37304	1.34421	0.0228232	0.00473758	0.0275608	0.46211	0.454316	-0.007794	0.25042	0.457372	0.426755	0.134213	0.027868	0.162082	2.48879	2.44713	-0.0392493	1.35286	2.46316	2.29807	0.894694	0.978068	0.873012	0.0226202	0.0246685	0.969115	0.192527	0.0238609
Ces1e	Q64176	ID_0000453	8.7181	9.11844	8.67439	7.95576	8.40813	8.27349	0.610682	0.297172	0.39352	0.353389	0.246535	0.222362	-1.36822	1.09783	-1.2463	1.811	1.37162	-1.32033	1.3311	1.64961	1.70944	-0.452302	0.134656	-0.317646	0.856784	0.45588	-0.400904	0.412618	0.722128	0.773526	-1.96487	0.583809	-1.38141	3.39024	1.81435	-1.48581	1.6431	2.85466	3.08403	0.064747	0.566453	0.183735	0.0031901	0.0860006	0.154299	0.117379	0.0103811
Ces1f	Q91WU0	ID_0000192	11.3968	11.6897	11.3007	11.0671	11.3667	11.3081	0.472657	0.132921	0.192847	0.246964	0.189241	0.0477239	-1.23067	1.04153	-1.1816	1.3109	1.06973	-1.22544	1.00106	1.25862	1.26399	-0.299449	0.0587108	-0.240738	0.390552	0.0972471	-0.293305	0.00152494	0.331842	0.337985	-1.90338	0.372207	-1.53119	2.27095	0.567772	-1.60192	0.00891463	1.92845	1.97799	0.0727893	0.714	0.142772	0.0354032	0.577068	0.126241	0.992983	0.0694088
Ces1g	Q8VCC2	ID_0000323	10.2838	10.0293	9.91289	10.033	9.7234	9.7873	0.18022	0.0896464	0.138705	0.0784012	0.119021	0.118738	1.23932	-1.04516	1.18577	1.19593	1.42642	1.19272	1.10314	1.24994	1.20294	0.309551	-0.0637209	0.24583	0.258134	0.512396	0.254261	0.141612	0.321855	0.266566	3.79901	-0.784092	3.0149	2.91583	5.76859	2.68437	1.60206	3.63788	2.99397	0.00127592	0.442986	0.00732161	0.00909015	1.68228e-05	0.0149707	0.126209	0.00183247
Ces2a	Q8QZR3	ID_0000242	10.5104	10.4434	10.2195	10.4239	10.2153	10.3946	0.0492798	0.091052	0.103358	0.218852	0.198438	0.319956	1.15558	-1.13219	1.02066	1.05185	1.10187	1.04755	-1.11035	1.19089	1.07956	0.208622	-0.179113	0.0295093	0.0729273	0.139949	0.067022	-0.151016	0.252041	0.11044	1.65541	-1.42168	0.233713	0.531938	1.01992	0.458797	-1.10472	1.84156	0.804651	0.114834	0.171886	0.817794	0.601148	0.321019	0.651765	0.283551	0.0817565
Ces2c	Q91WG0	ID_0000629	9.2701	7.22575	7.93044	9.81151	7.26103	8.25922	0.428448	0.21757	0.295301	0.627396	0.287714	0.546667	5.85192	-1.99627	2.93143	-1.98415	2.08207	4.13114	-1.21724	1.00611	-1.40794	2.54891	-0.997305	1.5516	-0.988521	1.05802	2.04654	-0.283615	0.00878389	-0.493585	9.47189	-3.76962	5.74111	-3.44814	3.6216	6.62656	-0.986005	0.030766	-1.66468	1.71092e-08	0.00136306	1.78249e-05	0.00280314	0.00190067	2.89972e-06	0.336948	0.975788
Ces2e	Q8BK48	ID_0000520	9.84902	9.11668	9.14259	9.8111	8.74866	9.07759	0.189129	0.201876	0.256027	0.261539	0.168577	0.163459	2.08834	-1.25603	1.66266	1.03233	1.71508	1.66138	1.05103	1.29663	1.03153	1.06236	-0.328866	0.733493	0.0458974	0.778279	0.732381	0.0717977	0.374763	0.0447857	7.64041	-2.38514	5.25579	0.305484	5.12755	4.53785	0.477685	2.50286	0.292896	4.12343e-07	0.0280411	5.02657e-05	0.763434	6.63954e-05	0.000243463	0.638512	0.021965
Ces3a	Q63880	ID_0000173	11.3403	11.0967	11.0288	11.256	10.9992	11.0495	0.0274192	0.0243355	0.0670098	0.265205	0.299421	0.264607	1.19487	-1.03544	1.15397	1.05005	1.24314	1.18389	1.00185	1.08726	1.07727	0.256857	-0.0502458	0.206611	0.0704568	0.313986	0.243529	0.00266792	0.120703	0.107375	1.88179	-0.368932	1.51286	0.476133	2.11493	1.54133	0.0180452	0.816083	0.721808	0.0758176	0.716399	0.147339	0.639597	0.0483586	0.140297	0.985797	0.424916
Ces3b	Q8VCU1-2	ID_0000011	1.70141	1.49635	1.23454	1.38968	1.1636	1.09245	0.303312	0.245631	0.110936	0.218954	0.274673	0.310125	1.16715	1.05073	1.22636	1.35562	1.56443	1.15403	1.12906	1.29017	1.27567	0.222988	0.0713897	0.294377	0.438954	0.645633	0.20668	0.175127	0.367564	0.351256	1.4115	0.442988	1.85377	2.57716	3.84504	1.18895	1.0075	2.16839	2.13361	0.174822	0.66295	0.0799111	0.0187925	0.00115048	0.249613	0.32679	0.0434978
Ces3b	Q8VCU1	ID_0000009	8.54335	9.04599	8.53658	8.45387	8.97155	8.8632	0.190634	0.0799748	0.116186	0.172194	0.177696	0.228142	-1.43181	1.07819	-1.32798	1.15406	-1.22809	-1.4173	-1.23362	1.07037	1.08133	-0.517843	0.108612	-0.40923	0.206723	-0.296422	-0.503145	-0.302902	0.0981102	0.112808	-4.85653	1.01434	-3.84278	1.77596	-2.56409	-4.07812	-2.62029	0.841917	0.979571	0.000120197	0.323603	0.00115635	0.0923175	0.0193172	0.000681255	0.0171552	0.410668
Cetn2	Q9R1K9	ID_0004197	0.232057	0.557847	0.201529	0.623785	0.603968	0.62972	0.155867	0.0403698	0.0351624	0.168312	0.157547	0.12502	1.01465	-1.01859	-1.00388	-1.0625	-1.33288	-1.25448	-1.36008	-1.04311	-1.32773	0.02098	-0.0265693	-0.0055893	-0.0874591	-0.414549	-0.32709	-0.443693	-0.0608898	-0.40896	0.210914	-0.267251	-0.056297	-0.807292	-3.70907	-2.74512	-3.95875	-0.561087	-3.65738	0.835277	0.792255	0.955713	0.429834	0.00156176	0.0131462	0.000890905	0.581523
Cfap20	Q8BTU1	ID_0004339	2.19786	2.49958	2.15367	1.94296	2.09109	1.9141	0.0963607	0.246358	0.27242	0.169128	0.0366301	0.0690268	-1.10826	1.13034	1.01992	1.51127	1.22601	-1.23267	1.18904	1.337	1.20207	-0.148298	0.176753	0.0284549	0.595758	0.29397	-0.301788	0.249796	0.419005	0.265515	-1.29285	1.53856	0.245814	4.88851	2.37482	-2.35788	2.01323	3.46869	2.14797	0.212097	0.14097	0.808553	0.000112028	0.0286429	0.0296564	0.0589895	0.00267726
Cfb	P04186	ID_0001752	5.5634	5.91072	5.48426	5.67807	6.08926	5.96231	0.183422	0.153996	0.193151	0.202344	0.298871	0.267363	-1.3298	1.092	-1.21777	-1.02993	-1.31025	-1.27218	-1.38415	-1.12468	-1.07594	-0.411214	0.126969	-0.284245	-0.0425409	-0.389839	-0.347298	-0.468997	-0.16951	-0.105594	-2.7174	0.838852	-1.87884	-0.25907	-2.3743	-1.98815	-2.85615	-1.03206	-0.643249	0.0139506	0.412342	0.0762397	0.798464	0.0286731	0.0619158	0.0103478	0.315449
Cfdp1	O88271	ID_0004066	1.90709	1.78971	2.00141	2.29224	2.37128	2.20089	0.249028	0.186653	0.176777	0.152572	0.0648805	0.21015	-1.0534	1.1208	1.06398	-1.3664	-1.25841	1.08582	-1.18017	-1.53146	-1.33893	-0.0750497	0.164526	0.0894763	-0.450383	-0.331604	0.118779	-0.239	-0.614909	-0.42108	-0.880374	1.92216	1.04176	-4.682	-3.47623	1.14408	-2.52146	-6.43289	-4.42951	0.390036	0.0702438	0.311047	0.000176752	0.00263251	0.267288	0.0211267	4.276e-06
Cfh	P06909	ID_0000991	6.32839	6.80741	6.3256	6.59699	7.20741	7.05813	0.344558	0.334326	0.31909	0.198253	0.226063	0.2781	-1.52672	1.10904	-1.37661	-1.17599	-1.63915	-1.39386	-1.64219	-1.30422	-1.19072	-0.610431	0.149311	-0.46112	-0.233871	-0.712952	-0.479082	-0.715622	-0.383182	-0.251832	-3.40176	0.830585	-2.57073	-1.20029	-3.6687	-2.31812	-3.68245	-1.96587	-1.29799	0.00310915	0.41688	0.019049	0.245288	0.00170999	0.0321678	0.001658	0.0646229
Cfi	Q61129	ID_0001841	5.03072	5.6478	5.19184	5.20299	6.04118	5.85435	0.406391	0.139657	0.198229	0.165938	0.225895	0.175397	-1.78797	1.1383	-1.57074	-1.13386	-1.73857	-1.53333	-1.55528	-1.29067	-1.10685	-0.838319	0.186876	-0.651443	-0.181239	-0.797904	-0.616665	-0.637176	-0.368115	-0.146461	-5.98374	1.33498	-4.65115	-1.19348	-5.24353	-3.8098	-4.19156	-2.42346	-0.96177	1.07286e-05	0.198203	0.000189266	0.247878	5.16177e-05	0.00124535	0.000528066	0.0259091
Cfl1	P18760	ID_0000752	8.03001	8.00069	8.53509	8.65264	8.91594	8.82983	0.457734	0.289792	0.245022	0.066005	0.0802378	0.108619	-1.20063	1.06211	-1.13041	-1.82821	-1.79201	1.0202	-1.26239	-1.94177	-1.58527	-0.263788	0.0869393	-0.176848	-0.870432	-0.841575	0.0288569	-0.33616	-0.957371	-0.664727	-2.13423	0.70201	-1.43226	-6.54057	-6.32257	0.205289	-2.51321	-7.18724	-5.00311	0.0465497	0.491478	0.168877	3.44339e-06	5.34681e-06	0.839605	0.0214949	9.69232e-07
Cfl2	P45591	ID_0001299	5.95266	5.84167	6.39165	6.36116	6.4654	6.4437	0.392216	0.277562	0.210042	0.115594	0.093361	0.0818113	-1.07497	1.01525	-1.05883	-1.55297	-1.43809	1.07988	-1.06081	-1.57665	-1.35819	-0.104301	0.0218304	-0.0824708	-0.635032	-0.524154	0.110878	-0.0851665	-0.656862	-0.441683	-0.887166	0.185612	-0.701551	-4.9869	-4.11534	0.819737	-0.667524	-5.15787	-3.46907	0.386465	0.854784	0.491758	9.02665e-05	0.000626609	0.422881	0.512742	6.21589e-05
Cgn	P59242	ID_0000564	7.86785	8.07531	7.86401	7.58622	7.87083	7.81146	0.173706	0.0973867	0.0924685	0.0581607	0.0551643	0.0470307	-1.21808	1.04201	-1.16897	1.20449	1.04314	-1.15468	1.04039	1.15593	1.21939	-0.284604	0.0593679	-0.225236	0.268424	0.0609276	-0.207497	0.0571196	0.209056	0.286163	-4.05148	0.844289	-3.20724	3.51252	0.798376	-2.55159	0.748485	2.73496	3.75319	0.000723278	0.409376	0.00479209	0.00242715	0.434859	0.0198322	0.46365	0.0134358
Cgnl1	Q6AW69	ID_0001007	5.28993	5.38028	5.04999	5.15131	5.11038	5.14043	0.0648006	0.0662751	0.0600728	0.124911	0.105615	0.0919432	1.02882	-1.02104	1.00762	1.19891	1.12612	-1.06463	-1.04869	1.22413	1.11761	0.0409846	-0.0300395	0.0109451	0.261721	0.171364	-0.0903564	-0.0685864	0.29176	0.160419	0.765054	-0.560717	0.204342	4.50675	2.94995	-1.46316	-1.17924	5.02333	2.76164	0.453963	0.58177	0.840334	0.000260929	0.00843892	0.160336	0.25336	8.33496e-05
Cgrrf1	Q8BMJ7	ID_0004198	0.486391	-0.19139	0.0348992	0.338929	-0.0246185	0.0284094	0.233475	0.681656	0.0338708	0.290784	0.225969	0.0856471	1.2863	-1.03745	1.23986	-1.16399	1.3725	1.59758	1.00414	-1.12197	1.10698	0.363228	-0.0530459	0.310182	-0.219076	0.456811	0.675887	0.00596219	-0.16603	0.146629	1.76269	-0.251847	1.51153	-0.942081	2.0863	2.83167	0.0261803	-0.711544	0.684484	0.0945932	0.803957	0.147676	0.358384	0.0511606	0.0109106	0.979396	0.485691
Chac2	Q9CQG1	ID_0003832	0.520284	0.562894	0.693759	1.41091	1.34272	1.1868	0.456034	0.169646	0.174537	0.179264	0.302867	0.297159	1.04408	1.11586	1.16505	-1.51542	-1.56832	-1.03491	-1.38609	-1.69099	-1.82717	0.0622359	0.158154	0.22039	-0.599716	-0.649219	-0.049503	-0.471024	-0.75787	-0.869608	0.367134	0.919207	1.28629	-3.0065	-3.24036	-0.222962	-2.39256	-3.83077	-4.39033	0.717717	0.369908	0.214329	0.0074576	0.00445288	0.826027	0.0276161	0.001188
Chchd1	Q9CQA6	ID_0004067	2.98044	3.47938	2.96442	2.6717	2.87869	3.17078	0.326164	0.277732	0.235782	0.266971	0.132943	0.166835	-1.15195	-1.22618	-1.4125	1.27797	-1.10486	-1.41198	-1.11854	1.56702	1.27844	-0.204075	-0.294171	-0.498246	0.353851	-0.143864	-0.497715	-0.161611	0.648023	0.354382	-1.59386	-2.33918	-3.9296	2.65329	-1.05819	-3.4829	-1.188	4.81308	2.56414	0.128039	0.0308143	0.000951267	0.0159947	0.303695	0.0025935	0.249975	0.000132276
Chchd2	Q9D1L0	ID_0002759	5.81816	6.09851	5.71856	6.26606	6.46032	6.47912	0.520567	0.221224	0.177271	0.17327	0.171746	0.0959147	-1.14414	-1.01312	-1.15915	-1.28371	-1.55909	-1.21452	-1.67043	-1.26709	-1.34503	-0.194267	-0.0188002	-0.213067	-0.360314	-0.640702	-0.280388	-0.74022	-0.341514	-0.427635	-1.24194	-0.120083	-1.36202	-2.12382	-3.77863	-1.55614	-4.36583	-2.01315	-2.52406	0.229891	0.905722	0.189672	0.047518	0.00133575	0.136745	0.000357392	0.0589981
Chchd3	Q9CRB9	ID_0000635	8.63048	8.84387	8.44223	8.16667	8.32192	8.24655	0.244951	0.169511	0.196305	0.0202585	0.0488441	0.070424	-1.1136	1.05367	-1.05688	1.53685	1.32527	-1.15965	1.1633	1.45857	1.40065	-0.155235	0.0754284	-0.0798068	0.619979	0.406287	-0.213692	0.218227	0.544551	0.486094	-1.90602	0.925605	-0.980439	6.96543	4.57794	-2.24952	2.46438	6.11494	5.47998	0.0724273	0.36666	0.339614	1.48765e-06	0.000222684	0.0369698	0.0238003	8.17821e-06
Chchd4	Q8VEA4	ID_0003241	4.10454	4.55343	4.00956	3.82135	4.18605	4.1994	0.169211	0.0743812	0.16819	0.0674229	0.101391	0.0683956	-1.2876	-1.00927	-1.29953	1.27691	-1.069	-1.36502	-1.14165	1.28875	1.21566	-0.36468	-0.0133145	-0.377995	0.352661	-0.096259	-0.44892	-0.19112	0.365976	0.281736	-4.41309	-0.162553	-4.57548	3.99973	-1.08059	-4.77134	-2.14004	4.14965	3.1376	0.00032157	0.872646	0.000223907	0.000812497	0.293871	0.000145045	0.0460169	0.000580154
Chchd5	Q9CQP3	ID_0003620	3.50427	3.69337	3.15978	3.29114	3.35004	3.32719	0.127822	0.0844317	0.0750578	0.218265	0.115614	0.186351	-1.04076	1.01549	-1.02489	1.26952	1.11359	-1.14003	-1.13952	1.25016	1.14131	-0.0576431	0.0221776	-0.0354655	0.344288	0.155221	-0.189067	-0.18843	0.32211	0.190687	-0.597478	0.230139	-0.367354	3.32921	1.49168	-1.7257	-1.78799	3.11674	1.83057	0.557486	0.820528	0.717556	0.00365495	0.152766	0.101194	0.0902953	0.00585313
Chchd6	Q91VN4	ID_0003942	0.742056	0.372395	-0.0147002	0.7729	-0.169453	0.337924	0.659045	0.464001	0.562501	0.378736	0.427575	0.505968	1.92394	-1.39863	1.37559	1.12809	1.47198	1.30484	-1.15311	1.57778	1.07007	0.944066	-0.484011	0.460054	0.173883	0.557753	0.38387	-0.205533	0.657895	0.0976993	3.90283	-1.94829	1.98104	0.674493	2.23206	1.44849	-0.769758	2.46407	0.402464	0.00101028	0.0668335	0.0627688	0.508403	0.0382935	0.164346	0.451235	0.0238156
Chchd7	Q8K2Q5	ID_0003173	2.42176	2.97838	2.41863	1.79248	2.21416	2.04692	0.152975	0.174855	0.0699534	0.188073	0.167563	0.146631	-1.33914	1.12279	-1.19269	1.90062	1.29216	-1.47089	1.28948	1.69277	1.54115	-0.421306	0.167083	-0.254223	0.926472	0.36978	-0.556692	0.36679	0.759389	0.624003	-3.69735	1.48751	-2.21371	7.87934	3.06828	-4.5193	3.04333	6.51067	5.10921	0.00160341	0.153854	0.0397315	2.65687e-07	0.00651218	0.000253732	0.00687908	3.6562e-06
Chd1	P40201	ID_0003833	2.6562	2.9338	2.44704	2.2363	2.21851	2.20357	0.25009	0.210625	0.156475	0.168453	0.278419	0.129101	1.01216	1.01151	1.02381	1.67611	1.38493	-1.21025	1.19725	1.65704	1.35273	0.017436	0.0165082	0.0339442	0.745118	0.469814	-0.275304	0.25973	0.72861	0.43587	0.126261	0.119369	0.245633	5.13509	3.19886	-1.81707	1.75091	5.02469	2.97183	0.900898	0.90628	0.808691	6.53158e-05	0.00488187	0.085568	0.0966525	8.31016e-05
Chd2	E9PZM4	ID_0004340	-0.0284092	0.312826	-0.0328708	-0.5052	-0.221303	-0.111349	0.312923	0.245501	0.105976	0.236125	0.198176	0.194002	-1.22075	-1.07914	-1.31736	1.38443	1.09445	-1.26495	1.08604	1.49399	1.44178	-0.287769	-0.109877	-0.397646	0.46929	0.130206	-0.339084	0.11908	0.579167	0.527852	-2.09156	-0.82194	-2.91174	3.38701	0.912621	-2.31221	0.834467	4.14732	3.60086	0.0506348	0.421658	0.00917133	0.00321316	0.373271	0.032558	0.414745	0.000583193
Chd4	Q6PDQ2	ID_0001089	5.65409	5.85689	5.56976	5.29066	5.42737	5.45451	0.175909	0.086078	0.117259	0.0683723	0.0623309	0.0929419	-1.09939	-1.019	-1.12028	1.34127	1.16537	-1.15093	1.09921	1.36675	1.30554	-0.136701	-0.0271541	-0.163855	0.423599	0.220794	-0.202804	0.136469	0.450753	0.384649	-2.24542	-0.446197	-2.69156	6.4151	3.34403	-2.88721	2.0668	6.82607	5.8237	0.0372768	0.660673	0.0147425	4.43242e-06	0.00353626	0.00967362	0.0531526	1.95381e-06
Chdh	Q8BJ64	ID_0000433	9.66203	9.76626	9.39782	9.28808	9.22668	9.28971	0.25209	0.148699	0.21502	0.0799003	0.08361	0.0798989	1.04335	-1.04455	-1.00116	1.41247	1.31377	-1.07513	1.09399	1.4754	1.31529	0.0612187	-0.0628859	-0.00166714	0.498217	0.39371	-0.104506	0.129593	0.561102	0.395377	0.679393	-0.697868	-0.0184881	5.0577	4.00252	-0.993081	1.32224	5.6998	4.0196	0.505366	0.494004	0.985449	7.73174e-05	0.000807418	0.33358	0.202326	1.94484e-05
Cherp	Q8CGZ0	ID_0002699	5.59352	5.76553	5.39277	5.14714	5.31948	5.2099	0.197199	0.10491	0.0733525	0.0535074	0.0241545	0.123054	-1.12689	1.07891	-1.04447	1.48409	1.3173	-1.12662	1.14617	1.37555	1.37588	-0.172343	0.10957	-0.0627731	0.569574	0.397579	-0.171996	0.196821	0.460005	0.460352	-2.37746	1.51191	-0.865655	7.2462	5.05787	-2.05808	2.50313	5.85405	5.85505	0.0284878	0.147581	0.397851	8.65878e-07	7.72902e-05	0.0540653	0.0219526	1.40605e-05
Chid1	Q922Q9	ID_0002654	5.13876	5.1785	4.89416	5.07502	5.043	5.03718	0.126092	0.153226	0.151707	0.10726	0.174964	0.152127	1.02242	1.00403	1.02654	1.11696	1.08665	-1.02789	-1.09034	1.11248	1.05855	0.0319898	0.00580049	0.0377903	0.159574	0.119882	-0.0396919	-0.124778	0.153773	0.0820916	0.341976	0.0619951	0.40397	1.57295	1.18141	-0.367922	-1.2274	1.51582	0.809146	0.736253	0.951237	0.690901	0.132806	0.252519	0.717139	0.23518	0.146595
Chka	O54804	ID_0004497	0.744626	1.15903	1.20326	1.65909	2.41571	2.2158	0.181814	0.111111	0.193458	0.296198	0.179219	0.189532	-1.68908	1.14792	-1.47142	-2.08937	-2.78211	-1.33155	-2.02528	-2.39844	-1.89076	-0.756237	0.199028	-0.557208	-1.06307	-1.47618	-0.413111	-1.01812	-1.26209	-0.918969	-5.54415	1.50517	-4.05276	-6.7967	-9.03911	-2.26754	-6.53829	-8.12174	-5.50889	2.70602e-05	0.149291	0.000721192	2.07006e-06	3.49494e-08	0.0356484	3.45914e-06	1.71421e-07
Chkb	O55229	ID_0003242	2.30961	2.29066	2.65882	2.92569	2.78604	2.78576	0.491784	0.233767	0.238069	0.124334	0.132544	0.24781	1.10269	-1.00288	1.09952	-1.46827	-1.4417	1.01843	-1.13798	-1.46405	-1.58518	0.141025	-0.00415106	0.136874	-0.554114	-0.527773	0.0263418	-0.186475	-0.549963	-0.664647	1.37662	-0.0403234	1.33609	-4.83248	-4.6075	0.211735	-1.65834	-4.7963	-5.82672	0.185187	0.968271	0.197845	0.000126737	0.000208527	0.834646	0.114237	0.000137266
Chm	Q9QXG2	ID_0004199	1.17547	0.847454	1.36037	1.86349	1.73231	1.67464	0.336614	0.156884	0.194836	0.118402	0.0890516	0.134321	1.09524	1.03888	1.13783	-1.81046	-1.43759	1.25937	-1.26769	-1.88085	-1.63573	0.131253	0.0550303	0.186283	-0.856357	-0.523649	0.332707	-0.342205	-0.911387	-0.709932	1.33138	0.552379	1.88333	-7.33878	-4.63244	2.60862	-3.07796	-7.82985	-6.33458	0.19936	0.587351	0.0755978	7.26053e-07	0.000197291	0.0175845	0.00637503	2.90829e-07
Chmp1a	Q921W0	ID_0003508	2.65757	2.57464	2.35869	2.79714	2.75444	2.61614	0.206511	0.00371526	0.228456	0.0605201	0.0788901	0.191126	1.03009	1.1005	1.13362	-1.03483	1.02309	1.05873	-1.20117	-1.13883	-1.10803	0.042776	0.138163	0.180939	-0.049393	0.0329395	0.0823325	-0.264443	-0.187555	-0.147999	0.417769	1.34007	1.75762	-0.438043	0.293297	0.687389	-2.31919	-1.67131	-1.32599	0.680961	0.196574	0.0954747	0.666465	0.772585	0.50043	0.0320982	0.111619
Chmp1b	Q99LU0	ID_0003621	3.9924	3.8606	4.06107	4.11247	4.19638	4.0405	0.107046	0.124641	0.354778	0.113212	0.114261	0.18992	-1.05984	1.11341	1.05054	-1.16839	-1.06672	1.09531	-1.01496	-1.30089	-1.12063	-0.0838528	0.15498	0.0711273	-0.224524	-0.0931782	0.131345	-0.0214182	-0.379504	-0.164305	-1.12012	2.06707	0.94701	-2.73437	-1.13914	1.50145	-0.262364	-4.63536	-2.01147	0.277102	0.0531238	0.355933	0.0134529	0.26929	0.150242	0.795963	0.000196013
Chmp2a	Q9DB34	ID_0002504	3.60678	3.42672	3.65365	3.97524	4.08687	3.99413	0.287989	0.263805	0.314925	0.106548	0.0586741	0.152557	-1.07997	1.06557	-1.01351	-1.53013	-1.35038	1.13311	-1.30711	-1.63047	-1.33238	-0.110995	0.0916313	-0.0193636	-0.613658	-0.433365	0.180294	-0.386378	-0.70529	-0.414001	-1.36333	1.12601	-0.237358	-6.80803	-4.8383	1.8629	-4.32075	-7.83841	-4.62023	0.189266	0.274665	0.815008	2.0244e-06	0.000125122	0.078557	0.000395321	2.86311e-07
Chmp2b	Q8BJF9	ID_0004341	2.21288	1.95483	1.98815	2.23834	2.0676	1.80339	0.483388	0.388296	0.516937	0.0855707	0.109641	0.109624	1.12359	1.20144	1.34992	1.07213	1.28515	1.19869	1.10131	-1.12061	-1.0504	0.168113	0.264764	0.432877	0.100477	0.361936	0.261458	0.139225	-0.164287	-0.0709413	1.17009	1.80287	2.97008	0.625994	2.28974	1.56131	0.869327	-1.0364	-0.457937	0.256933	0.0878488	0.00807612	0.539025	0.0340801	0.135524	0.395892	0.313476
Chmp3	Q9CQ10	ID_0003335	2.36441	2.22866	2.29099	2.71891	2.62015	2.51883	0.0390716	0.0569363	0.184168	0.0144347	0.099533	0.100759	1.07055	1.07296	1.14865	-1.23254	-1.12163	1.09888	-1.17937	-1.32247	-1.28837	0.0983482	0.101597	0.199945	-0.301639	-0.165601	0.136038	-0.238018	-0.403236	-0.365546	1.36316	1.39725	2.76004	-3.74717	-2.07306	1.57894	-2.96787	-5.02687	-4.6076	0.189319	0.178999	0.0127318	0.00143363	0.052505	0.131426	0.00811511	8.27062e-05
Chmp4b	Q9D8B3	ID_0002551	5.15559	5.06039	4.85509	5.4194	5.32979	5.20458	0.26671	0.197963	0.126032	0.0476625	0.0681002	0.144358	1.06409	1.0907	1.1606	-1.09876	-1.02861	1.0682	-1.26696	-1.19842	-1.1938	0.0896212	0.125251	0.214872	-0.135877	-0.0406949	0.0951825	-0.341369	-0.261128	-0.255567	0.876647	1.22449	2.10098	-1.22257	-0.366384	0.80484	-3.06624	-2.35037	-2.30208	0.392005	0.23625	0.0497061	0.236955	0.718267	0.431212	0.00654147	0.0301163
Chmp5	Q9D7S9	ID_0002461	4.77276	5.20341	5.01199	4.74782	5.22227	5.10459	0.316925	0.148149	0.0705231	0.127748	0.218833	0.153262	-1.3893	1.08501	-1.28045	1.07582	-1.25271	-1.3477	-1.06142	-1.00854	1.02214	-0.474355	0.11771	-0.356646	0.105441	-0.325054	-0.430494	-0.085992	-0.0122692	0.0315919	-3.80029	0.945524	-2.8559	0.780544	-2.39815	-2.98743	-0.635841	-0.0908641	0.232522	0.00127228	0.356671	0.0103533	0.445019	0.0272997	0.0077755	0.532727	0.928585
Chmp6	P0C0A3	ID_0004342	1.81631	1.71462	1.86254	1.99683	1.77446	1.87972	0.140072	0.0374386	0.205324	0.135818	0.121982	0.222244	1.16599	-1.07767	1.08196	-1.10131	-1.0244	1.07508	1.00919	-1.02194	-1.10835	0.221553	-0.10791	0.113643	-0.139219	-0.0347759	0.104443	0.0131941	-0.0313084	-0.148419	2.42951	-1.17625	1.25395	-1.39187	-0.350258	0.979355	0.133333	-0.311321	-1.50305	0.0255863	0.254522	0.225592	0.180597	0.730131	0.340135	0.895381	0.759064
Chn2	Q80XD1	ID_0004498	1.03626	0.967453	1.3594	1.6584	1.56352	1.47252	0.375366	0.144158	0.0949673	0.152516	0.0773024	0.21016	1.07019	1.06238	1.13695	-1.44496	-1.37218	1.05304	-1.10135	-1.5351	-1.56009	0.0978623	0.0873029	0.185165	-0.531025	-0.456468	0.0745571	-0.13927	-0.618328	-0.641633	0.849249	0.749067	1.59764	-3.99261	-3.4539	0.512066	-1.08467	-4.67039	-4.90031	0.406681	0.463307	0.127192	0.000825608	0.00276727	0.61471	0.292106	0.000181356
Chordc1	Q9D1P4	ID_0002417	5.84013	5.62947	6.08845	6.71393	6.57267	6.50818	0.415083	0.405879	0.293685	0.0972718	0.0476213	0.0877576	1.10274	1.0459	1.15335	-1.90182	-1.64363	1.15708	-1.3838	-1.9891	-1.89569	0.141094	0.0647401	0.205834	-0.927378	-0.716889	0.210489	-0.468635	-0.992118	-0.922723	1.15133	0.528742	1.68007	-7.00046	-5.4109	1.49665	-3.53502	-7.48728	-6.95896	0.264371	0.603319	0.109879	1.3897e-06	3.59835e-05	0.151478	0.00230786	5.48699e-07
Chp1	P61022	ID_0001842	6.15064	6.07042	5.9107	5.89309	5.49674	5.58054	0.208961	0.244643	0.245806	0.0755684	0.136282	0.123427	1.31626	-1.05984	1.24193	1.43477	1.51682	1.05719	1.28444	1.52064	1.22134	0.396441	-0.0838528	0.312589	0.520823	0.601052	0.0802287	0.36114	0.604676	0.288463	4.15951	-0.879821	3.28008	5.03386	5.80786	0.728375	3.49181	5.84372	2.78729	0.000567456	0.390328	0.004077	8.14514e-05	1.549e-05	0.475573	0.00254233	1.43677e-05
Chpt1	Q8C025	ID_0004499	3.45039	2.96523	2.49537	3.46041	2.62409	2.69137	0.10038	0.292334	0.225051	0.245266	0.0923261	0.0435183	1.78574	-1.048	1.70395	1.22841	1.71717	1.39788	-1.12751	1.28738	1.00776	0.836525	-0.0676434	0.768882	0.296797	0.780034	0.483236	-0.173143	0.364441	0.0111519	7.11693	-0.561397	6.5599	2.30228	6.16131	3.61846	-1.31375	2.82002	0.0902427	1.10943e-06	0.581316	3.31262e-06	0.0332229	7.4341e-06	0.00191413	0.205113	0.0111887
Chtop	Q9CY57	ID_0003720	3.99691	4.32473	3.93903	3.45952	3.68366	3.71361	0.224594	0.219701	0.0781006	0.130987	0.0935929	0.049314	-1.16739	-1.02129	-1.19224	1.5545	1.23861	-1.25504	1.18919	1.58759	1.47672	-0.223284	-0.0303895	-0.253674	0.636448	0.30872	-0.327728	0.249983	0.666837	0.562394	-2.61049	-0.35784	-2.96814	7.02892	3.38082	-3.42397	2.73325	7.35895	6.11828	0.0175149	0.724544	0.00811035	1.31504e-06	0.00325786	0.00295872	0.0134852	6.98828e-07
Chuk	Q60680	ID_0004343	1.15677	0.686933	0.984166	1.37158	1.13732	1.18957	0.284635	0.282031	0.415308	0.217051	0.10654	0.0865892	1.17966	-1.03598	1.13869	-1.45637	-1.05205	1.38431	-1.18466	-1.40579	-1.19796	0.238366	-0.0509936	0.187373	-0.542377	-0.0732068	0.46917	-0.244467	-0.491383	-0.26058	2.01386	-0.425796	1.589	-3.99288	-0.562937	3.24784	-1.85167	-3.60674	-2.02518	0.0589171	0.675207	0.129135	0.000825098	0.580288	0.00437964	0.0802265	0.00196512
Ciao1	Q99KN2	ID_0002234	4.89786	4.21479	4.69221	5.06007	4.62676	4.83255	0.0952907	0.132522	0.12092	0.050518	0.115843	0.0774253	1.35051	-1.15345	1.17084	-1.54441	1.03947	1.60537	-1.10936	-1.33895	-1.12639	0.433506	-0.205959	0.227546	-0.627056	0.0558456	0.682902	-0.14973	-0.421097	-0.171701	5.98844	-2.84081	3.15015	-7.89819	0.711864	8.09771	-1.90416	-5.29388	-2.1917	1.06243e-05	0.0106972	0.00543717	2.56714e-07	0.485497	1.78971e-07	0.0726825	4.62937e-05
Ciao2b	Q9D187	ID_0003943	0.749951	0.535922	1.03969	1.47635	1.28169	1.31407	0.579925	0.319719	0.163829	0.0987598	0.152525	0.196035	1.14282	-1.02382	1.11624	-1.77411	-1.51643	1.16993	-1.25738	-1.73285	-1.69269	0.1926	-0.0339568	0.158643	-0.827099	-0.600675	0.226424	-0.330422	-0.793143	-0.759318	1.63258	-0.284941	1.34772	-5.95301	-4.41811	1.47823	-2.49891	-5.69917	-5.63087	0.11959	0.778879	0.194147	1.14363e-05	0.000317983	0.156299	0.0221473	1.94746e-05
Ciapin1	Q8WTY4	ID_0002874	3.67565	3.45205	3.82633	4.18888	4.09066	4.08416	0.188342	0.239591	0.201378	0.0737891	0.0799239	0.205982	1.07024	1.00396	1.07448	-1.5831	-1.35582	1.16763	-1.2214	-1.58937	-1.4568	0.0979309	0.00570608	0.103637	-0.662753	-0.439168	0.223585	-0.288531	-0.668459	-0.542805	1.0716	0.0623047	1.13388	-6.53539	-4.36422	2.05347	-2.88125	-6.59248	-5.4043	0.297785	0.950994	0.271437	3.47932e-06	0.00035868	0.0545539	0.00979966	3.10373e-06
Cideb	O70303	ID_0003020	3.3403	3.29664	3.11734	3.41088	3.21055	3.2856	0.162106	0.250839	0.189858	0.150453	0.113563	0.123366	1.14861	-1.05389	1.08987	1.03064	1.06163	1.03007	-1.09873	1.08618	-1.0266	0.199886	-0.0757263	0.12416	0.043538	0.0862869	0.042749	-0.135839	0.119264	-0.0378731	2.22571	-0.84008	1.38579	0.446526	0.88639	0.413003	-1.38347	1.22057	-0.390379	0.038786	0.411671	0.182417	0.66044	0.386872	0.684388	0.183114	0.237695
Cirbp	P60824	ID_0004344	0.465906	0.80596	0.998942	-0.123481	0.350728	0.38357	0.378648	0.063245	0.298474	0.381767	0.161583	0.128482	-1.38643	-1.02299	-1.41831	1.33395	1.05631	-1.26284	1.52329	1.36462	1.49816	-0.471372	-0.0327958	-0.504168	0.415705	0.0790277	-0.336677	0.607193	0.448501	0.583196	-2.54908	-0.184559	-2.7326	2.24002	0.41339	-1.71015	3.32337	2.41086	2.94045	0.0199368	0.855599	0.0135041	0.0376848	0.68411	0.104084	0.00370277	0.0265926
Cisd1	Q91WS0	ID_0000964	9.86864	9.97494	9.67304	9.55652	9.58577	9.52129	0.250644	0.170163	0.210127	0.127427	0.0513161	0.145643	-1.0207	1.04569	1.02448	1.40298	1.30299	-1.07674	1.1379	1.34168	1.27185	-0.0295538	0.0644525	0.0348987	0.488494	0.381822	-0.106672	0.18637	0.424041	0.346923	-0.371425	0.810327	0.438913	5.62862	4.40582	-1.15093	2.15613	4.88285	4.00179	0.714573	0.428132	0.665846	2.26114e-05	0.000326831	0.264533	0.0445718	0.00011343
Cisd2	Q9CQB5	ID_0002327	6.52394	6.57767	6.28511	6.38662	6.36529	6.33871	0.293458	0.129949	0.217712	0.0831227	0.0927093	0.115344	1.01482	1.01869	1.03378	1.20311	1.15892	-1.03813	-1.01812	1.18104	1.12105	0.0212173	0.0267135	0.0479308	0.26677	0.212778	-0.0539919	-0.0259068	0.240056	0.164847	0.231751	0.291842	0.523593	2.68217	2.14001	-0.509784	-0.260886	2.41334	1.65765	0.819295	0.773679	0.606825	0.0150408	0.0460197	0.616277	0.797085	0.0264566
Cisd3	B1AR13	ID_0002124	6.78562	6.99306	6.64672	6.55803	6.61498	6.55233	0.258677	0.247494	0.223399	0.0875117	0.159546	0.188519	-1.04027	1.04441	1.00398	1.38531	1.1997	-1.15471	1.08962	1.3264	1.19495	-0.05696	0.0626884	0.00572843	0.470204	0.262677	-0.207526	0.123823	0.407515	0.256949	-0.507079	0.558086	0.0510117	3.84978	2.15267	-1.59537	1.01547	3.33564	2.10569	0.618136	0.583528	0.959867	0.00113827	0.0448792	0.127699	0.323079	0.00360302
Ckap5	A2AGT5	ID_0001753	5.01891	4.83062	5.19269	5.28122	5.11913	5.27403	0.128914	0.0621387	0.115988	0.0879913	0.0395414	0.0511747	1.11893	-1.11335	1.00501	-1.37438	-1.20614	1.13948	-1.06929	-1.23445	-1.21219	0.162118	-0.154909	0.00720988	-0.458782	-0.270402	0.18838	-0.0966489	-0.303873	-0.277612	2.80929	-2.68432	0.125007	-7.30794	-4.3143	2.81761	-1.54365	-4.83799	-4.42939	0.0114509	0.0149722	0.901877	7.69821e-07	0.000401071	0.0112472	0.139736	0.000125207
Clasp1	Q80TV8	ID_0002655	1.10436	0.965516	1.0904	1.21361	1.25773	1.19961	0.111984	0.319112	0.280946	0.131966	0.0879603	0.171329	-1.02968	1.03884	1.0089	-1.20874	-1.10498	1.09391	-1.10962	-1.2557	-1.11482	-0.0421899	0.0549795	0.0127897	-0.273507	-0.144019	0.129488	-0.15007	-0.328486	-0.156809	-0.48558	0.632238	0.146617	-2.82352	-1.50535	1.24809	-1.56695	-3.40273	-1.64027	0.63301	0.535027	0.885033	0.0111044	0.149246	0.227681	0.1342	0.0031024
Clcc1	Q99LI2	ID_0001733	5.80363	5.80167	5.45636	5.62964	5.47936	5.43788	0.285374	0.263504	0.285527	0.112863	0.0855241	0.0728584	1.10985	1.02915	1.1422	1.32301	1.3248	1.00135	1.04148	1.28554	1.15987	0.150359	0.0414527	0.191812	0.403825	0.405772	0.00194728	0.0586382	0.362372	0.21396	1.62675	0.448377	2.07511	4.02576	4.04517	0.0182493	0.584439	3.6127	2.13343	0.120833	0.659128	0.0522953	0.000766311	0.000733606	0.985637	0.566039	0.00193901
Clcn3	P51791	ID_0003622	2.51603	2.61897	2.30877	2.28715	2.23021	2.04968	0.100536	0.151376	0.0741564	0.0552178	0.153529	0.140926	1.04024	1.13327	1.17887	1.48584	1.38348	-1.07399	1.19829	1.31111	1.17357	0.0569154	0.180486	0.237401	0.571279	0.4683	-0.102979	0.260977	0.390794	0.230899	0.625259	1.96018	2.58481	5.83262	4.75829	-1.00872	2.62436	4.0236	2.3714	0.539496	0.0653314	0.0184919	1.4706e-05	0.000149288	0.326221	0.0170079	0.000770054
Clcn7	O70496	ID_0003509	3.00924	2.69202	2.53187	2.71861	2.3458	2.52093	0.0534665	0.149363	0.19686	0.105948	0.188439	0.115073	1.29485	-1.12905	1.14685	1.1268	1.40391	1.24592	1.00839	1.27222	1.22415	0.372787	-0.175113	0.197674	0.172233	0.48945	0.317216	0.0120597	0.347347	0.291776	3.6228	-1.68901	1.93574	1.55425	4.47784	2.74266	0.107993	3.11291	2.6889	0.00189555	0.10813	0.0684527	0.137195	0.000278294	0.0132157	0.915173	0.00590271
Cldn1	O88551	ID_0004500	1.71302	2.05829	1.59945	1.63389	1.95542	1.77151	0.122122	0.0980815	0.115521	0.164523	0.138645	0.257528	-1.24986	1.13593	-1.1003	1.22177	-1.03965	-1.27021	-1.12502	1.07557	1.05834	-0.321771	0.183872	-0.137899	0.288967	-0.0560999	-0.345067	-0.169956	0.105095	0.0817992	-2.73317	1.5755	-1.15992	2.30076	-0.436516	-2.56689	-1.31138	0.844703	0.631648	0.0134874	0.132216	0.260945	0.0333254	0.667553	0.0192036	0.205895	0.40915
Cldn12	Q9ET43	ID_0004891	0.541804	0.295624	0.0600555	0.0680998	-0.194236	-0.216001	0.238956	0.290367	0.348447	0.155425	0.247763	0.167166	1.20004	1.01576	1.21895	1.43802	1.70465	1.18541	1.22338	1.41571	1.39845	0.263083	0.0225613	0.285645	0.524085	0.769472	0.245387	0.290867	0.501524	0.483827	1.54929	0.1302	1.67937	2.9021	4.3466	1.35325	1.57889	2.78153	2.79113	0.138379	0.897824	0.110019	0.00936572	0.0003731	0.192406	0.131436	0.0121569
Cldn3	Q9Z0G9	ID_0003623	1.73596	1.72539	1.71965	1.81254	1.98169	2.12411	0.882756	1.03714	0.973561	0.688537	0.959938	0.271137	-1.14557	-1.06124	-1.21573	-1.33401	-1.33673	-1.00204	-1.34185	-1.25702	-1.09953	-0.196068	-0.0857527	-0.281821	-0.415766	-0.41871	-0.00294415	-0.424223	-0.330013	-0.136889	-0.466817	-0.207385	-0.675431	-0.907627	-0.914672	-0.00591558	-0.925772	-0.716227	-0.295003	0.646123	0.837992	0.507821	0.375836	0.372222	0.995344	0.366575	0.482863
Clec16a	Q80U30	ID_0004613	-2.13089	-2.46934	-2.6345	-1.93865	-2.12162	-2.04827	0.201111	0.607713	0.0760889	0.268753	0.389533	0.197497	1.13478	-1.04905	1.08173	-1.31786	-1.04663	1.25915	-1.4824	-1.25625	-1.13217	0.182414	-0.0690793	0.113335	-0.398201	-0.0657545	0.332446	-0.567931	-0.329121	-0.17909	0.81569	-0.306771	0.509291	-1.58392	-0.269006	1.24094	-2.22751	-1.30383	-0.737265	0.425134	0.76247	0.616615	0.130285	0.790925	0.230253	0.0386457	0.208404
Clec2d	Q91V08	ID_0003426	2.56674	2.77137	2.38088	1.87733	2.11853	2.03858	0.246166	0.147392	0.272025	0.183752	0.132739	0.139975	-1.18234	1.05691	-1.11868	1.67323	1.45231	-1.15212	1.27674	1.58314	1.62467	-0.241646	0.0798473	-0.161798	0.742638	0.538351	-0.204287	0.352469	0.662791	0.700149	-1.83696	0.612409	-1.22513	5.42219	3.89466	-1.43546	2.52718	4.85839	5.02245	0.0824602	0.547779	0.236011	3.51219e-05	0.00102902	0.167976	0.020875	0.000119705
Clic1	Q9Z1Q5	ID_0002875	3.90013	3.69063	4.35184	4.16879	4.44003	4.43794	0.210981	0.300502	0.196337	0.0966437	0.176557	0.182227	-1.20678	1.00147	-1.20501	-1.68152	-1.45431	1.15623	-1.06336	-1.68399	-1.20689	-0.271162	0.00211753	-0.269045	-0.749764	-0.540334	0.20943	-0.0886259	-0.751881	-0.271289	-2.08931	0.0164004	-2.07293	-5.24414	-3.80437	1.36283	-0.631733	-5.25909	-1.9014	0.0508596	0.987092	0.0525188	5.15494e-05	0.00126064	0.189422	0.535349	4.99087e-05
Clic4	Q9QYB1	ID_0001539	5.37843	5.00805	5.73639	5.80839	5.57436	5.61391	0.554503	0.395917	0.28202	0.0939128	0.0580684	0.113397	1.17624	-1.02782	1.1444	-1.57177	-1.21611	1.29246	1.05351	-1.52922	-1.39171	0.234182	-0.0395919	0.19459	-0.652389	-0.282269	0.37012	0.075203	-0.612797	-0.47686	1.57008	-0.265471	1.30464	-4.02301	-1.74353	2.14495	0.464662	-3.77885	-2.94523	0.133471	0.793605	0.208134	0.000771071	0.097963	0.0455713	0.647637	0.00133509
Clint1	Q99KN9	ID_0001644	6.14042	6.20111	6.21393	6.07223	6.17515	6.1739	0.0763333	0.0227571	0.0602134	0.073491	0.0190005	0.0984267	-1.07395	1.00087	-1.07302	1.01705	-1.02548	-1.04297	1.02613	1.01617	1.04636	-0.10293	0.00125318	-0.101677	0.0243954	-0.0363033	-0.0606986	0.0372158	0.0231422	0.0653733	-1.75656	0.0213796	-1.73518	0.383461	-0.570767	-0.89683	0.58495	0.363762	1.0281	0.0956606	0.983174	0.0994656	0.705783	0.575078	0.38142	0.565702	0.720192
Clip1	Q922J3	ID_0002166	4.41447	4.23519	4.36036	4.68499	4.51504	4.49548	0.0778475	0.0437777	0.0959618	0.0620871	0.061498	0.0741008	1.12502	1.01364	1.14037	-1.19815	-1.05814	1.13232	-1.09857	-1.21449	-1.20667	0.16995	0.0195467	0.189497	-0.26081	-0.0815341	0.179276	-0.135621	-0.280357	-0.271031	2.79319	0.320448	3.11351	-3.9161	-1.22943	2.52775	-2.04269	-4.21073	-4.0961	0.0118554	0.752247	0.00589491	0.000980574	0.234435	0.0208502	0.0557122	0.000505847
Clk4	O35493	ID_0004614	-0.754246	-0.595302	-0.919241	-1.37397	-1.24925	-1.54075	0.117184	0.101306	0.239073	0.232592	0.417041	0.342592	-1.09309	1.22407	1.11982	1.86777	1.66581	-1.12124	1.4951	1.52587	1.48757	-0.128418	0.291686	0.163267	0.90132	0.736226	-0.165095	0.580239	0.609634	0.572958	-0.727323	1.63238	0.905985	4.88864	3.94517	-0.889284	3.07038	3.37717	3.10662	0.476202	0.119633	0.376681	0.000111996	0.000918527	0.385355	0.0064821	0.00328447
Clmn	Q8C5W0	ID_0001000	6.9511	7.07388	6.85631	6.7046	6.69571	6.66068	0.0796109	0.0952533	0.152315	0.0531853	0.0799302	0.109108	1.00617	1.02459	1.03091	1.34645	1.23661	-1.08883	1.15793	1.31414	1.19953	0.00887399	0.0350445	0.0439185	0.429164	0.306392	-0.122772	0.211549	0.394119	0.262473	0.136063	0.537428	0.673494	6.05434	4.32437	-1.62607	2.98695	5.5592	3.7039	0.893252	0.597427	0.509024	9.26804e-06	0.000392132	0.120978	0.0077837	2.62064e-05
Cln5	Q3UMW8	ID_0003427	3.05497	3.07785	2.94041	2.63825	2.64573	2.57954	0.22939	0.124017	0.152414	0.0664594	0.0847158	0.0540816	-1.00444	1.04622	1.04159	1.43239	1.41057	-1.01547	1.30222	1.36912	1.35425	-0.00639804	0.0651819	0.0587838	0.518427	0.496277	-0.0221499	0.380973	0.453245	0.437493	-0.0775412	0.788175	0.710562	5.88598	5.62913	-0.240557	4.3017	5.15873	4.97302	0.939032	0.440653	0.486285	1.31521e-05	2.25872e-05	0.812564	0.000412546	6.20427e-05
Cln8	Q9QUK3	ID_0004615	0.0871157	0.0674772	-0.134165	-0.496699	-0.78906	-0.953386	0.321093	0.0264309	0.25393	0.30152	0.341321	0.37861	1.22474	1.12003	1.37175	2.03563	2.06425	1.01406	1.77076	1.81747	1.50482	0.292481	0.163539	0.456019	1.02547	1.04561	0.0201418	0.824366	0.861934	0.589595	1.38957	0.752373	2.13967	4.64687	4.74477	0.0927865	3.6786	3.95491	2.76799	0.181282	0.461365	0.0460507	0.000191071	0.000153817	0.927078	0.0016724	0.000898634
Clpb	Q60649	ID_0001476	6.77259	6.7597	6.33145	6.32383	6.19608	6.16696	0.195652	0.089772	0.108426	0.108986	0.0885239	0.0446919	1.09257	1.02042	1.11488	1.51959	1.53313	1.00891	1.12927	1.48918	1.37516	0.127724	0.0291585	0.156883	0.60368	0.616477	0.0127972	0.175394	0.574521	0.459595	1.64913	0.376687	2.02579	7.16512	7.31657	0.142396	2.08674	6.8185	5.45199	0.116128	0.710725	0.0575717	1.01124e-06	7.57305e-07	0.888318	0.0511166	1.98311e-06
Clpp	O88696	ID_0001192	7.15695	7.44222	6.98602	6.76334	6.99789	6.91696	0.315887	0.118221	0.19739	0.114931	0.137517	0.191463	-1.17646	1.05774	-1.11224	1.48429	1.21774	-1.21888	1.08181	1.40326	1.35442	-0.234454	0.0809891	-0.153465	0.569772	0.284212	-0.28556	0.113447	0.488783	0.437677	-3.04693	1.05187	-1.99495	6.80694	3.39897	-3.20408	1.3576	5.83794	5.23722	0.00682489	0.306506	0.0611092	2.02875e-06	0.00312856	0.00482574	0.191044	1.45429e-05
Clptm1	Q8VBZ3	ID_0001692	5.66679	5.70706	5.31501	5.57355	5.36062	5.36321	0.258736	0.138157	0.254999	0.15636	0.105364	0.112774	1.15915	-1.00188	1.15697	1.29961	1.26384	-1.0283	-1.00965	1.30206	1.09238	0.213063	-0.00271528	0.210348	0.378083	0.337817	-0.0402665	-0.01386	0.380799	0.127469	2.36777	-0.030164	2.33761	3.87215	3.4597	-0.387744	-0.14186	3.89993	1.30588	0.0290609	0.976262	0.0309133	0.00108244	0.00273164	0.702665	0.888736	0.00101689
Clptm1l	Q8BXA5	ID_0003721	4.09713	3.91881	3.59993	4.07107	3.8047	3.71426	0.267881	0.278234	0.301006	0.195694	0.118405	0.156131	1.20269	1.0643	1.28003	1.19649	1.35343	1.13117	-1.04222	1.1242	1.05734	0.266269	0.0899112	0.35618	0.25881	0.436624	0.177814	-0.0596609	0.168899	0.0804443	3.03473	1.01588	4.04964	2.70566	4.58734	1.76478	-0.617499	1.76956	0.851986	0.00701017	0.32289	0.000726277	0.0143053	0.000218082	0.0942305	0.54449	0.0934078
Clpx	Q9JHS4	ID_0000695	8.6618	8.93098	8.47269	8.13495	8.23918	8.1428	0.252947	0.164148	0.223371	0.114388	0.113261	0.129006	-1.07497	1.06916	-1.00544	1.77565	1.47288	-1.20556	1.29211	1.66079	1.48089	-0.104299	0.0964786	-0.00782086	0.828351	0.558643	-0.269708	0.369727	0.731872	0.566463	-1.49537	1.38317	-0.1122	10.8517	7.34575	-3.30771	4.87267	9.58252	7.44896	0.151809	0.183206	0.911883	2.02114e-09	7.16528e-07	0.00383409	0.000116	1.43045e-08
Clta	O08585	ID_0001598	6.6565	6.97776	6.71951	6.27227	6.64689	6.55483	0.0563705	0.140435	0.0250041	0.0639766	0.0882301	0.0493385	-1.29649	1.06588	-1.21635	1.33623	1.06948	-1.24943	1.11721	1.25364	1.30086	-0.374609	0.0920463	-0.282563	0.418171	0.0969055	-0.321266	0.159903	0.326125	0.379468	-5.91871	1.45245	-4.46632	6.07029	1.40887	-4.38178	2.32395	4.73229	5.52329	1.22835e-05	0.163254	0.000285538	8.9675e-06	0.175587	0.000344871	0.0317877	0.000158124
Cltb	Q6IRU5-2	ID_0001734	7.1579	7.10905	6.97002	6.77958	6.74321	6.67363	0.171118	0.11405	0.21054	0.0653196	0.0997722	0.127001	1.02552	1.04939	1.07616	1.33626	1.38225	1.03442	1.21343	1.27337	1.28443	0.0363505	0.0695487	0.105899	0.418205	0.467022	0.0488172	0.27909	0.348656	0.361123	0.42147	0.806741	1.22823	4.4636	4.98384	0.488936	2.98022	3.72029	3.85223	0.678306	0.430143	0.234875	0.000287276	9.08736e-05	0.630677	0.00789897	0.00152289
Cltc	Q68FD5	ID_0000190	10.4958	10.5307	10.6293	10.2949	10.3785	10.4429	0.0826041	0.0579627	0.111071	0.0702316	0.0442762	0.0884715	-1.05975	-1.04562	-1.1081	1.05467	1.02947	-1.02447	1.12919	1.10278	1.14075	-0.0837245	-0.0643585	-0.148083	0.0767873	0.041905	-0.0348823	0.175292	0.141146	0.189988	-1.36217	-1.04544	-2.40761	1.14734	0.62643	-0.489638	2.61577	2.11027	2.84415	0.189625	0.309391	0.0267718	0.265973	0.538745	0.63019	0.0173202	0.0488051
Clu	Q06890	ID_0002040	6.01065	6.15125	5.79842	5.82791	6.04405	6.06789	0.166481	0.173461	0.262287	0.115673	0.19961	0.240154	-1.16165	-1.01664	-1.18098	1.06944	-1.03078	-1.10236	-1.19413	1.08723	1.14571	-0.216174	-0.0238058	-0.23998	0.0968494	-0.0437403	-0.14059	-0.25596	0.120655	0.19624	-1.67199	-0.184056	-1.85602	0.689718	-0.311635	-0.941131	-1.82426	0.859293	1.39862	0.111483	0.855987	0.0795756	0.498998	0.758829	0.358858	0.0844327	0.40126
Cluh	Q5SW19	ID_0000443	7.86241	7.8146	8.29587	8.24407	8.36047	8.31057	0.336807	0.220608	0.238078	0.054308	0.0445079	0.117635	-1.08414	1.03546	-1.04701	-1.4505	-1.40351	1.03348	-1.03922	-1.50194	-1.3405	-0.116552	0.050278	-0.0662742	-0.536548	-0.489042	0.0475062	-0.0555008	-0.586826	-0.422767	-1.36259	0.587469	-0.775116	-5.80176	-5.28662	0.484252	-0.597931	-6.34306	-4.57247	0.189495	0.564045	0.448141	1.56896e-05	4.70256e-05	0.633934	0.557191	5.12885e-06
Clybl	Q8R4N0	ID_0000523	8.97042	9.57459	9.07152	8.46169	9.13275	8.91528	0.29826	0.212519	0.188369	0.0249207	0.0879967	0.16774	-1.5922	1.16265	-1.36946	1.60483	1.05548	-1.52047	1.13238	1.38032	1.44544	-0.671024	0.217417	-0.453607	0.682418	0.0779019	-0.604516	0.179362	0.465001	0.531508	-6.37776	2.05678	-4.32243	5.90785	0.680252	-4.91913	1.56389	4.01654	4.66104	4.78029e-06	0.0542025	0.000393835	1.25648e-05	0.504834	0.000104735	0.134918	0.000782365
Cmah	Q61419	ID_0001969	4.72048	4.87288	5.11413	5.23062	5.58274	5.45237	0.252482	0.244209	0.230907	0.0918608	0.0737327	0.121952	-1.27645	1.09456	-1.16618	-1.53245	-1.70285	-1.1112	-1.2965	-1.67735	-1.46019	-0.352143	0.130346	-0.221796	-0.615836	-0.767954	-0.152118	-0.374625	-0.746182	-0.546158	-4.21069	1.55927	-2.65178	-6.76857	-8.42594	-1.56531	-4.12483	-8.20206	-5.99008	0.000505885	0.136004	0.0160461	2.18808e-06	9.99827e-08	0.134584	0.000613394	1.48503e-07
Cmas	Q99KK2	ID_0001220	7.47387	6.97315	7.62042	7.58734	7.01653	7.30782	0.372343	0.20207	0.117573	0.133093	0.0667483	0.08901	1.48539	-1.2237	1.21384	-1.29583	1.09171	1.41467	1.20875	-1.05894	-1.11187	0.570837	-0.291255	0.279582	-0.373872	0.12659	0.500463	0.273521	-0.0826171	-0.152992	6.7194	-3.43192	3.2882	-4.06106	1.3725	5.1059	2.96333	-0.898095	-1.65721	2.41142e-06	0.00290664	0.00400409	0.000707875	0.186445	6.96017e-05	0.00819603	0.380763
Cmbl	Q8R1G2	ID_0000728	8.77892	8.13538	8.72132	9.39227	8.74875	8.83829	0.315019	0.177108	0.140596	0.098145	0.161363	0.158076	1.56209	-1.06379	1.46842	-1.65912	-1.06248	1.56155	-1.10532	-1.55963	-1.56017	0.643475	-0.0892096	0.554265	-0.730416	-0.0874413	0.642975	-0.144468	-0.641207	-0.641707	6.00115	-0.837356	5.16394	-6.36268	-0.756287	5.26546	-1.25045	-5.59087	-5.51791	1.03477e-05	0.413161	6.1344e-05	4.92864e-06	0.459073	4.92261e-05	0.226841	2.44987e-05
Cmc2	Q8K199	ID_0003834	3.74667	4.03025	3.58083	3.27791	3.48126	3.19302	0.276206	0.204785	0.0935504	0.0447632	0.179112	0.313601	-1.15146	1.22095	1.06035	1.78459	1.46609	-1.21725	1.30694	1.46164	1.38264	-0.203462	0.288008	0.0845459	0.835593	0.551973	-0.28362	0.386191	0.547585	0.467427	-1.44421	2.03882	0.594936	5.54587	3.63376	-1.79568	2.52938	3.66457	3.08486	0.16553	0.0561327	0.559149	2.69607e-05	0.00184949	0.0890236	0.0207788	0.00172592
Cml1	Q9JIZ0	ID_0001494	7.30498	7.64901	7.23492	7.28021	7.55296	7.41783	0.222751	0.172674	0.253066	0.098804	0.0854722	0.165146	-1.20823	1.09835	-1.10004	1.19352	-1.06354	-1.26936	-1.11642	1.08665	1.03432	-0.272892	0.13534	-0.137551	0.255227	-0.0888704	-0.344097	-0.158882	0.119887	0.0486811	-2.68771	1.33242	-1.3554	2.31384	-0.806895	-2.93323	-1.44291	1.0864	0.442163	0.0148642	0.199027	0.191732	0.0324498	0.430057	0.00875223	0.165891	0.291363
Cml5	Q9QXS8	ID_0004200	1.46935	0.661445	0.645971	2.09273	1.23636	1.23768	0.240929	0.372205	0.309306	0.280678	0.177989	0.408752	1.81028	-1.0053	1.80073	-1.47402	1.19133	1.75605	-1.47827	-1.46625	-1.51153	0.856214	-0.0076327	0.848581	-0.559759	0.252572	0.812331	-0.563906	-0.552126	-0.596009	4.65656	-0.0395934	4.61557	-2.53859	1.23062	3.5327	-2.55368	-2.50377	-3.03691	0.000187007	0.968845	0.000204822	0.0203811	0.234001	0.0023199	0.0197453	0.0219232
Cmpk1	Q9DBP5	ID_0000940	7.216	7.11163	7.46168	7.86613	7.76679	7.77761	0.430732	0.173008	0.330762	0.0751588	0.0776413	0.166209	1.07125	-1.00732	1.06347	-1.64066	-1.52655	1.07475	-1.28745	-1.62874	-1.62344	0.0992968	-0.0105166	0.0887802	-0.714275	-0.610277	0.103998	-0.364517	-0.703759	-0.699057	0.930995	-0.0986469	0.832351	-6.19196	-5.28849	0.849169	-3.15571	-6.10107	-6.05535	0.363938	0.922488	0.415907	6.98084e-06	4.68355e-05	0.406725	0.00537081	8.41534e-06
Cmpk2	Q3U5Q7	ID_0003174	2.89691	3.07729	3.10078	3.04573	3.32987	3.30002	0.0693572	0.127727	0.150315	0.281063	0.198589	0.328829	-1.21667	1.01961	-1.19327	-1.20336	-1.3648	-1.13416	-1.18377	-1.22696	-1.14375	-0.282943	0.0280216	-0.254921	-0.267069	-0.448695	-0.181626	-0.243393	-0.29509	-0.193774	-2.37577	0.237222	-2.13861	-2.0632	-3.43923	-1.30012	-1.88219	-2.28149	-1.47471	0.0285869	0.815112	0.0461479	0.0535272	0.00285954	0.209645	0.0757605	0.0346552
Cmtr1	Q9DBC3	ID_0003510	1.90094	1.649	1.82788	1.86515	1.87148	1.78716	0.144067	0.0423519	0.064639	0.0844316	0.076633	0.129318	-1.0044	1.05996	1.05531	-1.10396	1.07874	1.19088	1.02559	-1.17015	1.0222	-0.0063366	0.0840043	0.0776677	-0.142684	0.109345	0.252029	0.0364573	-0.226689	0.0316774	-0.0792611	1.04632	0.966981	-1.61265	1.25814	2.69683	0.417485	-2.57256	0.365894	0.937683	0.308995	0.34612	0.123879	0.224107	0.0145777	0.681166	0.0189755
Cnbp	P53996-3	ID_0000044	6.98123	7.04519	7.56011	7.30336	7.43815	7.58012	0.341384	0.24666	0.163112	0.101022	0.0904203	0.149903	-1.09791	-1.10335	-1.21138	-1.4841	-1.55159	-1.04548	-1.03861	-1.34508	-1.28085	-0.134757	-0.141892	-0.276648	-0.569585	-0.633744	-0.0641595	-0.0546513	-0.427693	-0.357096	-1.32479	-1.39352	-2.71818	-5.16234	-5.74515	-0.547594	-0.494324	-3.87832	-3.24021	0.201496	0.180106	0.0139274	6.15577e-05	1.76738e-05	0.590567	0.626941	0.00106753
Cnbp	P53996	ID_0000045	1.55834	1.63264	1.93996	1.81672	1.89887	1.77553	0.381014	0.22314	0.26449	0.266965	0.138939	0.193567	-1.05925	1.08534	1.02464	-1.12829	-1.18453	-1.04985	1.09731	-1.22458	-1.21371	-0.0830371	0.118152	0.0351148	-0.174135	-0.244311	-0.0701766	0.13397	-0.292287	-0.279426	-0.566466	0.804163	0.237918	-1.07212	-1.49541	-0.40017	0.842928	-1.81038	-1.71372	0.577937	0.431593	0.81458	0.297556	0.151799	0.693649	0.410117	0.0866364
Cndp2	Q9D1A2	ID_0000904	7.21921	7.01644	7.47971	7.9888	7.92	7.87933	0.403466	0.301746	0.306844	0.0356097	0.122525	0.17625	1.04877	1.02891	1.07908	-1.87747	-1.63145	1.1508	-1.36185	-1.93174	-1.76046	0.0686918	0.0411118	0.109804	-0.908791	-0.706151	0.20264	-0.445569	-0.949902	-0.815954	0.568995	0.340742	0.909733	-6.96949	-5.41161	1.46444	-3.41106	-7.28334	-6.24974	0.576255	0.737166	0.374753	1.47594e-06	3.59287e-05	0.159987	0.00304522	8.06708e-07
Cnih4	Q9CX13	ID_0004616	0.839451	1.08698	0.844429	0.860979	0.982954	0.962176	0.0937704	0.0630504	0.169409	0.0896158	0.106825	0.197225	-1.08857	1.01467	-1.07283	1.09517	-1.08352	-1.18664	-1.07984	1.07934	-1.00997	-0.122432	0.0210111	-0.101421	0.13116	-0.115728	-0.246888	-0.110818	0.110149	-0.0143067	-1.20414	0.208193	-0.996047	1.20925	-1.04396	-2.11621	-1.00033	1.01693	-0.128213	0.24383	0.83737	0.332175	0.24191	0.310055	0.0482366	0.330155	0.322402
Cnn3	Q9DAW9	ID_0002267	5.63746	5.59035	5.86075	6.00653	6.1275	6.04625	0.35327	0.256554	0.299204	0.122034	0.0778772	0.196568	-1.08757	1.05811	-1.02784	-1.42588	-1.38004	1.03322	-1.18225	-1.50874	-1.34266	-0.121104	0.0814881	-0.0396158	-0.511856	-0.464713	0.0471427	-0.241538	-0.593344	-0.425097	-1.50728	1.01412	-0.493191	-5.87512	-5.33401	0.508851	-2.77193	-6.80886	-4.87972	0.148755	0.323707	0.627725	1.3454e-05	4.24549e-05	0.616918	0.0124107	2.02107e-06
Cnnm3	Q32NY4	ID_0004201	1.33887	1.40408	1.16836	1.06504	1.05739	0.945606	0.262839	0.0615779	0.216062	0.353194	0.0873109	0.216825	1.01328	1.07695	1.09126	1.41141	1.35697	-1.04012	1.20502	1.31056	1.24349	0.0190398	0.106958	0.125998	0.497138	0.440393	-0.0567457	0.269053	0.39018	0.314395	0.153872	0.857122	1.01014	3.77998	3.33181	-0.41716	2.00857	2.98975	2.39783	0.879389	0.402428	0.325557	0.0013317	0.00363387	0.681399	0.0595233	0.00773619
Cnot1	Q6ZQ08	ID_0001477	5.38516	5.28004	5.47997	5.40872	5.39839	5.40682	0.0414328	0.099275	0.147445	0.0554787	0.104892	0.079336	1.00718	-1.00586	1.00131	-1.10924	-1.03132	1.07555	1.03553	-1.10278	-1.03268	0.0103176	-0.00842338	0.00189424	-0.149572	-0.0444954	0.105076	0.0503684	-0.141148	-0.0463896	0.202641	-0.165438	0.037204	-2.70598	-0.805202	1.78659	0.911652	-2.55356	-0.839481	0.841644	0.870408	0.970724	0.0142955	0.431009	0.0905286	0.373768	0.0197502
Cnot10	Q8BH15	ID_0003511	1.80007	1.77826	1.90372	1.82094	1.84874	1.85974	0.0647375	0.0528508	0.15876	0.115069	0.111758	0.0824603	-1.01865	-1.00806	-1.02685	-1.07348	-1.05729	1.01531	1.01706	-1.0649	-1.02964	-0.0266528	-0.0115751	-0.0382279	-0.102293	-0.0803685	0.0219249	0.0244064	-0.0907182	-0.0421406	-0.37644	-0.163856	-0.540257	-1.32684	-1.04398	0.266278	0.319364	-1.17605	-0.546291	0.710905	0.871635	0.595513	0.200829	0.310047	0.792993	0.753056	0.2546
Cnot11	Q9CWN7	ID_0004202	0.68843	0.722847	0.675713	0.638055	0.985242	0.752389	0.186934	0.21662	0.103162	0.267913	0.0993229	0.275868	-1.27006	1.17528	-1.08065	-1.00818	-1.03199	-1.02361	-1.04367	-1.1849	1.04715	-0.344902	0.233008	-0.111894	-0.0117545	-0.045423	-0.0336685	-0.061669	-0.244763	0.066471	-2.44058	1.66363	-0.77921	-0.0759152	-0.292423	-0.203414	-0.396624	-1.60423	0.424639	0.025006	0.113163	0.445785	0.940308	0.773243	0.841049	0.696217	0.125728
Cnot2	Q8C5L3	ID_0003944	1.55167	1.36378	1.43523	1.32239	1.3664	1.17943	0.17369	0.27508	0.0943099	0.109005	0.153947	0.0467105	-1.03127	1.1402	1.10563	1.11822	1.2716	1.13717	1.17184	-1.01966	1.15012	-0.0444226	0.18929	0.144867	0.161204	0.346647	0.185443	0.228774	-0.0280861	0.20178	-0.492927	2.07971	1.58706	1.63209	3.55996	1.80743	2.32926	-0.287685	2.09146	0.627908	0.051826	0.129573	0.119694	0.00218245	0.0871103	0.0314451	0.77681
Cnot3	Q8K0V4	ID_0003512	3.38201	3.36789	3.60928	3.45131	3.56071	3.65296	0.00978734	0.0329247	0.0467714	0.0886697	0.083132	0.134297	-1.07879	-1.06602	-1.15001	-1.21851	-1.20664	1.00983	-1.03077	-1.14305	-1.04924	-0.109419	-0.09223	-0.201649	-0.285117	-0.270999	0.0141179	-0.0437266	-0.192887	-0.06935	-1.57812	-1.33769	-2.91561	-3.78391	-3.59831	0.174818	-0.585324	-2.55414	-0.916223	0.131614	0.197336	0.00909455	0.00131997	0.00200262	0.863136	0.565456	0.0197262
Cnot7	Q60809	ID_0004766	-0.123509	0.00940049	-0.106582	-0.270351	-0.180447	-0.224	0.151194	0.104274	0.339003	0.0378145	0.0822718	0.225118	-1.06321	1.02659	-1.03567	1.15315	1.04892	-1.09937	1.06763	1.12328	1.08633	-0.0884268	0.037863	-0.0505638	0.205585	0.068903	-0.136682	0.0944153	0.167722	0.119467	-0.720631	0.309663	-0.410773	1.57396	0.52134	-0.988587	0.715586	1.28793	0.900988	0.480213	0.760305	0.685994	0.132573	0.608362	0.335716	0.48325	0.213767
Cnot8	Q9D8X5	ID_0004767	-0.0175407	-0.215638	0.0731894	-0.15384	0.153237	0.0289297	0.151085	0.166947	0.371005	0.120483	0.145502	0.359768	-1.23658	1.09057	-1.13389	-1.20764	-1.05133	1.14868	1.01695	-1.31701	1.07853	-0.306361	0.125081	-0.181279	-0.272188	-0.0722162	0.199972	0.0242519	-0.397269	0.109063	-1.92569	0.797436	-1.1295	-1.54792	-0.418249	1.06617	0.14165	-2.27694	0.623858	0.0697752	0.435391	0.273228	0.138708	0.680617	0.300166	0.888899	0.0349762
Cnot9	Q9JKY0	ID_0004617	1.39103	1.32573	1.4477	1.36998	1.22025	1.29928	0.219796	0.186674	0.125457	0.127679	0.112422	0.155432	1.11192	-1.05775	1.05121	1.00529	1.05311	1.04756	1.09376	1.06335	1.00181	0.15305	-0.0809962	0.0720535	0.00761707	0.0746559	0.0670388	0.129301	0.0886133	0.00260244	1.45637	-0.767258	0.689432	0.0669237	0.659349	0.556727	1.14724	0.774706	0.0230811	0.162181	0.452683	0.499173	0.947366	0.517858	0.584437	0.266013	0.448377
Cnp	P16330	ID_0003095	2.93173	3.29671	3.12381	2.79771	3.33132	3.22241	0.334131	0.201709	0.243287	0.080488	0.0632229	0.0447231	-1.44811	1.07795	-1.34339	1.07158	-1.20068	-1.28662	-1.05185	-1.00595	1.11886	-0.534169	0.108292	-0.425877	0.0997394	-0.263852	-0.363591	-0.0729235	-0.0085529	0.162025	-4.90799	1.01013	-3.90029	0.857546	-2.23501	-2.90703	-0.622828	-0.0737633	1.35442	0.000107331	0.325563	0.00101606	0.4022	0.0380667	0.00926594	0.541058	0.941997
Cnpy2	Q9QXT0	ID_0000992	7.90934	7.87768	7.56675	7.81715	7.6112	7.78063	0.223579	0.258213	0.130835	0.138707	0.149779	0.179154	1.15338	-1.12448	1.0257	1.0881	1.11226	1.0222	-1.13993	1.22355	1.08439	0.205867	-0.169258	0.0366088	0.121815	0.153497	0.0316817	-0.188947	0.291074	0.116888	1.88396	-1.54918	0.334773	1.02595	1.29254	0.250607	-1.59404	2.45311	0.984133	0.0755079	0.138404	0.741591	0.318243	0.212202	0.804901	0.127997	0.0243646
Cnpy3	Q9DAU1	ID_0002167	5.63342	5.67757	5.35105	5.67862	5.61399	5.52175	0.268489	0.229503	0.180462	0.0801504	0.163217	0.160655	1.04583	1.06603	1.11489	1.13929	1.10496	-1.03107	-1.10063	1.06872	-1.00898	0.0646548	0.0922482	0.156903	0.188135	0.143999	-0.0441363	-0.138333	0.0958871	-0.0129041	0.648787	0.925563	1.57429	1.73942	1.33133	-0.383566	-1.27837	0.88662	-0.119317	0.52451	0.366681	0.132495	0.0986994	0.199377	0.705706	0.217045	0.386751
Cnpy4	Q8BQ47	ID_0003835	2.87905	2.80114	2.65635	2.83174	2.73166	2.67321	0.359689	0.0971749	0.287329	0.0807891	0.219993	0.193509	1.07256	1.04148	1.11704	1.10881	1.17223	1.0572	1.00426	1.06465	1.04941	0.101056	0.0586299	0.159685	0.149015	0.229261	0.0802453	0.00612766	0.0903853	0.0695751	0.716259	0.413079	1.12922	0.970947	1.49892	0.495412	0.0396577	0.590154	0.457392	0.482844	0.684333	0.273345	0.344194	0.150894	0.626187	0.968794	0.562282
Coa3	Q9D2R6	ID_0002505	5.88316	6.21059	5.70174	5.69474	5.91852	5.71607	0.291866	0.123142	0.182534	0.100498	0.0534456	0.162621	-1.16784	1.1507	-1.01489	1.44167	1.14887	-1.25486	1.01317	1.25286	1.16598	-0.223839	0.202515	-0.0213244	0.52774	0.200216	-0.327525	0.0188825	0.325226	0.22154	-2.72409	2.46459	-0.259543	5.91288	2.24526	-3.44897	0.211778	3.64352	2.48438	0.0137524	0.0237899	0.798105	1.24336e-05	0.0372892	0.00279796	0.834614	0.00180941
Coa4	Q8BT51	ID_0003722	0.0683122	0.110966	-0.388887	-0.378652	-0.471721	-0.4012	0.566994	0.301693	0.390189	0.130348	0.157313	0.415008	1.07025	-1.06558	1.00438	1.4957	1.46885	-1.01828	1.06189	1.59379	1.46244	0.0979533	-0.091644	0.00630932	0.580818	0.554684	-0.0261335	0.0866397	0.672461	0.548375	0.540796	-0.50522	0.0350089	3.09923	2.94931	-0.135953	0.443333	3.57034	2.92006	0.59515	0.619416	0.972451	0.00608342	0.00845062	0.893338	0.662705	0.00213223
Coa5	Q99M07	ID_0003945	2.52558	2.85747	2.44745	2.24766	2.6564	2.32973	0.354568	0.272472	0.298078	0.175027	0.161222	0.312491	-1.32943	1.25306	-1.06094	1.50732	1.19936	-1.25676	1.13511	1.20291	1.27246	-0.410806	0.325458	-0.0853485	0.591982	0.262267	-0.329715	0.182835	0.266524	0.347615	-3.75412	2.98648	-0.769545	5.06849	2.21133	-2.67465	1.53579	2.31187	2.9201	0.00141139	0.00779163	0.451358	7.55175e-05	0.0399221	0.015284	0.141645	0.0325802
Coa6	Q8BGD8	ID_0003021	6.15917	6.21331	5.86241	5.69731	5.78213	5.7351	0.23659	0.191517	0.164101	0.0747079	0.0891615	0.135435	-1.06056	1.03314	-1.02654	1.4151	1.36293	-1.03827	1.10961	1.3697	1.3991	-0.0848286	0.0470414	-0.0377872	0.500901	0.446716	-0.0541845	0.150059	0.453859	0.484503	-0.935619	0.51885	-0.416778	5.08563	4.53651	-0.51672	1.52498	4.60799	4.92019	0.361614	0.610063	0.681673	7.27464e-05	0.000244192	0.61152	0.144306	0.0002083
Coa7	Q921H9	ID_0001789	7.04071	7.15576	6.73463	6.53514	6.76693	6.77436	0.288069	0.139027	0.18539	0.0411189	0.0885097	0.229778	-1.1741	-1.00497	-1.17994	1.33832	1.23558	-1.08315	-1.00055	1.34497	1.45792	-0.23156	-0.00715428	-0.238714	0.420425	0.305193	-0.115232	-0.000792987	0.427579	0.543907	-2.81415	-0.0868513	-2.901	4.69495	3.40954	-1.20821	-0.00887119	4.77498	6.08237	0.0113315	0.93173	0.00938802	0.00017175	0.0030556	0.242299	0.993018	0.000143884
Coasy	Q9DBL7	ID_0000676	7.56473	7.52815	7.52224	7.73859	7.514	7.51501	0.114477	0.0212137	0.00311097	0.0863043	0.0883104	0.098885	1.16842	-1.00068	1.16763	-1.00196	1.02361	1.02562	-1.00609	-1.00128	-1.1407	0.22456	-0.000980411	0.22358	-0.00283127	0.0336595	0.0364908	-0.00875423	-0.00185085	-0.18992	3.94799	-0.0172529	3.93073	-0.0459099	0.545703	0.556038	-0.141956	-0.0300123	-3.07643	0.000912735	0.986421	0.000948844	0.963878	0.59184	0.584899	0.888661	0.976381
Cobl	Q5NBX1	ID_0003175	2.6297	2.74147	2.60695	2.84253	3.12336	3.11155	0.0746862	0.123388	0.107831	0.152614	0.141159	0.186821	-1.21501	1.00829	-1.20503	-1.28066	-1.3839	-1.08062	-1.40526	-1.29128	-1.14844	-0.280973	0.0119065	-0.269067	-0.35689	-0.468743	-0.111853	-0.49084	-0.368796	-0.199676	-2.90358	0.124219	-2.7795	-3.37848	-4.41253	-0.978351	-4.61571	-3.49236	-1.86424	0.00933567	0.902492	0.0122101	0.0032749	0.00032197	0.340618	0.000204758	0.00253922
Cobll1	Q3UMF0	ID_0000743	8.27021	7.68497	8.11806	8.07955	7.56176	7.79418	0.331316	0.162758	0.193621	0.0493802	0.0488439	0.105495	1.43193	-1.1748	1.21887	-1.09906	1.36466	1.49985	1.22835	1.06891	1.11961	0.517957	-0.232416	0.285542	-0.136275	0.448544	0.584819	0.296727	0.0961405	0.163002	5.49397	-2.46906	3.02567	-1.33367	4.37168	5.36239	2.89579	0.941755	1.58647	3.01184e-05	0.0235693	0.00715087	0.198625	0.000352745	3.99373e-05	0.00949499	0.358547
Cog1	Q9Z160	ID_0003946	1.49048	1.58437	1.99395	2.08391	2.09404	2.10913	0.246154	0.127505	0.145764	0.186186	0.130345	0.130354	-1.00679	-1.01053	-1.01739	-1.42953	-1.52681	-1.06805	-1.07626	-1.41463	-1.50071	-0.00976252	-0.0151129	-0.0248754	-0.515537	-0.610519	-0.0949817	-0.106028	-0.500424	-0.585643	-0.0876085	-0.135805	-0.223401	-4.12211	-4.84261	-0.689617	-0.873663	-3.99872	-4.64017	0.931136	0.893454	0.82569	0.000617155	0.00012394	0.49906	0.393587	0.000814342
Cog2	Q921L5	ID_0003336	1.92664	1.88306	2.31655	2.26894	2.3744	2.37272	0.185756	0.23093	0.0481584	0.138038	0.0782882	0.103529	-1.07498	1.00022	-1.07474	-1.42001	-1.37658	1.03155	-1.05141	-1.42032	-1.28084	-0.10431	0.00031718	-0.103993	-0.5059	-0.461088	0.0448124	-0.0723299	-0.506218	-0.357095	-1.12745	0.0034442	-1.12395	-4.91382	-4.4923	0.400799	-0.721939	-4.91718	-3.46537	0.274073	0.997289	0.275518	0.000105965	0.000269465	0.693194	0.479427	0.000105186
Cog3	Q8CI04	ID_0004068	1.87849	1.83648	2.15505	2.16629	2.19142	2.09173	0.399308	0.168916	0.187314	0.104009	0.053131	0.177113	-1.01593	1.06963	1.05285	-1.22567	-1.18554	1.03385	1.01794	-1.31101	-1.24819	-0.0228047	0.0971074	0.0743027	-0.293568	-0.24554	0.0480279	0.0256565	-0.390675	-0.319843	-0.230535	0.978229	0.747562	-2.66442	-2.23514	0.40498	0.237703	-3.56039	-2.92038	0.820225	0.340677	0.464193	0.0156206	0.0380573	0.690172	0.814744	0.00218035
Cog4	Q8R1U1	ID_0003428	2.04672	1.98893	2.48412	2.50599	2.57524	2.5011	0.378743	0.328694	0.133067	0.0400914	0.102231	0.0282905	-1.04865	1.05175	1.00296	-1.44556	-1.38829	1.04125	-1.02777	-1.52037	-1.39239	-0.0685372	0.0727944	0.00425725	-0.531624	-0.473308	0.0583166	-0.0395201	-0.604419	-0.477565	-0.587855	0.624286	0.0364066	-4.06547	-3.63336	0.410859	-0.311154	-4.63382	-3.66646	0.563791	0.540121	0.971351	0.000700889	0.00185115	0.685932	0.759189	0.000196685
Cog5	Q8C0L8	ID_0003836	1.32993	1.44637	1.71281	1.79005	2.01751	1.83811	0.219713	0.178094	0.21057	0.0715277	0.0644081	0.0608179	-1.16994	1.13241	-1.03315	-1.32344	-1.43352	-1.08318	-1.09952	-1.49868	-1.38753	-0.22644	0.179393	-0.0470464	-0.404295	-0.519564	-0.11527	-0.136868	-0.583688	-0.472518	-2.42995	1.93061	-0.500193	-3.85544	-4.90466	-1.00057	-1.33324	-5.61043	-4.45021	0.0255632	0.0691246	0.622882	0.00112389	0.000108119	0.330043	0.198762	2.35016e-05
Cog6	Q8R3I3	ID_0003624	2.44875	2.64309	2.83724	2.78767	2.93628	2.89949	0.278045	0.265698	0.177421	0.134506	0.0817336	0.0599428	-1.10713	1.02522	-1.07989	-1.21559	-1.39046	-1.14385	-1.06351	-1.24625	-1.28758	-0.146824	0.035934	-0.11089	-0.281659	-0.475558	-0.193899	-0.0888371	-0.317593	-0.364668	-1.48385	0.364643	-1.11926	-2.59916	-4.34458	-1.65071	-0.827401	-2.9341	-3.31986	0.154814	0.719544	0.27746	0.0179397	0.000374793	0.115801	0.418635	0.00873551
Cog7	Q3UM29	ID_0003625	1.3653	1.43508	1.83239	1.66093	1.68184	1.73323	0.279908	0.172038	0.165552	0.102837	0.19325	0.0506449	-1.01234	-1.03761	-1.05042	-1.24305	-1.3029	-1.04814	1.05982	-1.198	-1.24036	-0.0176961	-0.0532662	-0.0709622	-0.313889	-0.381723	-0.0678336	0.083813	-0.260623	-0.310761	-0.159501	-0.482218	-0.641543	-2.56637	-3.10251	-0.509156	0.706303	-2.12528	-2.5163	0.875016	0.635351	0.529099	0.0192249	0.00603953	0.616708	0.488867	0.0473812
Cog8	Q9JJA2	ID_0003723	0.385649	0.604008	0.75301	0.642013	0.902855	0.647007	0.0448219	0.172438	0.0865917	0.122534	0.116819	0.102961	-1.19796	1.19454	-1.00286	-1.02516	-1.1915	-1.16226	1.08264	-1.2246	-1.1881	-0.260578	0.256455	-0.00412348	-0.0358506	-0.252777	-0.216927	0.114555	-0.292305	-0.248654	-2.79958	2.75668	-0.0435075	-0.347327	-2.3989	-1.93217	1.12492	-2.87829	-2.35878	0.0116934	0.0128242	0.965767	0.732296	0.0272573	0.0689197	0.275116	0.00986288
Col18a1	P39061-1	ID_0003947	1.52408	1.68435	1.43319	1.20021	1.46311	1.42358	0.428111	0.23336	0.211217	0.179168	0.175931	0.21244	-1.20048	1.02777	-1.16805	1.2371	1.11154	-1.11296	1.0391	1.20368	1.29833	-0.263612	0.0395152	-0.224097	0.306965	0.152558	-0.154406	0.055341	0.26745	0.376655	-1.86068	0.283275	-1.57783	2.06517	1.01424	-0.982939	0.365393	1.80373	2.46865	0.0788846	0.780136	0.131679	0.0533221	0.323651	0.338415	0.718994	0.0877085
Colec12	Q8K4Q8	ID_0004501	-0.556225	-0.63372	-1.07227	-0.726143	-1.096	-0.82417	0.205034	0.176254	0.297057	0.117491	0.385643	0.270051	1.28566	-1.19828	1.07292	1.12497	1.19015	1.05794	-1.19885	1.34803	1.10926	0.362506	-0.260963	0.101543	0.16989	0.251143	0.0812533	-0.261652	0.430853	0.1496	2.0447	-1.4625	0.584283	0.908438	1.35158	0.416208	-1.34691	2.2619	0.810291	0.0554945	0.160513	0.566141	0.375418	0.192929	0.682083	0.194401	0.0360575
Colgalt1	Q8K297	ID_0002125	4.72903	4.83536	4.55987	4.47358	4.43971	4.43472	0.332656	0.217757	0.15587	0.0982964	0.15752	0.0166019	1.02391	1.00323	1.02722	1.33287	1.23843	-1.07626	1.10119	1.32858	1.20562	0.0340917	0.0046486	0.0387403	0.414537	0.308517	-0.106021	0.139064	0.409889	0.269777	0.290579	0.0395994	0.330177	3.27344	2.43312	-0.789933	1.09392	3.23695	2.12871	0.77463	0.96884	0.745004	0.00413763	0.0253959	0.439652	0.288136	0.00448669
Commd1	Q8K4M5	ID_0004069	0.663467	0.547621	0.950927	1.18453	1.04435	1.05582	0.141305	0.336076	0.133983	0.048291	0.02832	0.188998	1.10255	-1.00783	1.09398	-1.43491	-1.32737	1.08102	-1.08762	-1.42375	-1.45212	0.140844	-0.0112569	0.129587	-0.520958	-0.408569	0.112389	-0.121177	-0.509701	-0.538156	1.30953	-0.103756	1.20587	-4.22253	-3.3493	0.833917	-1.02071	-4.12853	-4.44382	0.206509	0.918488	0.243179	0.000492629	0.00349501	0.415047	0.320653	0.000608319
Commd10	Q8JZY2	ID_0004070	1.57602	1.52015	1.71113	1.83213	1.74294	1.68107	0.10448	0.193489	0.103801	0.141021	0.0942009	0.124306	1.06463	1.04321	1.11063	-1.13191	-1.09019	1.03827	1.00781	-1.18082	-1.2108	0.0903512	0.0610274	0.151379	-0.178762	-0.124578	0.054184	0.0112296	-0.239789	-0.275957	1.02869	0.688884	1.71716	-1.82844	-1.27976	0.517385	0.116561	-2.46047	-2.85634	0.316989	0.499511	0.102772	0.0837787	0.216566	0.611066	0.908473	0.0239946
Commd2	Q8BXC6	ID_0003837	2.33162	2.13866	2.57408	2.76384	2.74421	2.73003	0.509012	0.392295	0.488355	0.212987	0.189065	0.118794	1.01414	1.01187	1.02617	-1.58	-1.3787	1.14601	-1.16613	-1.59875	-1.41479	0.0202546	0.0170221	0.0372767	-0.659925	-0.463307	0.196618	-0.221725	-0.676947	-0.500584	0.185788	0.155951	0.341748	-5.38915	-3.82689	1.48583	-1.85538	-5.53057	-4.13905	0.854648	0.877773	0.736422	3.77044e-05	0.0011984	0.154294	0.0796719	2.78551e-05
Commd3	Q63829	ID_0002700	5.00566	4.98288	5.2885	5.38108	5.47757	5.45614	0.386426	0.303487	0.357376	0.0980204	0.163868	0.173726	-1.06926	1.01494	-1.05352	-1.44534	-1.42241	1.01612	-1.16951	-1.46694	-1.35015	-0.0966145	0.0213959	-0.0752186	-0.531413	-0.508339	0.0230738	-0.225901	-0.552809	-0.43312	-0.954851	0.21148	-0.743371	-4.83054	-4.62165	0.196848	-2.05665	-5.02516	-3.93741	0.352058	0.834843	0.466665	0.00012728	0.000202075	0.846109	0.0542165	8.30158e-05
Commd4	Q9CQ02	ID_0003243	2.41836	2.22853	2.75133	2.99641	2.91319	2.71086	0.300912	0.159924	0.0658076	0.0709398	0.101257	0.0801721	1.05943	1.15053	1.2189	-1.40127	-1.22822	1.14089	1.02489	-1.6122	-1.49708	0.0832862	0.202297	0.285583	-0.486732	-0.296567	0.190165	0.0354638	-0.689029	-0.58215	0.847016	2.03626	2.88245	-4.36735	-2.6898	1.58639	0.327082	-6.2217	-5.32699	0.407893	0.0564132	0.00977413	0.000356183	0.014798	0.129724	0.747306	6.56836e-06
Commd5	Q8R395	ID_0004203	2.57655	2.41996	2.83408	2.96175	2.92237	2.87068	0.257904	0.294754	0.196297	0.0532392	0.0858182	0.147471	1.02826	1.03559	1.06486	-1.39457	-1.25191	1.11395	-1.04784	-1.4442	-1.33311	0.0402096	0.050457	0.0906666	-0.479816	-0.324134	0.155682	-0.0674221	-0.530273	-0.414801	0.418596	0.523614	0.942142	-4.47801	-3.04981	1.35112	-0.642366	-4.95667	-3.91371	0.680368	0.606811	0.358353	0.00027819	0.00678184	0.193074	0.528576	9.64513e-05
Commd6	Q3V4B5	ID_0003838	3.41539	3.44846	3.76335	4.05305	4.0716	4.08611	0.436405	0.131224	0.338203	0.117581	0.0388668	0.192103	-1.01226	-1.01162	-1.02402	-1.61253	-1.64425	-1.01967	-1.29351	-1.59401	-1.60568	-0.0175777	-0.0166661	-0.0342438	-0.689326	-0.717429	-0.0281029	-0.371296	-0.67266	-0.683185	-0.176084	-0.167074	-0.343142	-6.24344	-6.48979	-0.235197	-3.39919	-6.09087	-6.17616	0.862156	0.869139	0.735389	6.28266e-06	3.81285e-06	0.816659	0.00312699	8.59435e-06
[truncated: 4,117 more rows]
[truncated: 31 more columns]

## Sheet: PPfasting_UP
GeneName	Accession	FeatureID	FastPP-FedPP_FC	FastPP-FedPP_logFC	FastPP-FedPP_pval
[truncated: 2,040 more rows]

[truncated: 11 more sheets: PPfasting_DOWN, PPfasting_UC, PCfasting_UP, PCfasting_DOWN, PCfasting_UC, PCfed, PPfed, UZfed, PCfast, PPfast, UZfast]
