# Supplementary material for: PLIN5 phosphorylation orchestrates mitochondria lipid-droplet coupling to control hepatic lipid flux and steatosis
Source: Nat Metab. 2026 Mar 23;8(3):587–603. doi: 10.1038/s42255-026-01476-1 (PMC13031124; doi:10.1038/s42255-026-01476-1)
Supplement: Supplementary file 5 — Unprocessed western blots and/or gels, statistical source data each figure panel appear as separate tab in the Excel file. [file 42255_2026_1476_MOESM5_ESM.xlsx]

## Sheet: E2D
Cell#	1	2	3	4	5	6	7	8	9	10	11	12
LD count	16	17	9	7	13	15	14	9	25	29	20	14
LD volume	0.351297	0.193431	0.0484134	0.0320907	0.0565261	0.229382	0.0834604	0.260251	0.165314	0.246604	0.500464	0.0704359

## Sheet: E2E
	Cell volume
1	950
2	1991
3	1296
4	1537
5	1813
6	1565
7	1211
8	1025
9	1412
10	2766
11	1723
12	1183

## Sheet: E2C
Mito sphericity individual													Mito density and sphericity
1	2	3	4	5	6	7	8	9	10	11	12		1	2	3	4	5	6	7	8	9	10	11	12
0.759837	0.53532	0.942762	0.915849	0.837056	0.806015	0.76623	0.606556	0.889696	0.475884	0.884003	0.641427		0.162105	0.138122	0.165123	0.173064	0.149476	0.1623	0.218002	0.126829	0.271955	0.211497	0.284968	0.496196
0.500577	0.604727	0.826604	0.874011	0.829387	0.928328	0.827638	0.781774	0.880708	0.706362	0.843199	0.865469
0.665552	0.675112	0.711745	0.8234	0.622511	0.783916	0.908555	0.960596	0.836677	0.897928	0.924468	0.706554
0.924105	0.807186	0.732096	0.835386	0.766083	0.822767	0.856762	0.745029	0.679124	0.901516	0.591665	0.540117
0.693728	0.832386	0.610857	0.845832	0.943801	0.875562	0.808508	0.938485	0.545442	0.825336	0.859583	0.830582
0.849101	0.696674	0.834118	0.701776	0.880242	0.735796	0.503211	0.600882	0.586031	0.932558	0.764692	0.814682
0.706178	0.735661	0.717206	0.671959	0.903163	0.793174	0.730052	0.914801	0.830781	0.773985	0.768941	0.748137
0.779632	0.433877	0.654989	0.928032	0.92787	0.80306	0.558667	0.869249	0.535411	0.910799	0.823639	0.881962
0.806917	0.883955	0.605894	0.89936	0.918103	0.736013	0.663861	0.885031	0.883072	0.872091	0.872121	0.529633
0.689652	0.842841	0.865106	0.851322	0.751958	0.881943	0.568982	0.917034	0.665188	0.69169	0.899603	0.781385
0.75809	0.739368	0.950899	0.854433	0.909733	0.790718	0.601128	0.43505	0.913386	0.463369	0.676693	0.889644
0.806778	0.680721	0.689396	0.884917	0.88927	0.795666	0.560421	0.669524	0.674749	0.59851	0.652864	0.829989
0.884	0.591584	0.696799	0.878567	0.892364	0.604238	0.873096	0.709305	0.681566	0.908803	0.734779	0.777469
0.816463	0.401281	0.871991	0.718325	0.665568	0.779172	0.811397	0.865073	0.789293	0.626331	0.892924	0.781442
0.895738	0.913692	0.763834	0.835455	0.594189	0.597823	0.681171	0.854937	0.844737	0.596833	0.764427	0.846349
0.880089	0.933053	0.655425	0.886919	0.870351	0.618676	0.762476	0.557617	0.706292	0.838578	0.585222	0.742041
0.534975	0.542054	0.712276	0.939301	0.770674	0.932313	0.892531	0.919868	0.496528	0.596186	0.824765	0.55303
0.605669	0.690368	0.923739	0.894531	0.590057	0.901522	0.442392	0.463962	0.60029	0.910628	0.922488	0.811581
0.491716	0.682875	0.666244	0.863242	0.900273	0.843444	0.731528	0.654691	0.593629	0.648889	0.855535	0.82029
0.871543	0.737069	0.808376	0.739801	0.601838	0.87066	0.900071	0.57073	0.726998	0.796437	0.848022	0.824644
0.950679	0.620813	0.87058	0.77512	0.913819	0.534248	0.915561	0.777432	0.821591	0.458747	0.788072	0.363585
0.817938	0.576037	0.618234	0.650606	0.875138	0.595747	0.673086	0.623289	0.683353	0.61364	0.672564	0.48205
0.881463	0.771769	0.944993	0.524899	0.900156	0.413002	0.798322	0.798458	0.379278	0.896963	0.79906	0.83308
0.527744	0.928423	0.843466	0.85838	0.793287	0.618282	0.536829	0.519697	0.627579	0.461221	0.692146	0.649967
0.721005	0.865645	0.726591	0.830822	0.898283	0.911967	0.914619	0.887881	0.954651	0.932096	0.640973	0.746201
0.905221	0.784778	0.915701	0.953558	0.78286	0.916814	0.675409	0.936589	0.828665	0.583856	0.584589	0.559928
0.667116	0.761601	0.774855	0.804241	0.617547	0.560633	0.934689	0.469923	0.480771	0.786967	0.717327	0.943504
0.759444	0.499118	0.837243	0.572365	0.928771	0.880964	0.740057	0.582753	0.645582	0.324183	0.649132	0.908826
0.93345	0.900338	0.795642	0.693236	0.858077	0.81359	0.810203	0.91827	0.645628	0.870556	0.707767	0.514742
0.564337	0.554364	0.868256	0.919481	0.778335	0.599908	0.686363	0.852042	0.783045	0.738828	0.578749	0.383449
0.453955	0.528209	0.697192	0.793035	0.913252	0.916501	0.5046	0.853934	0.888341	0.862978	0.679281	0.774582
0.597518	0.844647	0.655607	0.832962	0.792429	0.731002	0.930723	0.817677	0.659849	0.526967	0.413168	0.908354
0.848903	0.713523	0.739464	0.802664	0.460993	0.813327	0.932941	0.948915	0.779362	0.55925	0.562258	0.759048
0.665094	0.885446	0.576259	0.914223	0.856469	0.536208	0.88789	0.946526	0.542169	0.607316	0.782041	0.898525
0.777507	0.896002	0.572955	0.773994	0.810229	0.746468	0.751089	0.914167	0.936135	0.906744	0.702086	0.507894
0.95335	0.774662	0.892775	0.865804	0.604814	0.934655	0.888231	0.732728	0.351037	0.86178	0.726629	0.56333
0.687247	0.779145	0.815666	0.763824	0.562308	0.91178	0.926538	0.914986	0.709354	0.575581	0.803299	0.575231
0.732462	0.859825	0.60327	0.773871	0.7558	0.751636	0.929744	0.696924	0.894918	0.461118	0.617686	0.935941
0.527251	0.724614	0.930321	0.840136	0.904261	0.913068	0.828333	0.930712	0.88177	0.730088	0.691924	0.79127
0.733325	0.536965	0.597523	0.555945	0.57727	0.890784	0.752789	0.909455	0.364259	0.87748	0.811036	0.48243
0.542245	0.854736	0.849873	0.884093	0.842253	0.850017	0.442344	0.808418	0.573772	0.582054	0.859002	0.801159
0.429555	0.873995	0.752891	0.527105	0.65661	0.789379	0.601979	0.931052	0.807106	0.666195	0.509435	0.874109
0.797154	0.869044	0.732578	0.724847	0.883706	0.860309	0.478072	0.805911	0.859298	0.872047	0.686348	0.919942
0.719928	0.838245	0.774771	0.803203	0.769518	0.915159	0.518628	0.946127	0.505039	0.741482	0.701735	0.477064
0.512738	0.835639	0.804766	0.84521	0.749744	0.832805	0.783387	0.931553	0.842605	0.820215	0.823096	0.806249
0.628008	0.557546	0.663148	0.864142	0.638119	0.685769	0.497591	0.65442	0.906062	0.58933	0.869363	0.852008
0.85949	0.66587	0.773989	0.482819	0.907253	0.925668	0.620612	0.919535	0.617931	0.895465	0.826912	0.45902
0.765611	0.779141	0.397677	0.874742	0.511141	0.945225	0.947038	0.881646	0.432579	0.314727	0.616739	0.69965
0.578997	0.923094	0.708827	0.598787	0.855531	0.64023	0.627586	0.931854	0.361391	0.58601	0.875266	0.901829
0.79368	0.72343	0.669342	0.942646	0.665953	0.661048	0.523703	0.827113	0.510433	0.709799	0.844813	0.92695
0.888342	0.80995	0.688524	0.80948	0.533611	0.856197	0.686103	0.776663	0.452827	0.781885	0.565608	0.763192
0.82292	0.800146	0.777595	0.778823	0.826037	0.911886	0.505735	0.834846	0.343039	0.581464	0.645901	0.69623
0.831169	0.897353	0.622443	0.933909	0.692672	0.877666	0.890776	0.632715	0.856219	0.800923	0.896101	0.803607
0.522384	0.798652	0.699255	0.757675	0.893311	0.798184	0.741948	0.922233	0.808334	0.427598	0.802133	0.781498
0.817244	0.875062	0.557995	0.75787	0.75947	0.783304	0.654465	0.525613	0.86839	0.653472	0.638108	0.877197
0.784335	0.881074	0.881581	0.822866	0.925352	0.56515	0.417021	0.474474	0.596341	0.723188	0.833577	0.778923
0.652671	0.761752	0.726349	0.623224	0.899531	0.740265	0.655613	0.93483	0.53817	0.6017	0.881815	0.627287
0.819524	0.675291	0.898233	0.611341	0.890427	0.514392	0.641836	0.770305	0.480021	0.874523	0.630164	0.849203
0.935471	0.525582	0.93157	0.660759	0.783386	0.791209	0.782051	0.368383	0.81771	0.632232	0.885224	0.721624
0.909402	0.726332	0.861855	0.90721	0.653904	0.936942	0.913958	0.9496	0.927727	0.539129	0.598442	0.811458
0.629453	0.504252	0.842817	0.881	0.875041	0.510889	0.586697	0.815003	0.705972	0.931481	0.872784	0.925397
0.895993	0.6118	0.937443	0.68496	0.809926	0.560192	0.717484	0.276051	0.580412	0.660645	0.771195	0.54031
0.419986	0.683222	0.803132	0.623194	0.926045	0.8108	0.431232	0.759338	0.420112	0.55066	0.521937	0.641947
0.694971	0.827403	0.798095	0.84283	0.450399	0.935256	0.693837	0.481291	0.773492	0.771622	0.608771	0.742241
0.881563	0.663153	0.935125	0.708499	0.64929	0.550151	0.933804	0.591249	0.789064	0.779839	0.868757	0.519655
0.557816	0.456212	0.713948	0.569913	0.81405	0.868991	0.621001	0.525343	0.905108	0.755104	0.496394	0.864916
0.840275	0.865415	0.885957	0.851759	0.61951	0.918246	0.957151	0.597253	0.828383	0.49884	0.806108	0.515634
0.662981	0.66525	0.76569	0.575516	0.783837	0.527291	0.533734	0.848672	0.757403	0.648606	0.554539	0.453051
0.714204	0.803222	0.845255	0.924315	0.740343	0.917951	0.53127	0.8925	0.60644	0.533048	0.712489	0.762155
0.676135	0.615157	0.747374	0.711425	0.829876	0.894402	0.662318	0.916205	0.52803	0.886019	0.723547	0.605429
0.519857	0.846486	0.627853	0.805389	0.771109	0.475148	0.725565	0.777996	0.868795	0.473471	0.881326	0.642204
0.739708	0.500191	0.607528	0.649211	0.944546	0.459005	0.662025	0.922513	0.609146	0.330027	0.651089	0.60397
0.773333	0.829605	0.572544	0.922076	0.803236	0.818229	0.777813	0.557568	0.711659	0.48983	0.724272	0.889505
0.686046	0.686829	0.91416	0.7409	0.743563	0.792775	0.82559	0.312128	0.889972	0.391248	0.511007	0.565937
0.802236	0.767025	0.915283	0.659769	0.699566	0.807941	0.817766	0.669284	0.54393	0.80309	0.728851	0.872383
0.577042	0.727077	0.699694	0.574004	0.618425	0.484668	0.732111	0.609571	0.757841	0.579749	0.630511	0.920265
0.744615	0.441898	0.896964	0.818435	0.524514	0.49281	0.949287	0.521737	0.415728	0.400917	0.654498	0.78812
0.675809	0.78798	0.871751	0.847762	0.813078	0.53972	0.835939	0.729234	0.782635	0.620771	0.883651	0.526929
0.773954	0.827627	0.669956	0.647949	0.92182	0.510501	0.659574	0.537254	0.661678	0.898548	0.701017	0.627648
0.856136	0.653636	0.809425	0.644825	0.893575	0.862506	0.759291	0.665303	0.900613	0.594661	0.542614	0.492342
0.821445	0.915561	0.78063	0.928214	0.74774	0.828767	0.909723	0.89783	0.882256	0.780297	0.930216	0.827111
0.964386	0.652273	0.573286	0.715236	0.762831	0.729992	0.921202	0.87273	0.604925	0.851519	0.765368	0.501068
0.86645	0.72508	0.685279	0.926852	0.786247	0.907237	0.918044	0.884238	0.856501	0.638301	0.891745	0.789906
0.656302	0.828833	0.951984	0.623293	0.883193	0.83288	0.624422	0.418282	0.577251	0.284858	0.675671	0.823183
0.867185	0.842108	0.822671	0.93985	0.802198	0.600091	0.555424	0.649075	0.724988	0.857577	0.479009	0.759948
0.726763	0.92507	0.627462	0.730519	0.831809	0.804231	0.931565	0.91129	0.54027	0.532796	0.487326	0.892988
0.922942	0.872446	0.712754	0.818681	0.606898	0.803584	0.907153	0.899118	0.553458	0.61997	0.628983	0.567523
0.706376	0.766306	0.906378	0.713517	0.81551	0.81233	0.681217	0.581089	0.916433	0.476935	0.418703	0.774877
0.788939	0.742987	0.887771	0.907997	0.687383	0.625391	0.839836	0.909172	0.435837	0.701598	0.727065	0.450779
0.799602	0.764565	0.920905	0.644965	0.908705	0.57955	0.846735	0.687245	0.50478	0.723135	0.798941	0.633464
0.763116	0.900183	0.885357	0.770397	0.902759	0.797144	0.752702	0.529947	0.495256	0.714013	0.853203	0.714119
0.420705	0.753381	0.931656	0.941137	0.785486	0.919071	0.488523	0.443934	0.539728	0.607975	0.770148	0.46439
0.687421	0.508884	0.578872	0.914874	0.876929	0.948323	0.888675	0.52888	0.590029	0.659741	0.735078	0.615221
0.88786	0.734954	0.884799	0.671359	0.928734	0.866706	0.605944	0.5886	0.495433	0.328375	0.505813	0.697402
0.777123	0.856614	0.476643	0.891869	0.924593	0.631951	0.921533	0.94324	0.929026	0.76253	0.538523	0.599662
0.873667	0.481347	0.907156	0.860641	0.68249	0.607525	0.507264	0.858701	0.863757	0.903356	0.663468	0.343166
0.498833	0.589654	0.806076	0.783884	0.880369	0.54184	0.755136	0.355208	0.877689	0.733325	0.596863	0.426747
0.897444	0.762058	0.929902	0.90536	0.826108	0.896841	0.603648	0.680464	0.715171	0.581847	0.707752	0.616026
0.881335	0.643539	0.729034	0.707493	0.647356	0.655471	0.749767	0.68063	0.476226	0.757799	0.904239	0.604665
0.453831	0.892917	0.928608	0.743639	0.941904	0.71947	0.879439	0.551399	0.865211	0.754474	0.83	0.820424
0.817895	0.736814	0.693694	0.762451	0.769755	0.839664	0.553518	0.48622	0.406444	0.43267	0.808008	0.899472
0.542701	0.596467	0.509762	0.702167	0.590902	0.414797	0.665572	0.417672	0.716718	0.669443	0.762462	0.546639
0.71969	0.470991	0.75925	0.895307	0.906866	0.492312	0.828994	0.780694	0.931479	0.662494	0.627606	0.924061
0.892397	0.632471	0.93318	0.582089	0.67239	0.738468	0.785497	0.328945	0.88747	0.26739	0.838578	0.497917
0.887162	0.929341	0.877133	0.912359	0.90626	0.585391	0.735329	0.884825	0.910111	0.548351	0.607032	0.562136
0.676078	0.596009	0.920799	0.421725	0.908335	0.91164	0.89226	0.671294	0.911283	0.869372	0.793825	0.68882
0.915199	0.83982	0.573427	0.939826	0.835811	0.726206	0.68579	0.520774	0.492049	0.750453	0.828139	0.785021
0.722606	0.689639	0.64435	0.728819	0.941465	0.703525	0.597036	0.95032	0.780583	0.343338	0.574875	0.85792
0.917067	0.687397	0.968063	0.919809	0.45512	0.692569	0.576467	0.635946	0.449234	0.55174	0.905996	0.79031
0.444155	0.943578	0.888526	0.82102	0.862889	0.745482	0.761815	0.39099	0.619885	0.845925	0.414376	0.782693
0.727034	0.826013	0.755282	0.745045	0.800236	0.619004	0.556989	0.926189	0.61428	0.896853	0.696577	0.616388
0.548249	0.628964	0.601005	0.899702	0.914942	0.596365	0.607801	0.875409	0.920308	0.640008	0.547224	0.690677
0.624198	0.935151	0.932433	0.745136	0.856804	0.778752	0.843332	0.851191	0.462737	0.356075	0.823221	0.695494
0.761306	0.725724	0.887235	0.772139	0.925402	0.929156	0.685506	0.927318	0.763008	0.605742	0.823409	0.732979
0.555491	0.9131	0.516227	0.82776	0.927314	0.623209	0.679018	0.648375	0.603184	0.7389	0.692956	0.915986
0.41901	0.717735	0.704398	0.910144	0.890377	0.92438	0.749674	0.570412	0.908665	0.598384	0.460378	0.599306
0.582012	0.936191	0.872265	0.653566	0.883187	0.677862	0.874532	0.58918	0.74707	0.781468	0.524822	0.435435
0.811501	0.810077	0.812652	0.729144	0.367053	0.526186	0.658488	0.557213	0.549681	0.455539	0.857332	0.610499
0.711801	0.715784	0.841193	0.862786	0.827912	0.773518	0.81009	0.721338	0.92545	0.419956	0.706495	0.802847
0.83427	0.922148	0.815317	0.770003	0.93454	0.411569	0.52716	0.640118	0.852178	0.827166	0.618004	0.576137
0.645855	0.952634	0.734511	0.76806	0.616468	0.802443	0.461342	0.376163	0.447915	0.691882	0.879199	0.60276
0.856003	0.492614	0.732078	0.644841	0.701566	0.812173	0.543137	0.619067	0.942232	0.85717	0.808774	0.715723
0.836453	0.636759	0.902187	0.879393	0.666795	0.84425	0.511656	0.336532	0.686773	0.82529	0.675989	0.502926
0.45342	0.774495	0.920279	0.954932	0.799247	0.862988	0.935352	0.866111	0.912511	0.393837	0.884658	0.36211
0.659141	0.73133	0.827815	0.787221	0.908796	0.790324	0.852106	0.73712	0.631183	0.598774	0.875033	0.846073
0.864776	0.913382	0.669373	0.53503	0.870411	0.611171	0.837807	0.638212	0.762962	0.6297	0.731259	0.645257
0.554178	0.509274	0.886156	0.832274	0.629165	0.644354	0.909504	0.91511	0.490251	0.824497	0.918134	0.697185
0.699338	0.529645	0.755164	0.872344	0.731185	0.556977	0.561165	0.797682	0.544263	0.539283	0.575137	0.740944
0.823638	0.435623	0.636651	0.719952	0.667511	0.921035	0.667843	0.561593	0.888127	0.852668	0.658397	0.399595
0.76064	0.853624	0.900645	0.756391	0.89723	0.531618	0.742569	0.788916	0.685886	0.652908	0.779666	0.616011
0.758766	0.929302	0.896036	0.57971	0.757563	0.575868	0.792607	0.452686	0.781405	0.72857	0.768465	0.911518
0.778108	0.648189	0.440922	0.847263	0.668439	0.400383	0.354856	0.754716	0.507474	0.341351	0.588477	0.8573
0.469422	0.850311	0.883561	0.892091	0.892079	0.795839	0.550264	0.460532	0.725429	0.91942	0.909635	0.683318
0.561244	0.760002	0.487393	0.815865	0.923581	0.918455	0.744232	0.698552	0.875613	0.594688	0.665595	0.672295
0.686723	0.920862	0.711375	0.88287	0.667778	0.792223	0.74937	0.933182	0.582053	0.615824	0.916894	0.830196
0.807045	0.741716	0.440924	0.611404	0.856327	0.776641	0.450047	0.489976	0.570828	0.593746	0.652106	0.564924
0.934832	0.686765	0.781408	0.931489	0.72916	0.569555	0.544558		0.519983	0.542948	0.818389	0.60948
0.866434	0.926571	0.641546	0.677349	0.893999	0.60203	0.854699		0.502571	0.64008	0.61382	0.663925
0.786666	0.910904	0.936424	0.663281	0.746174	0.616423	0.571845		0.928783	0.833326	0.510014	0.834734
0.914161	0.800559	0.634284	0.503518	0.531204	0.773407	0.523514		0.907725	0.92384	0.944015	0.923176
0.754762	0.733339	0.940289	0.917068	0.873843	0.889643	0.649998		0.426375	0.477002	0.612887	0.659269
0.708615	0.74972	0.808105	0.942155	0.827178	0.501337	0.870263		0.394566	0.779869	0.680247	0.640491
0.811021	0.826319	0.758063	0.791081	0.748235	0.662171	0.559916		0.589262	0.670142	0.466289	0.563795
0.684108	0.919809	0.784047	0.92301	0.737075	0.677152	0.607248		0.77031	0.707977	0.568131	0.755707
0.923902	0.946899	0.889836	0.716295	0.909338	0.867941	0.514246		0.61737	0.663549	0.609991	0.394253
0.657753	0.641551	0.75093	0.811369	0.949853	0.642267	0.936632		0.74789	0.745609	0.725178	0.433513
0.703734	0.86357	0.930801	0.553439	0.761317	0.923769	0.661203		0.797961	0.491404	0.947604	0.7963
0.803308	0.756359	0.437226	0.614008	0.676247	0.885603	0.863227		0.579202	0.637076	0.641114	0.881049
0.776171	0.83589	0.877082	0.724793	0.724429	0.631076	0.765407		0.711714	0.664343	0.53347	0.702349
0.622765	0.690011	0.909714	0.775523	0.819273	0.565569	0.752204		0.536126	0.886836	0.844272	0.655832
0.630807	0.638842	0.932959	0.786127	0.542826	0.91106	0.552933		0.883129	0.834335	0.839222	0.623773
0.594705	0.767714	0.893564	0.73638	0.653978	0.873437	0.696998		0.826229	0.793103	0.669006	0.741745
0.844617	0.714161	0.663567	0.700929	0.53069	0.489316	0.856964		0.597548	0.450231	0.742773	0.539164
0.809494	0.918742	0.728714	0.91309	0.893266	0.937772	0.81235		0.45727	0.664789	0.512814	0.702499
	0.941831	0.746965	0.940215	0.549786	0.634477	0.492867		0.43871	0.355877	0.552749	0.376936
	0.731236	0.841355	0.700933	0.794132	0.802633	0.408631		0.899286	0.78739	0.789396	0.651278
	0.817455	0.701459	0.414115	0.835577	0.83409	0.83082		0.683385	0.345079	0.875233	0.655717
	0.641399	0.633286	0.641321	0.83509	0.719703	0.668766		0.545725	0.6845	0.764038	0.770571
	0.754247	0.9495	0.601439	0.866732	0.915581	0.831088		0.673813	0.497828	0.474083	0.523411
	0.940783	0.92414	0.849075	0.491038	0.499909	0.901866		0.45088	0.639496	0.730163	0.568094
	0.822162	0.581057	0.760752	0.809757	0.809319	0.909008		0.627052	0.592765	0.622495	0.793076
	0.372754	0.626364	0.783266	0.899825	0.671301	0.73821		0.850968	0.735524	0.771029	0.512634
	0.916678	0.810735	0.523581	0.748537	0.664291	0.681715		0.624869	0.549486	0.63404	0.671017
	0.876811	0.902093	0.913441	0.496554	0.508452	0.49721		0.72346	0.674787	0.645851	0.600354
	0.931355	0.829463	0.822206	0.805174	0.612451	0.653161		0.821722	0.442703	0.827446	0.663063
	0.952188	0.580773	0.714792	0.798438	0.664909	0.729601		0.788634	0.239508	0.664404	0.44099
	0.339971	0.730198	0.540399	0.45486	0.382702	0.66285		0.762684	0.572261	0.835418	0.562609
	0.903684	0.655172	0.714482	0.673775	0.939937	0.812801		0.693629	0.783283	0.781166	0.855911
	0.702443	0.748924	0.694861	0.850564	0.827736	0.483681		0.800391	0.620186	0.742231	0.83885
	0.732081	0.776508	0.944684	0.832501	0.567736	0.529201		0.812661	0.456508	0.640807	0.645776
	0.482381	0.942246	0.859178	0.919999	0.78923	0.525898		0.432645	0.745363	0.494136	0.893554
	0.396028	0.948908	0.897346	0.820414	0.599961	0.452728		0.340794	0.469375	0.592703	0.560175
	0.632938	0.704555	0.660058	0.581091	0.754672	0.906576		0.782666	0.592889	0.852787	0.853917
	0.51373	0.791615	0.439423	0.922975	0.60815	0.909		0.655472	0.715981	0.731296	0.649059
	0.658818	0.946572	0.78462	0.573788	0.696107	0.587632		0.412227	0.881554	0.467686	0.58225
	0.646827	0.538133	0.874423	0.581402	0.59565	0.813357		0.532713	0.874392	0.785003	0.683632
	0.870011	0.719352	0.675867	0.925749	0.615748	0.842888		0.75837	0.860645	0.729096	0.906181
	0.610119	0.920607	0.909935	0.743203	0.569323	0.556665		0.898116	0.835801	0.920891	0.904377
	0.868662	0.584509	0.61532	0.926266	0.685473	0.419132		0.604451	0.693907	0.799926	0.918749
	0.906989	0.94443	0.721739	0.899042	0.759244	0.740457		0.73173	0.930798	0.442153	0.628628
	0.794745	0.815064	0.798691	0.678841	0.479346	0.964967		0.817958	0.821012	0.752785	0.755986
	0.700396	0.787375	0.75361	0.651617	0.725861	0.536738		0.871623	0.397082	0.938331	0.851668
	0.708711	0.941752	0.774799	0.811464	0.487681	0.848824		0.909368	0.81823	0.492892	0.474828
	0.897591	0.672972	0.939932	0.764433	0.877191	0.73533		0.492117	0.237763	0.811618	0.572336
	0.607694	0.53531	0.742281	0.674156	0.634192	0.859422		0.71242	0.56936	0.772866	0.353417
	0.421509	0.866376	0.815544	0.797832	0.672029	0.73293		0.698947	0.655518	0.459739	0.554257
	0.889626	0.881067	0.763892	0.769246	0.46678	0.738207		0.511495	0.820871	0.836485	0.404551
	0.935418	0.49112	0.923847	0.670028	0.760496	0.759487		0.401814	0.622856	0.837068	0.898527
	0.697297	0.78024	0.625694	0.782009	0.53344	0.494283		0.679078	0.528093	0.813067	0.689825
	0.820731	0.95646	0.652251	0.601786	0.741851	0.639609		0.528539	0.877217	0.506847	0.704645
	0.607237	0.613576	0.904617	0.895619	0.945633	0.891871		0.579476	0.468161	0.49361	0.584224
	0.8952	0.684157	0.692236	0.587032	0.950463	0.530054		0.523956	0.473745	0.68348	0.713935
	0.696405	0.883872	0.471964	0.774883	0.857242	0.873143		0.578913	0.857876	0.564591	0.439849
	0.82463	0.944642	0.616994	0.655427	0.712413	0.931992		0.878486	0.697651	0.913852	0.654102
	0.570509	0.835103	0.770998	0.905144	0.89045	0.733181		0.83728	0.785548	0.791759	0.879546
	0.898975	0.924652	0.706064	0.681431	0.600676	0.646907		0.818268	0.712493	0.742129	0.389675
	0.583712	0.932382	0.730288	0.914659	0.906582	0.564344		0.615952	0.908632	0.839356	0.730603
	0.899367	0.63483	0.82095	0.690791	0.824547	0.82569		0.902998	0.601798	0.736348	0.338386
	0.947396	0.647074	0.712978	0.881082	0.859034	0.764176		0.784673	0.251565	0.715285	0.766848
	0.932311	0.623363	0.810299	0.657875	0.864639	0.762198		0.831266	0.885496	0.83694	0.824442
	0.912704	0.827996	0.892916	0.633183	0.667843	0.709861		0.72114	0.392963	0.921912	0.761348
	0.919077	0.628522	0.432102	0.592292	0.873127	0.418466		0.544842	0.807062	0.761462	0.883235
	0.926889	0.94573	0.672896	0.674117	0.738842	0.81975		0.856869	0.711783	0.786195	0.704402
	0.909284	0.663204	0.68484	0.749904	0.786205	0.904737		0.57157	0.584617	0.867059	0.776229
	0.882298	0.87557	0.772426	0.93221	0.65457	0.815107		0.683148	0.620589	0.721822	0.883534
	0.563643	0.569408	0.828914	0.453223	0.829879	0.802284		0.620284	0.349772	0.866869	0.735766
	0.858012	0.756274	0.68167	0.802995	0.806942	0.86189		0.798789	0.457285	0.89451	0.770668
	0.768625	0.751992	0.538475	0.937718	0.8219	0.873155		0.459504	0.700137	0.868197	0.823274
	0.793699	0.71906	0.603017	0.789113	0.743687	0.856431		0.556873	0.583438	0.597352	0.804295
	0.637396	0.877536	0.685775	0.919309	0.73437	0.734718		0.866025	0.839098	0.653518	0.549732
	0.935651	0.602415	0.768765	0.617672	0.537899	0.767155		0.62668	0.570406	0.56702	0.804431
	0.611042	0.840378	0.918558	0.712542	0.902908	0.772415		0.420595	0.815905	0.575333	0.423431
	0.813413	0.695478	0.78208	0.929942	0.713835	0.831324		0.809036	0.888864	0.82304	0.877292
	0.819383	0.748742	0.885593	0.51809	0.872787	0.582664		0.820659	0.744124	0.419706	0.777132
	0.602386		0.76027	0.78468	0.721664	0.7543		0.55723	0.569756	0.383249	0.650565
	0.497831		0.740112	0.948446	0.918094	0.929487		0.688565	0.765149	0.666162	0.710662
	0.511651		0.863791	0.647804	0.737629	0.674445		0.721636	0.621347	0.904434	0.548033
	0.699518		0.923625	0.501448	0.878829	0.694555		0.515544	0.530506	0.743659	0.625811
	0.834633		0.659904	0.58377	0.847883	0.809011		0.570345	0.830809	0.532738	0.45122
	0.882151		0.85393	0.762939	0.906626	0.679342		0.690033	0.883921	0.809626	0.864679
	0.578857		0.731198	0.798937	0.825236	0.932373		0.512907	0.602161	0.93815	0.761179
	0.854483		0.740481	0.904817	0.83149	0.715713		0.682673	0.546378	0.554056	0.639414
	0.866509		0.872698	0.839778	0.944861	0.609036		0.711096	0.637219	0.862897	0.73164
	0.768498		0.921989	0.946827	0.91066	0.38904		0.684455	0.780521	0.819187	0.8358
	0.790541		0.81811	0.783411	0.774309	0.722078		0.641639	0.662871	0.519751	0.734622
	0.949898		0.671589	0.758255	0.576519	0.556482		0.459021	0.853366	0.790274	0.751853
	0.526892		0.906188	0.836487	0.738951	0.58967		0.367869	0.871081	0.887369	0.665396
	0.758931		0.446217	0.643108	0.919303	0.879897		0.529164	0.612673	0.816967	0.772131
	0.52924		0.872621	0.647865	0.796322	0.756584		0.438204	0.582548	0.911986	0.477062
	0.877673		0.769431	0.690434	0.532766	0.797124		0.586366	0.54778	0.595876	0.90656
	0.75621		0.719135	0.75019	0.808863	0.873297		0.774709	0.434922	0.348265	0.483356
	0.896266		0.551531	0.880977	0.606796	0.70004		0.555663	0.39887	0.817083	0.536059
	0.795002		0.473514	0.763928	0.574223	0.922752		0.668406	0.603632	0.878609	0.804506
	0.686189		0.760141	0.942372	0.698844	0.673045		0.476263	0.558918	0.566128	0.709459
	0.608701		0.853298	0.754856	0.660665	0.560243		0.884397	0.893753	0.6446	0.795854
	0.934231		0.534436	0.766543	0.905171	0.748885		0.803763	0.478235	0.660947	0.530286
	0.649086		0.779477	0.823682	0.870759	0.556941		0.762203	0.529038	0.741957	0.495201
	0.504994		0.811339	0.87254	0.709342	0.839215		0.5071	0.907049	0.801612	0.87466
	0.706889		0.628499	0.903814	0.842943	0.597767		0.673816	0.388596	0.503653	0.452718
	0.594397		0.953175	0.835317	0.816468	0.60484		0.559612	0.887942	0.643072	0.585922
	0.646461		0.817175	0.735251	0.709264	0.814931		0.614468	0.543715	0.714348	0.822163
	0.486055		0.599213	0.655012	0.577673	0.89575		0.885397	0.761214	0.756495	0.509743
	0.864819		0.773493	0.673167	0.846952	0.592407		0.726085	0.666528	0.648121	0.71084
	0.826031		0.911355	0.890054	0.785028	0.835739		0.866393	0.423591	0.711607	0.627606
	0.581538		0.727162	0.718061	0.539771	0.865277		0.545298	0.514765	0.518879	0.436295
	0.894374		0.774038	0.681954	0.688414	0.915639		0.714857	0.81239	0.807959	0.673724
	0.625312		0.91615	0.884846	0.534653	0.905684		0.659476	0.867188	0.512061	0.419106
	0.816729		0.71171	0.710815	0.516142	0.581593		0.896847	0.319564	0.587899	0.543899
	0.88639		0.621127	0.924552	0.47034	0.898295		0.55247	0.643647	0.935283	0.896272
	0.53385		0.891345	0.400332	0.872859	0.913282		0.656925	0.644119	0.726681	0.470296
	0.657288		0.66595	0.89061	0.900787	0.818508		0.463055	0.836903	0.869944	0.805481
	0.661765		0.585501	0.879737	0.633849	0.692191		0.813033	0.860307	0.764324	0.757772
	0.777399		0.607215	0.618102	0.478892	0.95455		0.678825	0.421346	0.73135	0.625277
	0.444055		0.664402	0.698641	0.916788	0.866975		0.495767	0.517033	0.657345	0.663244
	0.691762		0.806036	0.645246		0.359943		0.837298	0.45841	0.814309	0.593756
	0.433862		0.802291	0.753797		0.545339		0.893128	0.870531	0.85026	0.747238
	0.820772		0.798798	0.929192		0.68545		0.827853	0.574349	0.679389	0.488781
	0.773242		0.837113	0.890918		0.496845		0.558397	0.605203	0.729385	0.855154
	0.890774		0.860447	0.723648		0.696883		0.905769	0.900236	0.528302	0.512314
	0.673383		0.501294	0.913321		0.869923		0.736798	0.79949	0.904611	0.544833
	0.906523		0.590601	0.687496		0.473865		0.736209	0.833879	0.647827	0.750286
	0.918697		0.602403	0.763666		0.620269		0.396151	0.854408	0.369487	0.525155
	0.771863		0.684608	0.731804		0.773437		0.835442	0.54065	0.634647	0.83912
	0.906616		0.697822	0.752865		0.745442		0.710817	0.514074	0.555965	0.806497
	0.511831		0.556591	0.636384				0.557678	0.349881	0.729337	0.695828
	0.743923		0.633192	0.698177				0.766611	0.732882	0.651855	0.666252
	0.546595			0.821231				0.733832	0.643207	0.730133	0.668084
	0.620034			0.881834				0.627869	0.572333	0.790909	0.84652
	0.728905			0.830695				0.635816	0.623207	0.841434	0.539869
	0.796924			0.632149				0.742142	0.88845	0.577374	0.491898
	0.573431			0.616979				0.94621	0.647392	0.609306	0.601078
	0.671512							0.479586	0.770691	0.537227	0.575195
	0.751786							0.698237	0.627513	0.88447	0.849953
	0.780357							0.950658	0.912124	0.929395	0.845337
	0.382527							0.314678	0.788119	0.658929	0.844496
								0.512708	0.870968	0.613289	0.7223
								0.490701	0.784215	0.842792	0.711613
								0.75951	0.896149	0.508839	0.431341
								0.820896	0.485837	0.85223	0.647281
								0.840053	0.50596	0.541114	0.768599
								0.449863	0.900859	0.688031	0.814128
								0.928412	0.534912	0.756255	0.804635
								0.817456	0.921677	0.563485	0.717894
								0.708183	0.63723	0.531668	0.51142
								0.796906	0.490452	0.681564	0.749317
								0.783134	0.774695	0.894338	0.637827
								0.422831	0.584267	0.723837	0.604489
								0.782849	0.583578	0.670893	0.556105
								0.70643	0.893054	0.868225	0.472841
								0.504595	0.633539	0.527931	0.904331
								0.588354	0.663393	0.573605	0.819591
								0.624832	0.544231	0.560916	0.472378
								0.802073	0.842758	0.614991	0.430767
								0.915372	0.491641	0.599702	0.767468
								0.755909	0.37252	0.414941	0.634256
								0.853629	0.928745	0.513442	0.592244
								0.886659	0.332582	0.463221	0.829103
								0.823946	0.454985	0.751353	0.599054
								0.460518	0.884699	0.842176	0.455667
								0.906311	0.681032	0.722811	0.787128
								0.543516	0.464899	0.89889	0.538604
								0.820611	0.776257	0.593009	0.901145
								0.689837	0.900447	0.38274	0.41607
								0.585935	0.715353	0.719446	0.652669
								0.82113	0.705549	0.543764	0.806715
								0.611916	0.654211	0.789396	0.748242
								0.514797	0.881355	0.916714	0.565271
								0.559499	0.871562	0.795392	0.549851
								0.765829	0.804187	0.74973	0.508603
								0.70395	0.907671	0.881488	0.588556
								0.626716	0.670994	0.463461	0.322031
								0.560143	0.678406	0.790168	0.776529
								0.586046	0.522924	0.876618	0.838534
								0.596598	0.58562	0.457288	0.475551
								0.504003	0.702612	0.556237	0.479526
								0.42855	0.918317	0.668656	0.718413
								0.747065	0.697532	0.689529	0.911026
								0.543339	0.73539	0.896655	0.670978
								0.898643	0.479695	0.760516	0.728255
								0.622632	0.924984	0.806009	0.689701
								0.616102	0.724284	0.764292	0.741035
								0.500375	0.830687	0.520177	0.807683
								0.702341	0.297361	0.608113	0.719163
								0.877333	0.418603	0.863343	0.361199
								0.339851	0.727751	0.867107	0.562205
								0.546917	0.480562	0.760285	0.836049
								0.780827	0.5638	0.877642	0.69941
								0.789503	0.517728	0.405113	0.693273
								0.596666	0.599888	0.774876	0.614847
								0.51713	0.750893	0.507366	0.944607
								0.61878	0.627917	0.676842	0.713148
								0.735226	0.61245	0.803344	0.468129
								0.815841	0.653206	0.512301	0.566089
								0.503666	0.873419	0.667375	0.826727
								0.526606	0.575604	0.775757	0.609673
								0.749401	0.819769	0.488392	0.744374
								0.629018	0.455563	0.763687	0.711863
								0.340257	0.409624	0.631537	0.883764
								0.464907	0.906245	0.726626	0.770305
								0.547617	0.670226	0.578113	0.905187
								0.743967	0.545108	0.483341	0.658234
								0.599409	0.312228	0.457072	0.673525
								0.642583	0.445408	0.924515	0.879063
								0.702277	0.382636	0.785295	0.570628
								0.623197	0.699216	0.437505	0.77553
								0.484357	0.583571	0.641007	0.820749
								0.483128	0.571775	0.814978	0.696752
								0.569573	0.708644	0.531873	0.868854
								0.561565	0.77599	0.895226	0.843271
								0.552564	0.679931	0.887825	0.825508
								0.786719	0.724886	0.766045	0.782158
								0.778501	0.372443	0.681703	0.845069
								0.766599	0.677416	0.763306	0.687358
								0.37422	0.453204	0.725931	0.832729
								0.61051	0.668121	0.683327	0.597001
								0.875848	0.486388	0.712915	0.886942
								0.597589	0.849096	0.539331	0.720248
								0.448227	0.83588	0.843757	0.759147
								0.807711	0.732035	0.776555	0.718178
								0.528184	0.477323	0.526513	0.365402
								0.903453	0.593949	0.734357	0.389842
								0.565544	0.856917	0.50249	0.616817
								0.742671	0.837576	0.698683	0.647665
								0.600721	0.768912	0.663037	0.633672
								0.373775	0.913427	0.617294	0.888676
								0.667683	0.580961	0.86716	0.759389
								0.894567	0.709503	0.839667	0.606051
								0.713557	0.886423	0.785442	0.60166
								0.840063	0.798248	0.812413	0.653748
								0.832111	0.412528	0.834912	0.656601
								0.813462	0.574722	0.701772	0.711202
								0.438379	0.424631	0.60439	0.630758
								0.498511	0.812362	0.749346	0.866128
								0.420661	0.83262	0.843547	0.706129
								0.435675	0.616929	0.837148	0.475934
								0.907238	0.404144	0.512257	0.466141
								0.817884	0.701401	0.914804	0.876739
								0.869598	0.446688	0.575528	0.689444
								0.737578	0.872301	0.666828	0.752146
								0.643416	0.932977	0.499901	0.749745
								0.65204	0.888775	0.791514	0.667479
								0.657874	0.841017	0.621004	0.873663
								0.668278	0.883146	0.891309	0.813469
								0.559853	0.431198	0.42503	0.600917
									0.652257	0.745469	0.418494
									0.836442	0.78	0.404869
									0.863241	0.833299	0.690826
									0.556854	0.949762	0.705955
									0.542449	0.660389	0.862951
									0.389693	0.846872	0.696746
									0.417778	0.611517	0.83417
									0.453165	0.747794	0.782554
									0.895428	0.779762	0.676925
									0.421159	0.831066	0.852435
									0.763313	0.947984	0.465323
									0.542615	0.414161	0.822209
									0.731325	0.819554	0.527649
									0.724648	0.591288	0.731807
									0.893033	0.85033	0.688147
									0.459096	0.868651	0.809737
									0.631581	0.919594	0.685301
									0.87333	0.755835	0.688175
									0.939902	0.687211	0.746563
									0.735467	0.796342	0.862226
									0.79054	0.914186	0.691199
									0.732397	0.748795	0.545699
									0.691	0.754247	0.651716
									0.610067	0.587323	0.756394
									0.623994	0.584869	0.500355
									0.922678	0.729011	0.742029
									0.619243	0.531155	0.482126
									0.758523	0.661437	0.895877
									0.508125	0.622947	0.693409
									0.317911	0.736615	0.844824
									0.323009	0.658368	0.580227
									0.747225	0.501671	0.427552
									0.585934	0.727176	0.599632
									0.879136	0.435417	0.889305
									0.860716	0.567773	0.79942
									0.637517	0.556865	0.644801
									0.675891	0.775309	0.404892
									0.793915	0.768093	0.878183
									0.863813	0.679167	0.779535
									0.781488	0.800395	0.408289
									0.855403	0.543309	0.651069
									0.818136	0.606144	0.425361
									0.803761	0.924103	0.812344
									0.906747	0.648089	0.551445
									0.620988	0.57059	0.745046
									0.444204	0.560912	0.398385
									0.611826	0.647703	0.766496
									0.454154	0.533599	0.785971
									0.775195	0.859404	0.661067
									0.545313	0.53868	0.736304
									0.67558	0.8793	0.526276
									0.499298	0.609009	0.756561
									0.857235	0.686831	0.857058
									0.290369	0.841686	0.317109
									0.472958	0.792398	0.885139
									0.365526	0.708228	0.884608
									0.545083	0.906622	0.516297
									0.429043	0.478475	0.886303
									0.717943	0.581913	0.614207
									0.891879	0.697342	0.596121
									0.527204	0.557337	0.783027
									0.866725	0.689169	0.925179
									0.546875	0.719393	0.769023
									0.471425	0.834945	0.714917
									0.394122	0.553617	0.670702
									0.859772	0.926263	0.84978
									0.425539	0.64251	0.892708
									0.887492	0.774756	0.881431
									0.565291	0.734581	0.552808
									0.487517	0.896492	0.577509
									0.544785	0.676902	0.782991
									0.848947	0.799285	0.838617
									0.300459	0.879226	0.356712
									0.836624	0.910479	0.867542
									0.7604	0.760089	0.40616
									0.785071	0.87638	0.588887
									0.58482	0.766586	0.68467
									0.542648	0.789001	0.587034
									0.798409	0.738697	0.681202
									0.579224	0.685769	0.883332
									0.39708	0.727531	0.915068
									0.765715	0.49684	0.623879
									0.703413	0.581307	0.567697
									0.575862	0.640259	0.744427
									0.554642	0.91779	0.892451
									0.485592	0.850758	0.631044
									0.503222	0.539827	0.562989
									0.676889	0.793471	0.733527
									0.582709	0.582817	0.645696
									0.58144	0.834618	0.440977
									0.766279	0.756656	0.791115
									0.3773	0.684352	0.714987
									0.476785	0.652985	0.888307
									0.945569	0.734636	0.929775
									0.908589	0.471899	0.808915
									0.732641	0.903639	0.651734
									0.493916	0.686306	0.706915
									0.439856	0.907546	0.713599
									0.647111	0.657205	0.406924
									0.614668	0.701718	0.936865
									0.899338	0.476054	0.466524
									0.478644	0.521667	0.443187
									0.564737	0.867448	0.899247
									0.546513	0.527657	0.717617
									0.78462	0.838791	0.370972
									0.884758	0.428766	0.774935
									0.688545	0.524689	0.617663
									0.538146		0.69215
									0.807055		0.430134
									0.601234		0.515162
									0.86634		0.355633
									0.813908		0.891709
									0.644361		0.898264
									0.605012		0.384811
									0.470165		0.721677
									0.753023		0.89535
									0.76095		0.817627
									0.699365		0.893508
									0.57453		0.862503
									0.561328		0.396626
									0.558111		0.86479
									0.638617		0.453736
									0.521782		0.324038
									0.856926		0.517996
									0.622274		0.375633
									0.639161		0.914342
									0.601262		0.793381
									0.613171		0.555791
									0.623972		0.639315
									0.618551		0.758869
									0.755808		0.555391
									0.529568		0.773191
									0.637597		0.886899
									0.485079		0.707927
									0.866053		0.454722
									0.513424		0.625461
									0.838882		0.556212
									0.85231		0.504852
									0.463484		0.815295
									0.713328		0.464135
									0.661267		0.354744
									0.655058		0.52612
									0.490636		0.679786
									0.400396		0.798631
									0.822875		0.456217
									0.607126		0.528503
									0.857223		0.821212
									0.441222		0.596919
									0.75083		0.700856
									0.616266		0.628313
									0.585178		0.809058
									0.797935		0.836037
									0.690022		0.536693
									0.827009		0.825952
									0.507197		0.791485
									0.743196		0.808505
									0.694732		0.895366
									0.402159		0.59319
									0.719793		0.724743
									0.58306		0.823756
									0.883509		0.348669
									0.602106		0.762714
									0.819417		0.77311
									0.511989		0.642787
									0.776012		0.586355
									0.577279		0.520562
									0.850264		0.797199
									0.720182		0.805491
									0.374747		0.67709
									0.859071		0.799541
									0.607778		0.716411
									0.62607		0.817474
									0.757534		0.521019
									0.65628		0.632031
									0.772907		0.603418
									0.579447		0.767332
									0.529848		0.701234
									0.877504		0.446918
									0.753115		0.673217
									0.269291		0.654201
									0.534043		0.663475
									0.375608		0.421405
									0.250797		0.673762
									0.520822		0.452182
									0.531		0.607985
									0.509324		0.73935
									0.916999		0.498587
									0.476943		0.672837
									0.804364		0.646083
									0.549375		0.382803
									0.680737		0.375806
									0.621114		0.572192
									0.279217		0.536255
									0.386227		0.657233
									0.519585		0.739635
									0.748092		0.563223
									0.618045		0.730967
									0.601891		0.570727
									0.588336		0.564267
									0.406031		0.740896
									0.767086		0.636902
											0.47026
											0.817927
