# Supplementary material for: PLIN5 phosphorylation orchestrates mitochondria lipid-droplet coupling to control hepatic lipid flux and steatosis
Source: Nat Metab. 2026 Mar 23;8(3):587–603. doi: 10.1038/s42255-026-01476-1 (PMC13031124; doi:10.1038/s42255-026-01476-1)
Supplement: Supplementary file 6 — Unprocessed western blots and/or gels, statistical source data each figure panel appear as separate tab in the Excel file. [file 42255_2026_1476_MOESM6_ESM.xlsx]

## Sheet: E3C
FASN										ACACA												Acly										SCD1										Srebp1c
Relative Expression	Fasn normalized to Tbp									Sample Name	Plate#	Delta Ct Mean	Delta Ct SE	Plate#	Delta Ct Mean	Delta Ct SE	2^-dCt	RQ(Acaca normalized to Tbp)	SD	SE		Sample Name	Plate#	Delta Ct Mean	Delta Ct SE	2^-dCt	RQ(Acly normalized to Tbp)	SD	SE			Sample Name	Plate#	Delta Ct Mean	Delta Ct SE	2^-dCt	RQ(Scd1 normalized to Tbp)	SD	SE			Sample Name	Plate#	Delta Ct Mean	Delta Ct SE	2^-dCt	RQ(Srebf1 normalized to Tbp)	SD	SE
Sample Name	Delta Ct Mean	Delta Ct SE	2^-dCt	RQ	SD	SE				NDFed(07)	41	-1.46099	0.0712829	46	-1.571	0.0409868	2.9711	0.522223				NDFed(07)	91	-3.97104	0.0770867	15.6821	0.560737					NDFed(07)	91	-8.1395	0.059711	281.989	0.40207					NDFed(07)	80	0.228762	0.161882	0.853367	0.991479
Fed(07)	-6.60709	0.0507351	97.4839	1.49911						NDFed(40)				41	-2.28741	0.106978	4.88178	0.858059				NDFed(40)	91	-4.14262	0.070465	17.6626	0.631554					NDFed(40)	91	-9.33248	0.075081	644.698	0.919233					NDFed(40)	80	0.605811	0.0461644	0.657102	0.76345
Fed(10)	-6.13203	0.0338854	70.1336	1.07852						NDFed(46)				41	-1.21241	0.021011	2.31724	0.407296				NDFed(46)	91	-5.76303	0.0619837	54.3057	1.94179					NDFed(46)	91	-9.96417	0.0616721	998.884	1.42424					NDFed(46)	80	0.234727	0.0461193	0.849846	0.987389
Fed(40)	-4.98068	0.114542	31.5743	0.485552						NDFed(115)				46	-3.34776	0.0427944	10.1807	1.78943				NDFed(115)	91	-4.71657	0.0569779	26.2923	0.940124					NDFed(115)	91	-9.8959	0.0564974	952.715	1.35841					NDFed(115)	80	-0.0157394	0.0609794	1.01097	1.17459
Fed(46)	-5.92882	0.037227	60.9189	0.936815						NDFed(119)				46	-3.01719	0.0361823	8.09587	1.42299				NDFed(119)	91	-4.69442	0.0492609	25.8917	0.925798					NDFed(119)	91	-9.29561	0.0564252	628.431	0.896038					NDFed(119)	80	0.101259	0.0312368	0.932219	1.08309
Ave Fed			65.0277	1	0.417903	0.208952								Ave NDFed			5.68933	1	0.591997	0.264749			Ave NDFed			27.9669	1	0.553344	0.247463				Ave NDFed			701.343	1	0.413308	0.184837				Ave NDFed			0.860701	1	0.152949	0.0684008
Fasted(26)	-3.01627	0.067749	8.09075	0.12442						NDFasted(26)				41	-0.848507	0.121915	1.80064	0.316494				NDFasted(26)	91	-2.85309	0.0729141	7.22546	0.258358					NDFasted(26)	91	-8.11775	0.0537954	277.77	0.396054					NDFasted(26)	80	0.806894	0.0671603	0.571611	0.664123
Fasted(34)	-3.79898	0.0728341	13.919	0.214047						NDFasted(34)	41	-1.35061	0.053783	46	-1.50085	0.0120655	2.8301	0.49744				NDFasted(34)	91	-3.26483	0.0807679	9.61196	0.343691					NDFasted(34)	91	-8.86864	0.0817955	467.441	0.666494					NDFasted(34)	80	0.543947	0.0456021	0.685892	0.7969
Fasted(66)	-2.83137	0.0224093	7.11751	0.109454						NDFasted(66)				41	-0.0414333	0.0393605	1.02914	0.180889				NDFasted(66)	91	-3.1858	0.0807525	9.09956	0.325369					NDFasted(66)	91	-8.15934	0.0777354	285.895	0.407639					NDFasted(66)	80	1.12363	0.103245	0.458936	0.533212
Fasted(69)	-1.94501	0.0312046	3.85042	0.059212						NDFasted(69)				41	-0.376202	0.0342629	1.29792	0.228133				NDFasted(69)	91	-2.6721	0.0486637	6.37356	0.227897					NDFasted(69)	91	-8.55149	0.0301579	375.193	0.534963					NDFasted(69)	80	1.14662	0.0433166	0.451681	0.524783
Fasted(72)	-2.94993	0.0447944	7.72712	0.118828						NDFasted(72)				41	-0.913609	0.0532801	1.88375	0.331103				NDFasted(72)	91	-2.72824	0.0568825	6.62648	0.236941					NDFasted(72)	91	-8.65786	0.0549554	403.903	0.575899					NDFasted(72)	80	0.837713	0.0924459	0.55953	0.650086
Ave Fasted				0.125192	0.0559854	0.0250374				NDFasted(116)				46	-1.64789	0.0590348	3.13374	0.550811				NDFasted(116)	91	-2.49838	0.0439554	5.6505	0.202043					NDFasted(116)	91	-6.44395	0.0568398	87.0607	0.124134					NDFasted(116)	80	1.87337	0.0570621	0.272935	0.317108
WD(51)	-6.78445	0.0696001	110.236	1.69522						NDFasted(120)				46	-1.62067	0.0320628	3.07517	0.540516				NDFasted(120)	91	-2.97472	0.0580423	7.86103	0.281084					NDFasted(120)	91	-7.77016	0.0717783	218.298	0.311257					NDFasted(120)	80	1.94512	0.0812498	0.259693	0.301723
WD(55)	-5.9726	0.0242305	62.7962	0.965684										Ave NDFasted				0.377912	0.151567	0.0572871			Ave NDFasted				0.267912	0.051974	0.0196443				Ave NDFasted				0.43092	0.181445	0.0685796				Ave NDFasted				0.541134	0.182688	0.0690494
WD(59)	-6.06829	0.02144	67.1022	1.0319						WDFed(51)				41	-1.62706	0.218325	3.08883	0.542917				WDFed(51)	91	-4.41642	0.048166	21.3538	0.763537					WDFed(51)	91	-10.9448	0.0493232	1971.11	2.81048					WDFed(51)	80	-0.166346	0.038943	1.12221	1.30384
WD(62)	-5.98114	0.0283698	63.1687	0.971413						WDFed(55)				41	-1.74244	0.0234886	3.346	0.588119				WDFed(55)	91	-4.32577	0.0495687	20.0533	0.717037					WDFed(55)	91	-10.6404	0.0252045	1596.19	2.2759					WDFed(55)	80	0.266179	0.055468	0.831519	0.966095
Ave WD				1.16605	0.354046	0.177023				WDFed(59)				41	-2.45424	0.0456408	5.48024	0.963249				WDFed(59)	91	-4.86873	0.0696838	29.2168	1.04469					WDFed(59)	91	-11.4976	0.0767837	2891.48	4.12277					WDFed(59)	80	0.210046	0.0506131	0.86451	1.00443
										WDFed(62)				41	-1.81266	0.0602181	3.51289	0.617452				WDFed(62)	91	-3.99391	0.0396173	15.9326	0.569696					WDFed(62)	91	-11.2203	0.0505464	2385.79	3.40174					WDFed(62)	80	0.41531	0.034858	0.749858	0.871219
ANOVA summary										WDFed(117)				46	-2.71989	0.0628565	6.58821	1.15799				WDFed(117)	91	-4.63553	0.0458785	24.8562	0.888774					WDFed(117)	91	-11.0877	0.045869	2176.38	3.10317					WDFed(117)	80	1.1548	0.0473052	0.449128	0.521816
F	15.79									WDFed(121)				46	-3.52772	0.0606774	11.5332	2.02717				WDFed(121)	91	-4.63258	0.0362719	24.8054	0.886955					WDFed(121)	91	-11.2407	0.0187935	2419.82	3.45027					WDFed(121)	80	0.335321	0.0645421	0.792608	0.920887
P value	0.0008													Ave WDFed				0.982817	0.566486	0.231267			Ave WDFed				0.811782	0.164764	0.0672647				Ave WDFed				3.19405	0.627644	0.256235				Ave WDFed				0.93138	0.251689	0.102751
P value summary	***
Significant diff. among means (P < 0.05)?	Yes									Table Analyzed	Acaca (Tbp) Pl41											Table Analyzed	*Acly (Tbp) Complete 3 conditions									Table Analyzed	*Scd1 (Tbp) Complete 3 conditions									Table Analyzed	*Srebf1 (Tbp) Complete 3 conditions
R squared	0.7595									Data sets analyzed	A-C											Data sets analyzed	A-C									Data sets analyzed	A-C									Data sets analyzed	A-C
Brown-Forsythe test										ANOVA summary												ANOVA summary										ANOVA summary										ANOVA summary
F (DFn, DFd)	1.440 (2, 10)									F	6.361											F	9.768									F	69.64									F	9.481
P value	0.2822									P value	0.0165											P value	0.0019									P value	<0.0001									P value	0.0022
P value summary	ns									P value summary	*											P value summary	**									P value summary	****									P value summary	**
Are SDs significantly different (P < 0.05)?	No									Significant diff. among means (P < 0.05)?	Yes											Significant diff. among means (P < 0.05)?	Yes									Significant diff. among means (P < 0.05)?	Yes									Significant diff. among means (P < 0.05)?	Yes
										R squared	0.5599											R squared	0.5657									R squared	0.9028									R squared	0.5583
Bartlett's test
Bartlett's statistic (corrected)	9.305									Brown-Forsythe test												Brown-Forsythe test										Brown-Forsythe test										Brown-Forsythe test
P value	0.0095									F (DFn, DFd)	1.725 (2, 10)											F (DFn, DFd)	2.722 (2, 15)									F (DFn, DFd)	2.514 (2, 15)									F (DFn, DFd)	0.2575 (2, 15)
P value summary	**									P value	0.2271											P value	0.0981									P value	0.1144									P value	0.7764
Are SDs significantly different (P < 0.05)?	Yes									P value summary	ns											P value summary	ns									P value summary	ns									P value summary	ns
										Are SDs significantly different (P < 0.05)?	No											Are SDs significantly different (P < 0.05)?	No									Are SDs significantly different (P < 0.05)?	No									Are SDs significantly different (P < 0.05)?	No
ANOVA table	SS	DF	MS	F (DFn, DFd)	P value
Treatment (between columns)	2.88	2	1.44	F (2, 10) = 15.79	P=0.0008					Bartlett's test												Bartlett's test										Bartlett's test										Bartlett's test
Residual (within columns)	0.9118	10	0.09118							Bartlett's statistic (corrected)	1.999											Bartlett's statistic (corrected)	20.54									Bartlett's statistic (corrected)	6.69									Bartlett's statistic (corrected)	1.089
Total	3.791	12								P value	0.3681											P value	<0.0001									P value	0.0353									P value	0.5802
										P value summary	ns											P value summary	****									P value summary	*									P value summary	ns
Data summary										Are SDs significantly different (P < 0.05)?	No											Are SDs significantly different (P < 0.05)?	Yes									Are SDs significantly different (P < 0.05)?	Yes									Are SDs significantly different (P < 0.05)?	No
Number of treatments (columns)	3
Number of values (total)	13									ANOVA table	SS	DF	MS	F (DFn, DFd)	P value							ANOVA table	SS	DF	MS	F (DFn, DFd)	P value					ANOVA table	SS	DF	MS	F (DFn, DFd)	P value					ANOVA table	SS	DF	MS	F (DFn, DFd)	P value
										Treatment (between columns)	0.9666	2	0.4833	F (2, 10) = 6.361	P=0.0165							Treatment (between columns)	1.793	2	0.8964	F (2, 15) = 9.768	P=0.0019					Treatment (between columns)	26.47	2	13.23	F (2, 15) = 69.64	P<0.0001					Treatment (between columns)	0.7721	2	0.3861	F (2, 15) = 9.481	P=0.0022
Number of families	1									Residual (within columns)	0.7598	10	0.07598									Residual (within columns)	1.377	15	0.09177							Residual (within columns)	2.851	15	0.19							Residual (within columns)	0.6108	15	0.04072
Number of comparisons per family	2									Total	1.726	12										Total	3.169	17								Total	29.32	17								Total	1.383	17
Alpha	0.05
										Data summary												Data summary										Data summary										Data summary
Bonferroni's multiple comparisons test	Mean Diff.	95.00% CI of diff.	Below threshold?	Summary	Adjusted P Value	A-?				Number of treatments (columns)	3											Number of treatments (columns)	3									Number of treatments (columns)	3									Number of treatments (columns)	3
CNTR vs. Fasted	0.8753	0.3418 to 1.409	Yes	**	0.003	B	Fasted			Number of values (total)	13											Number of values (total)	18									Number of values (total)	18									Number of values (total)	18
CNTR vs. WD	-0.1658	-0.7281 to 0.3966	No	ns	0.9111	C	WD
										Number of families	1											Number of families	1									Number of families	1									Number of families	1
Test details	Mean 1	Mean 2	Mean Diff.	SE of diff.	n1	n2	t	DF		Number of comparisons per family	2											Number of comparisons per family	2									Number of comparisons per family	2									Number of comparisons per family	2
CNTR vs. Fasted	1	0.125	0.8753	0.2026	4	5	4.321	10		Alpha	0.05											Alpha	0.05									Alpha	0.05									Alpha	0.05
CNTR vs. WD	1	1.166	-0.1658	0.2135	4	4	0.7763	10
										Bonferroni's multiple comparisons test	Mean Diff.	95.00% CI of diff.	Below threshold?	Summary	Adjusted P Value	A-?						Bonferroni's multiple comparisons test	Mean Diff.	95.00% CI of diff.	Below threshold?	Summary	Adjusted P Value	A-?				Bonferroni's multiple comparisons test	Mean Diff.	95.00% CI of diff.	Below threshold?	Summary	Adjusted P Value	A-?				Bonferroni's multiple comparisons test	Mean Diff.	95.00% CI of diff.	Below threshold?	Summary	Adjusted P Value	A-?
										CNTR vs. Fasted	0.5332	0.04620 to 1.020	Yes	*	0.0326	B	Fasted					CNTR vs. Fasted	0.7323	0.2907 to 1.174	Yes	**	0.0018	B	Fasted			CNTR vs. Fasted	0.5689	-0.06663 to 1.205	No	ns	0.0831	B	Fasted			CNTR vs. Fasted	0.4587	0.1645 to 0.7528	Yes	**	0.0029	B	Fasted
										CNTR vs. WD	-0.0515	-0.5648 to 0.4618	No	ns	>0.9999	C	WD					CNTR vs. WD	0.1882	-0.2685 to 0.6449	No	ns	0.6423	C	WD			CNTR vs. WD	-2.194	-2.851 to -1.537	Yes	****	<0.0001	C	WD			CNTR vs. WD	0.06847	-0.2358 to 0.3727	No	ns	>0.9999	C	WD
										Test details	Mean 1	Mean 2	Mean Diff.	SE of diff.	n1	n2	t	DF				Test details	Mean 1	Mean 2	Mean Diff.	SE of diff.	n1	n2	t	DF		Test details	Mean 1	Mean 2	Mean Diff.	SE of diff.	n1	n2	t	DF		Test details	Mean 1	Mean 2	Mean Diff.	SE of diff.	n1	n2	t
										CNTR vs. Fasted	1	0.4668	0.5332	0.1849	4	5	2.884	10				CNTR vs. Fasted	1	0.2679	0.7323	0.1774	5	7	4.129	15		CNTR vs. Fasted	0.9998	0.4309	0.5689	0.2553	5	7	2.229	15		CNTR vs. Fasted	0.9998	0.5411	0.4587	0.1182	5	7	3.882
										CNTR vs. WD	1	1.052	-0.0515	0.1949	4	4	0.2642	10				CNTR vs. WD	1	0.812	0.1882	0.1834	5	6	1.026	15		CNTR vs. WD	0.9998	3.194	-2.194	0.264	5	6	8.312	15		CNTR vs. WD	0.9998	0.9313	0.06847	0.1222	5	6	0.5603
[truncated: 10 more columns]
