# Supplementary material for: PLIN5 phosphorylation orchestrates mitochondria lipid-droplet coupling to control hepatic lipid flux and steatosis
Source: Nat Metab. 2026 Mar 23;8(3):587–603. doi: 10.1038/s42255-026-01476-1 (PMC13031124; doi:10.1038/s42255-026-01476-1)
Supplement: Supplementary file 7 — Unprocessed western Blots and/or gels, Statistical Source Data each figure panel appear as separate tab in the Excel file [file 42255_2026_1476_MOESM7_ESM.xlsx]

## Sheet: E7B1
Mouse #	Cage #	Virus	weight wk2	weight	weight gain	Normalized
4001	1	Null	22	25	3	1.07143
4003	1	Null	22	25	3	1.07143
3994	1	Null	22	25	3	1.07143
3995	1	Null	21	24	3	1.07143
3978	1	Null	24	26	2	0.714286
Average					2.8	1
3976	2	PLIN5 (wt)	22	25	3	1.07143
4011	2	PLIN5 (wt)	22	25	3	1.07143
3991	2	PLIN5 (wt)	23	26	3	1.07143
3979	2	PLIN5 (wt)	20	22	2	0.714286
3965	2	PLIN5 (wt)	24	28	4	1.42857
Average						1.07143
3971	4	PLIN5A	22	25	3	1.07143
3972	4	PLIN5A	21	23	2	0.714286
3969	4	PLIN5A	23	25	2	0.714286
3948	4	PLIN5A	22	25	3	1.07143
3982	4	PLIN5A	23	25	2	0.714286
Average						0.857143
4006	5	PLIN5E	22	24	2	0.714286
3961	5	PLIN5E	22	25	3	1.07143
4008	5	PLIN5E	23	27	4	1.42857
3966	5	PLIN5E	22	26	4	1.42857
3962	5	PLIN5E	22	25	3	1.07143
Average						1.14286
3988	3	PLIN5 (1-424)	23	30	7	2.5
3989	3	PLIN5 (1-424)	22	26	4	1.42857
3990	3	PLIN5 (1-424)	23	28	5	1.78571
3960	3	PLIN5 (1-424)	22	25	3	1.07143
3958	3	PLIN5 (1-424)	21	24	3	1.07143
Average						1.57143
3954	8	Null	22	27	5	1.78571
3949	8	Null	23	28	5	1.78571
3950	8	Null	24	31	7	2.5
3986	8	Null	25	34	9	3.21429
3987	8	Null	24	29	5	1.78571
Average						2.21429
3980	9	PLIN5 (wt)	22	27	5	1.78571
3984	9	PLIN5 (wt)	25	31	6	2.14286
3957	9	PLIN5 (wt)	24	29	5	1.78571
3951	9	PLIN5 (wt)	22	27	5	1.78571
3952	9	PLIN5 (wt)	25	31	6	2.14286
Average						1.92857
4005	11	PLIN5A	24	29	5	1.78571
3937	11	PLIN5A	22	26	4	1.42857
3975	11	PLIN5A	25	31	6	2.14286
3999	11	PLIN5A	24	28	4	1.42857
4004	11	PLIN5A	23	29	6	2.14286
Average						1.78571
3956	12	PLIN5E	22	26	4	1.42857
4007	12	PLIN5E	25	31	6	2.14286
3959	12	PLIN5E	24	31	7	2.5
3993	12	PLIN5E	25	32	7	2.5
Average						2.14286
3942	10	PLIN5 (1-424)	23	27	4	1.42857
4012	10	PLIN5 (1-424)	23	28	5	1.78571
4015	10	PLIN5 (1-424)	24	30	6	2.14286
3939	10	PLIN5 (1-424)	25	30	5	1.78571
Average						1.78571
S7B	ND						WD
Null	OK	1.07143	1.07143	1.07143	1.07143	0.714286	OK	1.78571	1.78571	2.5	3.21429	1.78571
WT	OK	1.07143	1.07143	1.07143	0.714286	1.42857	OK	1.78571	2.14286	1.78571	1.78571	2.14286
S155A	OK	1.07143	0.714286	0.714286	1.07143	0.714286	OK	1.78571	1.42857	2.14286	1.42857	2.14286
S155E	OK	0.714286	1.07143	1.42857	1.42857	1.07143	OK	1.42857	2.14286	2.5		2.5
CΔ (1-424)	OK	2.5	1.42857	1.78571	1.07143	1.07143	OK	1.42857	1.78571		2.14286	1.78571
Table Analyzed	**Weight gain_selected+Exp5Weight gain_selected
Two-way ANOVA	Ordinary
Alpha	0.05
Source of Variation	% of total variation	P value	P value summary	Significant?
Interaction	2.727	0.5161	ns	No
Row Factor	1.455	0.7813	ns	No
Column Factor	22.43	<0.0001	****	Yes
ANOVA table	SS (Type III)	DF	MS	F (DFn, DFd)	P value
Interaction	0.6408	4	0.1602	F (4, 88) = 0.8196	P=0.5161
Row Factor	0.342	4	0.08549	F (4, 88) = 0.4374	P=0.7813
Column Factor	5.271	1	5.271	F (1, 88) = 26.96	P<0.0001
Residual	17.2	88	0.1955
Difference between column means
Predicted (LS) mean of CNTR	1.112
Predicted (LS) mean of WD	1.576
Difference between predicted means	-0.4642
SE of difference	0.0894
95% CI of difference	-0.6419 to -0.2866
Data summary
Number of columns (Column Factor)	2
Number of rows (Row Factor)	5
Number of values	98
Compare cell means with others in its row and its column
Number of families	7
Number of comparisons per row family	1
Number of comparisons per column family	10
Alpha	0.05
Tukey's multiple comparisons test	Predicted (LS) Mean diff.	95.00% CI of diff.	Below threshold?	Summary	Adjusted P Value
Null
CNTR vs. WD	-0.7451	-1.138 to -0.3522	Yes	***	0.0003
WT
CNTR vs. WD	-0.4043	-0.7972 to -0.01136	Yes	*	0.0439
S155A
CNTR vs. WD	-0.5143	-0.9072 to -0.1214	Yes	*	0.0109
S155E
CNTR vs. WD	-0.3954	-0.7991 to 0.008293	No	ns	0.0548
CΔ (1-424)
CNTR vs. WD	-0.2621	-0.6657 to 0.1416	No	ns	0.2004
CNTR
Null vs. WT	-0.1168	-0.6675 to 0.4339	No	ns	0.9761
Null vs. S155A	0.01258	-0.5381 to 0.5633	No	ns	>0.9999
Null vs. S155E	-0.1685	-0.7192 to 0.3821	No	ns	0.9132
Null vs. CΔ (1-424)	-0.2878	-0.8385 to 0.2629	No	ns	0.5939
WT vs. S155A	0.1294	-0.4213 to 0.6800	No	ns	0.9654
WT vs. S155E	-0.05176	-0.6024 to 0.4989	No	ns	0.9989
WT vs. CΔ (1-424)	-0.171	-0.7217 to 0.3797	No	ns	0.9089
S155A vs. S155E	-0.1811	-0.7318 to 0.3696	No	ns	0.89
S155A vs. CΔ (1-424)	-0.3004	-0.8510 to 0.2503	No	ns	0.553
S155E vs. CΔ (1-424)	-0.1192	-0.6699 to 0.4315	No	ns	0.9743
WD
Null vs. WT	0.224	-0.3266 to 0.7747	No	ns	0.7886
Null vs. S155A	0.2434	-0.3073 to 0.7941	No	ns	0.7333
Null vs. S155E	0.1812	-0.3846 to 0.7469	No	ns	0.8992
Null vs. CΔ (1-424)	0.1953	-0.3705 to 0.7611	No	ns	0.8716
WT vs. S155A	0.01937	-0.5313 to 0.5701	No	ns	>0.9999
WT vs. S155E	-0.04287	-0.6086 to 0.5229	No	ns	0.9996
WT vs. CΔ (1-424)	-0.02875	-0.5945 to 0.5370	No	ns	>0.9999
S155A vs. S155E	-0.06224	-0.6280 to 0.5035	No	ns	0.998
S155A vs. CΔ (1-424)	-0.04812	-0.6139 to 0.5177	No	ns	0.9993
S155E vs. CΔ (1-424)	0.01413	-0.5663 to 0.5946	No	ns	>0.9999
Test details	Predicted (LS) Mean 1	Predicted (LS) Mean 2	Predicted (LS) Mean diff.	SE of diff.	N1	N2	q	DF
Null
CNTR vs. WD	1	1.745	-0.7451	0.1977	10	10	5.329	88
WT
CNTR vs. WD	1.117	1.521	-0.4043	0.1977	10	10	2.892	88
S155A
CNTR vs. WD	0.9874	1.502	-0.5143	0.1977	10	10	3.678	88
S155E
CNTR vs. WD	1.169	1.564	-0.3954	0.2031	10	9	2.753	88
CΔ (1-424)
CNTR vs. WD	1.288	1.55	-0.2621	0.2031	10	9	1.824	88
CNTR
Null vs. WT	1	1.117	-0.1168	0.1977	10	10	0.8353	88
Null vs. S155A	1	0.9874	0.01258	0.1977	10	10	0.08999	88
Null vs. S155E	1	1.169	-0.1685	0.1977	10	10	1.206	88
Null vs. CΔ (1-424)	1	1.288	-0.2878	0.1977	10	10	2.058	88
WT vs. S155A	1.117	0.9874	0.1294	0.1977	10	10	0.9253	88
WT vs. S155E	1.117	1.169	-0.05176	0.1977	10	10	0.3702	88
WT vs. CΔ (1-424)	1.117	1.288	-0.171	0.1977	10	10	1.223	88
S155A vs. S155E	0.9874	1.169	-0.1811	0.1977	10	10	1.296	88
S155A vs. CΔ (1-424)	0.9874	1.288	-0.3004	0.1977	10	10	2.148	88
S155E vs. CΔ (1-424)	1.169	1.288	-0.1192	0.1977	10	10	0.8528	88
WD
Null vs. WT	1.745	1.521	0.224	0.1977	10	10	1.602	88
Null vs. S155A	1.745	1.502	0.2434	0.1977	10	10	1.741	88
Null vs. S155E	1.745	1.564	0.1812	0.2031	10	9	1.261	88
Null vs. CΔ (1-424)	1.745	1.55	0.1953	0.2031	10	9	1.36	88
WT vs. S155A	1.521	1.502	0.01937	0.1977	10	10	0.1386	88
WT vs. S155E	1.521	1.564	-0.04287	0.2031	10	9	0.2985	88
WT vs. CΔ (1-424)	1.521	1.55	-0.02875	0.2031	10	9	0.2001	88
S155A vs. S155E	1.502	1.564	-0.06224	0.2031	10	9	0.4333	88
S155A vs. CΔ (1-424)	1.502	1.55	-0.04812	0.2031	10	9	0.335	88
S155E vs. CΔ (1-424)	1.564	1.55	0.01413	0.2084	9	9	0.09585	88

## Sheet: E7B2
Cage#	#	Mouse ID	Contruct	diet assignment	Body wt (g, 4/22)	Body wt (g, 4/29)	2025-05-05	2025-05-12	2025-05-20	2025-05-27	Final	Frozen liver wt (g)	Fixed liver wt (g)	Total liver wt (g)		Wt change	fold change 0-6
1	101	X470 (X430)	null	C	11.17	15.44	19.34	19.52	20.52	21.8	21.7	0.51	0.6	1.11		10.53	1.08333	reference	9.72
	102	X426	null	C	13.32	19.5	21.43	22.3	23.92	24.48	24.3	0.53	0.66	1.19		10.98	1.12963
	103	X409	null	C	14.3	19.06	21.62	23.52	24.51	25.13	24.8	0.52	0.69	1.21		10.5	1.08025
	104	X445	null	C	18.72	20.42	23.34	24.95	26.24	27.67	27	0.65	0.7	1.35		8.28	0.851852
	105	X449	null	C	16.89	21.26	23.4	24.32	24.54	25.47	25.2	0.48	0.81	1.29		8.31	0.854938
2	106	X485 (X483, X466 ,X401)	WT	C	11.54	16.24	19.55	20.56	23.28	24.35	24.2	0.51	0.5	1.01		12.66	1.30247
	107	X439	WT	C	16.17	19.37	21.17	22.35	23.33	24.6	24.2	0.52	0.74	1.26		8.03	0.826132
	108	X403	WT	C	16.85	20.6	21.77	23.43	25.54	26.72	26.4	0.54	0.75	1.29		9.55	0.98251
	109	X435	WT	C	15.5	21.31	23.25	24.85	27.14	28.5	27.2	0.67	0.61	1.28		11.7	1.2037
	110	X452	WT	C	13.96	21.15	23.45	25.31	27.28	29.45	28.5	0.61	0.87	1.48		14.54	1.49588
3	111	X427	A	C	11.51	18.29	20.14	23.93	24.96	26.79	27.1	0.74	0.6	1.34		15.59	1.60391
	112	X465 (X404)	A	C	13.8	18.08	21.16	22.7	24.34	25.86	25.5	0.48	0.51	0.99		11.7	1.2037
	113	X448	A	C	13.38	18.87	21.77	23.35	24.98	26.13	25.8	0.69	0.5	1.19		12.42	1.27778
	114	X486 (X471, X434)	A	C	19.29	20.64	22.62	23.45	24.38	25.55	25.5	0.65	0.55	1.2		6.21	0.638889
	115	X467 (X442)	A	C	19.3	21.26	23.93	25.66	26.74	28.07	27.7	0.68	0.55	1.23		8.4	0.864198
4	116	X456	E	C	14.13	18.75	20.21	21.55	22.58	23.11	23.2	0.55	0.42	0.97		9.07	0.933128
	117	X473 (X460)	E	C	11.15	18.32	21.1	22.08	24.3	26.15	26.8	0.59	0.61	1.2		15.65	1.61008
	118	X431 (partially injected)	E	C	16.26	19.91	21.85	22.54	23.13	23.89	24.2	0.6	0.45	1.05		7.94	0.816872
	119	X421	E	C	14.81	20.52	22.54	24.25	25.86	27.33	27	0.74	0.42	1.16		12.19	1.25412
	120	X472 (X447)	E	C	15.61	20.89	24.31	25.68	27.55	28.48	28.8	0.8	0.52	1.32		13.19	1.357
5	121	X464 (X423)	1-424	C	12.08	18.43	20.31	22.31	23.33	24.99	26.3	0.66	0.44	1.1		14.22	1.46296
	122	X440	1-424	C	18.38	20.21	22.15	23.3	23.77	24.66	24.5	0.59	0.36	0.95		6.12	0.62963
	123	X436	1-424	C	17.75	19.93	22.37	23.25	25.24	26.07	26.1	0.65	0.47	1.12		8.35	0.859053
	124	X406	1-424	C	14.97	22.17	24.33	25.72	26.9	28.3	27.9	0.69	0.53	1.22		12.93	1.33025
5_2	125	X444	1-424	C	17.92	20.51	24.44	23.72	24.69	25.9	25.1	0.59	0.46	1.05		7.18	0.738683
6	126	X415	null	W	11.8	18.33	20.3	22.13	23.36	24.47	24.2	0.76	0.51	1.27		12.4	1.27572
	127	X476 (X422)	null	W	13.4	19.64	21.44	23.47	25.89	26.9	27.4	0.73	0.75	1.48		14	1.44033
	128	X402	null	W	13.46	18.15	21.5	22.58	23.31	25.05	25.1	0.75	0.61	1.36		11.64	1.19753
	129	X459	null	W	15.24	20.97	22.65	23.56	25.29	27.15	27.1	0.74	0.64	1.38		11.86	1.22016
	130	X433	null	W	16.59	21.56	23.91	26.22	27.41	28.82	28.7	0.8	0.78	1.58		12.11	1.24588
7	131	X424	WT	W	10.98	17.9	20.3	22.2	23.31	24.1	24.4	0.92	0.61	1.53		13.42	1.38066
	132	X461	WT	W	14.46	19.76	21.2	23.66	24.35	25.97	26.2	1	0.7	1.7		11.74	1.20782
	133	X429	WT	W	14.98	20.1	21.53	23.4	23.82	23.75	24.6	0.7	0.65	1.35		9.62	0.989712
	134	X481 (X453)	WT	W	18.11	21.23	22.43	24.47	25.56	24.6	26.8	0.87	0.68	1.55		8.69	0.894033
	135	X457	WT	W	15.85	21.03	22.87	24.01	25.12	26.38	26.5	0.81	0.84	1.65		10.65	1.09568
8	136	X411	A	W	11.21	18.7	21.62	24.39	26.32	27.3	27.2	0.97	0.64	1.61		15.99	1.64506
	137	X477 (X441)	A	W	18.37	21.41	22.95	24.78	26.24	27.91	29.4	1.13	0.8	1.93		11.03	1.13477
	138	X454	A	W	19.27	22.25	23.56	24.93	26.3	27.05	26.9	0.75	0.76	1.51		7.63	0.784979
	139	X425	A	W	14.52	20.16	20.91	23.18	24.07	25.25	25.6	0.95	0.62	1.57		11.08	1.13992
8_2	140	X450	A	W	12.85	20.07	22.83	23.81	24.52	26.1	26.3	1	0.69	1.69		13.45	1.38374
9	141	484 (X480, X475, X405)	E	W	12.29	16.44	20.89	20.9	23.14	24.69	25.6	0.79	0.44	1.23		13.31	1.36934
	142	X482 (X479, X455)	E	W	14.07	19.49	21.74	22.76	24.13	25.11	25.5	0.72	0.54	1.26		11.43	1.17593
	143	X438	E	W	17.44	20.36	22.3	22.98	24.35	24.94	25	0.78	0.56	1.34		7.56	0.777778
	144	X478 (X443)	E	W	19.24	21.43	23.11	23.9	25.04	26.73	26.8	0.71	0.54	1.25		7.56	0.777778
	145	X437	E	W	16.16	21.03	23.54	24.97	27.07	28.78	29.8	0.92	0.71	1.63		13.64	1.40329
10	146	X416	1-424	W	11.33	18.34	20.86	22.15	23.31	24.79	24.6	0.78	0.55	1.33		13.27	1.36523
	147	X463	1-424	W	12.86	20.36	22.05	23.37	24.13	24.73	25.1	0.75	0.59	1.34		12.24	1.25926
	148	X413	1-424	W	16.34	21.5	22.1	24.22	25.12	25.86	26.2	0.96	0.52	1.48		9.86	1.0144
	149	X446	1-424	W	14	20.09	23.28	25.49	27.61	27.87	28.2	1.17	0.73	1.9		14.2	1.46091
	150	X412	1-424	W	11.02	19.04	23.51	23.68	25.39	27.21	27.6	1.02	0.7	1.72		16.58	1.70576
Table Analyzed	**Weight gain_selected+Exp5Weight gain_selected
Two-way ANOVA	Ordinary
Alpha	0.05
Source of Variation	% of total variation	P value	P value summary	Significant?
Interaction	2.727	0.5161	ns	No
Row Factor	1.455	0.7813	ns	No
Column Factor	22.43	<0.0001	****	Yes
ANOVA table	SS (Type III)	DF	MS	F (DFn, DFd)	P value
Interaction	0.6408	4	0.1602	F (4, 88) = 0.8196	P=0.5161
Row Factor	0.342	4	0.08549	F (4, 88) = 0.4374	P=0.7813
Column Factor	5.271	1	5.271	F (1, 88) = 26.96	P<0.0001
Residual	17.2	88	0.1955
Difference between column means
Predicted (LS) mean of CNTR	1.112
Predicted (LS) mean of WD	1.576
Difference between predicted means	-0.4642
SE of difference	0.0894
95% CI of difference	-0.6419 to -0.2866
Data summary
Number of columns (Column Factor)	2
Number of rows (Row Factor)	5
Number of values	98
Compare cell means with others in its row and its column
Number of families	7
Number of comparisons per row family	1
Number of comparisons per column family	10
Alpha	0.05
Tukey's multiple comparisons test	Predicted (LS) Mean diff.	95.00% CI of diff.	Below threshold?	Summary	Adjusted P Value
Null
CNTR vs. WD	-0.7451	-1.138 to -0.3522	Yes	***	0.0003
WT
CNTR vs. WD	-0.4043	-0.7972 to -0.01136	Yes	*	0.0439
S155A
CNTR vs. WD	-0.5143	-0.9072 to -0.1214	Yes	*	0.0109
S155E
CNTR vs. WD	-0.3954	-0.7991 to 0.008293	No	ns	0.0548
CΔ (1-424)
CNTR vs. WD	-0.2621	-0.6657 to 0.1416	No	ns	0.2004
CNTR
Null vs. WT	-0.1168	-0.6675 to 0.4339	No	ns	0.9761
Null vs. S155A	0.01258	-0.5381 to 0.5633	No	ns	>0.9999
Null vs. S155E	-0.1685	-0.7192 to 0.3821	No	ns	0.9132
Null vs. CΔ (1-424)	-0.2878	-0.8385 to 0.2629	No	ns	0.5939
WT vs. S155A	0.1294	-0.4213 to 0.6800	No	ns	0.9654
WT vs. S155E	-0.05176	-0.6024 to 0.4989	No	ns	0.9989
WT vs. CΔ (1-424)	-0.171	-0.7217 to 0.3797	No	ns	0.9089
S155A vs. S155E	-0.1811	-0.7318 to 0.3696	No	ns	0.89
S155A vs. CΔ (1-424)	-0.3004	-0.8510 to 0.2503	No	ns	0.553
S155E vs. CΔ (1-424)	-0.1192	-0.6699 to 0.4315	No	ns	0.9743
WD
Null vs. WT	0.224	-0.3266 to 0.7747	No	ns	0.7886
Null vs. S155A	0.2434	-0.3073 to 0.7941	No	ns	0.7333
Null vs. S155E	0.1812	-0.3846 to 0.7469	No	ns	0.8992
Null vs. CΔ (1-424)	0.1953	-0.3705 to 0.7611	No	ns	0.8716
WT vs. S155A	0.01937	-0.5313 to 0.5701	No	ns	>0.9999
WT vs. S155E	-0.04287	-0.6086 to 0.5229	No	ns	0.9996
WT vs. CΔ (1-424)	-0.02875	-0.5945 to 0.5370	No	ns	>0.9999
S155A vs. S155E	-0.06224	-0.6280 to 0.5035	No	ns	0.998
S155A vs. CΔ (1-424)	-0.04812	-0.6139 to 0.5177	No	ns	0.9993
S155E vs. CΔ (1-424)	0.01413	-0.5663 to 0.5946	No	ns	>0.9999
Test details	Predicted (LS) Mean 1	Predicted (LS) Mean 2	Predicted (LS) Mean diff.	SE of diff.	N1	N2	q	DF
Null
CNTR vs. WD	1	1.745	-0.7451	0.1977	10	10	5.329	88
WT
CNTR vs. WD	1.117	1.521	-0.4043	0.1977	10	10	2.892	88
S155A
CNTR vs. WD	0.9874	1.502	-0.5143	0.1977	10	10	3.678	88
S155E
CNTR vs. WD	1.169	1.564	-0.3954	0.2031	10	9	2.753	88
CΔ (1-424)
CNTR vs. WD	1.288	1.55	-0.2621	0.2031	10	9	1.824	88
CNTR
Null vs. WT	1	1.117	-0.1168	0.1977	10	10	0.8353	88
Null vs. S155A	1	0.9874	0.01258	0.1977	10	10	0.08999	88
Null vs. S155E	1	1.169	-0.1685	0.1977	10	10	1.206	88
Null vs. CΔ (1-424)	1	1.288	-0.2878	0.1977	10	10	2.058	88
WT vs. S155A	1.117	0.9874	0.1294	0.1977	10	10	0.9253	88
WT vs. S155E	1.117	1.169	-0.05176	0.1977	10	10	0.3702	88
WT vs. CΔ (1-424)	1.117	1.288	-0.171	0.1977	10	10	1.223	88
S155A vs. S155E	0.9874	1.169	-0.1811	0.1977	10	10	1.296	88
S155A vs. CΔ (1-424)	0.9874	1.288	-0.3004	0.1977	10	10	2.148	88
S155E vs. CΔ (1-424)	1.169	1.288	-0.1192	0.1977	10	10	0.8528	88
WD
Null vs. WT	1.745	1.521	0.224	0.1977	10	10	1.602	88
Null vs. S155A	1.745	1.502	0.2434	0.1977	10	10	1.741	88
Null vs. S155E	1.745	1.564	0.1812	0.2031	10	9	1.261	88
Null vs. CΔ (1-424)	1.745	1.55	0.1953	0.2031	10	9	1.36	88
WT vs. S155A	1.521	1.502	0.01937	0.1977	10	10	0.1386	88
WT vs. S155E	1.521	1.564	-0.04287	0.2031	10	9	0.2985	88
WT vs. CΔ (1-424)	1.521	1.55	-0.02875	0.2031	10	9	0.2001	88
S155A vs. S155E	1.502	1.564	-0.06224	0.2031	10	9	0.4333	88
S155A vs. CΔ (1-424)	1.502	1.55	-0.04812	0.2031	10	9	0.335	88
S155E vs. CΔ (1-424)	1.564	1.55	0.01413	0.2084	9	9	0.09585	88

## Sheet: E7C
Cage #	Mouse #	Sex	Injection date	Virus	BG	Normalized
1	4001	M	2024-01-30	Null	141	0.955285
1	4003	M	2024-01-30	Null	141	0.955285
1	3994	M	2024-01-30	Null	125	0.846883
1	3995	M	2024-01-30	Null	182	1.23306
1	3978	M	2024-01-30	Null	149	1.00949
Average					147.6	1
2	3976	M	2024-01-30	PLIN5 (wt)	149	1.00949
2	4011	M	2024-01-30	PLIN5 (wt)	157	1.06369
2	3991	M	2024-01-30	PLIN5 (wt)	161	1.09079
2	3979	M	2024-01-30	PLIN5 (wt)	153	1.03659
2	3965	M	2024-01-30	PLIN5 (wt)	199	1.34824
Average						1.10976
4	3971	M	2024-01-31	PLIN5A	159	1.07724
4	3972	M	2024-01-31	PLIN5A	161	1.09079
4	3969	M	2024-01-31	PLIN5A	110	0.745257
4	3948	M	2024-01-31	PLIN5A	139	0.941734
4	3982	M	2024-01-31	PLIN5A	145	0.982385
Average						0.96748
5	4006	M	2024-02-01	PLIN5E	153	1.03659
5	3961	M	2024-02-01	PLIN5E	124	0.840108
5	4008	M	2024-02-01	PLIN5E	168	1.13821
5	3966	M	2024-02-01	PLIN5E	131	0.887534
5	3962	M	2024-02-01	PLIN5E	144	0.97561
Average						0.97561
3	3988	M	2024-01-31	PLIN5 (1-424)	196	1.32791
3	3989	M	2024-01-31	PLIN5 (1-424)	166	1.12466
3	3990	M	2024-01-31	PLIN5 (1-424)	154	1.04336
3	3960	M	2024-01-31	PLIN5 (1-424)	162	1.09756
3	3958	M	2024-01-31	PLIN5 (1-424)	167	1.13144
Average						1.14499
8	3954	M	2024-01-30	Null	199	1.34824
8	3949	M	2024-01-30	Null	187	1.26694
8	3950	M	2024-01-30	Null	253	1.71409
8	3986	M	2024-01-30	Null	204	1.38211
8	3987	M	2024-01-30	Null	212	1.43631
Average						1.42954
9	3980	M	2024-01-30	PLIN5 (wt)	206	1.39566
9	3984	M	2024-01-30	PLIN5 (wt)	208	1.40921
9	3957	M	2024-01-30	PLIN5 (wt)	209	1.41599
9	3951	M	2024-01-30	PLIN5 (wt)	203	1.37534
9	3952	M	2024-01-30	PLIN5 (wt)	171	1.15854
Average						1.35095
11	4005	M	2024-01-31	PLIN5A	172	1.16531
11	3937	M	2024-01-31	PLIN5A	183	1.23984
11	3975	M	2024-01-31	PLIN5A	214	1.44986
11	3999	M	2024-01-31	PLIN5A	147	0.995935
11	4004	M	2024-01-31	PLIN5A	205	1.38889
Average						1.24797
12	3956	M	2024-02-01	PLIN5E	146	0.98916
12	4007	M	2024-02-01	PLIN5E	154	1.04336
12	3959	M	2024-02-01	PLIN5E	164	1.11111
12	3993	M	2024-02-01	PLIN5E	116	0.785908
Average						0.982385
10	3942	M	2024-01-31	PLIN5 (1-424)	177	1.19919
10	4012	M	2024-01-31	PLIN5 (1-424)	161	1.09079
10	4015	M	2024-01-31	PLIN5 (1-424)	182	1.23306
10	3939	M	2024-01-31	PLIN5 (1-424)	157	1.06369
Average						1.14668
6B	ND						WD
Null		0.955285	0.955285	0.846883	1.23306	1.00949		1.34824	1.26694	1.71409	1.38211	1.43631
WT		1.00949	1.06369	1.09079	1.03659	1.34824		1.39566	1.40921	1.41599	1.37534	1.15854
S155A		1.07724	1.09079	0.745257	0.941734	0.982385		1.16531	1.23984	1.44986	0.995935	1.38889
S155E		1.03659	0.840108	1.13821	0.887534	0.97561		0.98916	1.04336	1.11111		0.785908
CΔ (1-424)		1.32791	1.12466	1.04336	1.09756	1.13144		1.19919	1.09079		1.23306	1.06369
Compare cell means regardless of rows and columns
Number of families	1
Number of comparisons per family	45
Alpha	0.05
Tukey's multiple comparisons test	Predicted (LS) mean diff.	95.00% CI of diff.	Below threshold?	Summary	Adjusted P Value
Null:ND vs. Null:WD	-0.4295	-0.7200 to -0.1391	Yes	***	0.0006
Null:ND vs. WT:ND	-0.1098	-0.4002 to 0.1807	No	ns	0.9546
Null:ND vs. WT:WD	-0.3509	-0.6414 to -0.06050	Yes	**	0.008
Null:ND vs. CΔ (1-424):ND	-0.145	-0.4354 to 0.1455	No	ns	0.8014
Null:ND vs. CΔ (1-424):WD	-0.1467	-0.4547 to 0.1614	No	ns	0.8405
Null:ND vs. S155A:ND	0.03252	-0.2579 to 0.3230	No	ns	>0.9999
Null:ND vs. S155A:WD	-0.248	-0.5384 to 0.04248	No	ns	0.151
Null:ND vs. S155E:ND	0.02439	-0.2661 to 0.3148	No	ns	>0.9999
Null:ND vs. S155E:WD	0.01762	-0.2904 to 0.3257	No	ns	>0.9999
Null:WD vs. WT:ND	0.3198	0.02934 to 0.6102	Yes	*	0.0212
Null:WD vs. WT:WD	0.07859	-0.2119 to 0.3690	No	ns	0.9952
Null:WD vs. CΔ (1-424):ND	0.2846	-0.005891 to 0.5750	No	ns	0.0589
Null:WD vs. CΔ (1-424):WD	0.2829	-0.02520 to 0.5909	No	ns	0.0949
Null:WD vs. S155A:ND	0.4621	0.1716 to 0.7525	Yes	***	0.0002
Null:WD vs. S155A:WD	0.1816	-0.1089 to 0.4720	No	ns	0.5392
Null:WD vs. S155E:ND	0.4539	0.1635 to 0.7444	Yes	***	0.0002
Null:WD vs. S155E:WD	0.4472	0.1391 to 0.7552	Yes	***	0.0007
WT:ND vs. WT:WD	-0.2412	-0.5316 to 0.04925	No	ns	0.1769
WT:ND vs. CΔ (1-424):ND	-0.03523	-0.3257 to 0.2552	No	ns	>0.9999
WT:ND vs. CΔ (1-424):WD	-0.03692	-0.3450 to 0.2711	No	ns	>0.9999
WT:ND vs. S155A:ND	0.1423	-0.1482 to 0.4327	No	ns	0.8178
WT:ND vs. S155A:WD	-0.1382	-0.4287 to 0.1522	No	ns	0.8409
WT:ND vs. S155E:ND	0.1341	-0.1563 to 0.4246	No	ns	0.8625
WT:ND vs. S155E:WD	0.1274	-0.1807 to 0.4354	No	ns	0.9234
WT:WD vs. CΔ (1-424):ND	0.206	-0.08448 to 0.4964	No	ns	0.3647
WT:WD vs. CΔ (1-424):WD	0.2043	-0.1038 to 0.5123	No	ns	0.4574
WT:WD vs. S155A:ND	0.3835	0.09302 to 0.6739	Yes	**	0.0027
WT:WD vs. S155A:WD	0.103	-0.1875 to 0.3934	No	ns	0.9694
WT:WD vs. S155E:ND	0.3753	0.08489 to 0.6658	Yes	**	0.0036
WT:WD vs. S155E:WD	0.3686	0.06050 to 0.6766	Yes	**	0.0089
CΔ (1-424):ND vs. CΔ (1-424):WD	-0.001694	-0.3098 to 0.3064	No	ns	>0.9999
CΔ (1-424):ND vs. S155A:ND	0.1775	-0.1129 to 0.4680	No	ns	0.57
CΔ (1-424):ND vs. S155A:WD	-0.103	-0.3934 to 0.1875	No	ns	0.9694
CΔ (1-424):ND vs. S155E:ND	0.1694	-0.1211 to 0.4598	No	ns	0.6315
CΔ (1-424):ND vs. S155E:WD	0.1626	-0.1455 to 0.4707	No	ns	0.7475
CΔ (1-424):WD vs. S155A:ND	0.1792	-0.1289 to 0.4873	No	ns	0.6347
CΔ (1-424):WD vs. S155A:WD	-0.1013	-0.4093 to 0.2068	No	ns	0.9813
CΔ (1-424):WD vs. S155E:ND	0.1711	-0.1370 to 0.4791	No	ns	0.6914
CΔ (1-424):WD vs. S155E:WD	0.1643	-0.1604 to 0.4890	No	ns	0.7892
S155A:ND vs. S155A:WD	-0.2805	-0.5709 to 0.009956	No	ns	0.0658
S155A:ND vs. S155E:ND	-0.00813	-0.2986 to 0.2823	No	ns	>0.9999
S155A:ND vs. S155E:WD	-0.01491	-0.3230 to 0.2932	No	ns	>0.9999
S155A:WD vs. S155E:ND	0.2724	-0.01809 to 0.5628	No	ns	0.0819
S155A:WD vs. S155E:WD	0.2656	-0.04248 to 0.5736	No	ns	0.1425
S155E:ND vs. S155E:WD	-0.006775	-0.3148 to 0.3013	No	ns	>0.9999
Test details	Predicted (LS) mean 1	Predicted (LS) mean 2	Predicted (LS) mean diff.	SE of diff.	N1	N2	q	DF
Null:ND vs. Null:WD	1	1.43	-0.4295	0.0865	5	5	7.023	38
Null:ND vs. WT:ND	1	1.11	-0.1098	0.0865	5	5	1.794	38
Null:ND vs. WT:WD	1	1.351	-0.3509	0.0865	5	5	5.738	38
Null:ND vs. CΔ (1-424):ND	1	1.145	-0.145	0.0865	5	5	2.37	38
Null:ND vs. CΔ (1-424):WD	1	1.147	-0.1467	0.09175	5	4	2.261	38
Null:ND vs. S155A:ND	1	0.9675	0.03252	0.0865	5	5	0.5317	38
Null:ND vs. S155A:WD	1	1.248	-0.248	0.0865	5	5	4.054	38
Null:ND vs. S155E:ND	1	0.9756	0.02439	0.0865	5	5	0.3988	38
Null:ND vs. S155E:WD	1	0.9824	0.01762	0.09175	5	4	0.2715	38
Null:WD vs. WT:ND	1.43	1.11	0.3198	0.0865	5	5	5.228	38
Null:WD vs. WT:WD	1.43	1.351	0.07859	0.0865	5	5	1.285	38
Null:WD vs. CΔ (1-424):ND	1.43	1.145	0.2846	0.0865	5	5	4.652	38
Null:WD vs. CΔ (1-424):WD	1.43	1.147	0.2829	0.09175	5	4	4.36	38
Null:WD vs. S155A:ND	1.43	0.9675	0.4621	0.0865	5	5	7.554	38
Null:WD vs. S155A:WD	1.43	1.248	0.1816	0.0865	5	5	2.969	38
Null:WD vs. S155E:ND	1.43	0.9756	0.4539	0.0865	5	5	7.421	38
Null:WD vs. S155E:WD	1.43	0.9824	0.4472	0.09175	5	4	6.893	38
WT:ND vs. WT:WD	1.11	1.351	-0.2412	0.0865	5	5	3.943	38
WT:ND vs. CΔ (1-424):ND	1.11	1.145	-0.03523	0.0865	5	5	0.576	38
WT:ND vs. CΔ (1-424):WD	1.11	1.147	-0.03692	0.09175	5	4	0.5692	38
WT:ND vs. S155A:ND	1.11	0.9675	0.1423	0.0865	5	5	2.326	38
WT:ND vs. S155A:WD	1.11	1.248	-0.1382	0.0865	5	5	2.26	38
WT:ND vs. S155E:ND	1.11	0.9756	0.1341	0.0865	5	5	2.193	38
WT:ND vs. S155E:WD	1.11	0.9824	0.1274	0.09175	5	4	1.963	38
WT:WD vs. CΔ (1-424):ND	1.351	1.145	0.206	0.0865	5	5	3.367	38
WT:WD vs. CΔ (1-424):WD	1.351	1.147	0.2043	0.09175	5	4	3.149	38
WT:WD vs. S155A:ND	1.351	0.9675	0.3835	0.0865	5	5	6.269	38
WT:WD vs. S155A:WD	1.351	1.248	0.103	0.0865	5	5	1.684	38
WT:WD vs. S155E:ND	1.351	0.9756	0.3753	0.0865	5	5	6.137	38
WT:WD vs. S155E:WD	1.351	0.9824	0.3686	0.09175	5	4	5.681	38
CΔ (1-424):ND vs. CΔ (1-424):WD	1.145	1.147	-0.001694	0.09175	5	4	0.02611	38
CΔ (1-424):ND vs. S155A:ND	1.145	0.9675	0.1775	0.0865	5	5	2.902	38
CΔ (1-424):ND vs. S155A:WD	1.145	1.248	-0.103	0.0865	5	5	1.684	38
CΔ (1-424):ND vs. S155E:ND	1.145	0.9756	0.1694	0.0865	5	5	2.769	38
CΔ (1-424):ND vs. S155E:WD	1.145	0.9824	0.1626	0.09175	5	4	2.506	38
CΔ (1-424):WD vs. S155A:ND	1.147	0.9675	0.1792	0.09175	4	5	2.762	38
CΔ (1-424):WD vs. S155A:WD	1.147	1.248	-0.1013	0.09175	4	5	1.561	38
CΔ (1-424):WD vs. S155E:ND	1.147	0.9756	0.1711	0.09175	4	5	2.637	38
CΔ (1-424):WD vs. S155E:WD	1.147	0.9824	0.1643	0.09671	4	4	2.403	38
S155A:ND vs. S155A:WD	0.9675	1.248	-0.2805	0.0865	5	5	4.586	38
S155A:ND vs. S155E:ND	0.9675	0.9756	-0.00813	0.0865	5	5	0.1329	38
S155A:ND vs. S155E:WD	0.9675	0.9824	-0.01491	0.09175	5	4	0.2298	38
S155A:WD vs. S155E:ND	1.248	0.9756	0.2724	0.0865	5	5	4.453	38
S155A:WD vs. S155E:WD	1.248	0.9824	0.2656	0.09175	5	4	4.094	38
S155E:ND vs. S155E:WD	0.9756	0.9824	-0.006775	0.09175	5	4	0.1044	38
Compact letter display
Null:WD	A
WT:WD	A B
S155A:WD	A C
CΔ (1-424):WD	A C
CΔ (1-424):ND	A C
WT:ND	B C
Null:ND	C
S155E:WD	C
S155E:ND	C
S155A:ND	C

## Sheet: E7D
Mouse #	Virus	Diet	Cholesterol (mg/dl)	Normalized
4001	Null	ND	80.75	0.904762
4003	Null	ND	104.5	1.17087
3994	Null	ND	83.25	0.932773
3995	Null	ND	93.25	1.04482
3978	Null	ND	84.5	0.946779
Average			89.25	1
3976	PLIN5 (wt)	ND	100.75	1.12885
4011	PLIN5 (wt)	ND	85.75	0.960784
3991	PLIN5 (wt)	ND	78.25	0.876751
3979	PLIN5 (wt)	ND	65.75	0.736695
3965	PLIN5 (wt)	ND	92	1.03081
Average				0.946779
3971	PLIN5A	ND	73.25	0.820728
3972	PLIN5A	ND	65.75	0.736695
3969	PLIN5A	ND	78.25	0.876751
3948	PLIN5A	ND	80.75	0.904762
3982	PLIN5A	ND	92	1.03081
Average				0.87395
4006	PLIN5E	ND	73.25	0.820728
3961	PLIN5E	ND	87	0.97479
4008	PLIN5E	ND	78.25	0.876751
3966	PLIN5E	ND	90.75	1.01681
3962	PLIN5E	ND	80.75	0.904762
Average				0.918768
3988	PLIN5 (1-424)	ND	115.75	1.29692
3989	PLIN5 (1-424)	ND	72	0.806723
3990	PLIN5 (1-424)	ND	83.25	0.932773
3960	PLIN5 (1-424)	ND	82	0.918768
3958	PLIN5 (1-424)	ND	63.25	0.708683
Average				0.932773
3954	Null	WD	129.5	1.45098
3949	Null	WD	130.75	1.46499
3950	Null	WD	179.5	2.0112
3986	Null	WD	183.25	2.05322
3987	Null	WD	145.75	1.63305
Average				1.72269
3980	PLIN5 (wt)	WD	129.5	1.45098
3984	PLIN5 (wt)	WD	160.75	1.80112
3957	PLIN5 (wt)	WD	140.75	1.57703
3951	PLIN5 (wt)	WD	87	0.97479
3952	PLIN5 (wt)	WD	157	1.7591
Average				1.51261
4005	PLIN5A	WD	189.5	2.12325
3937	PLIN5A	WD	147	1.64706
3975	PLIN5A	WD	234.5	2.62745
3999	PLIN5A	WD	214.5	2.40336
4004	PLIN5A	WD	155.75	1.7451
Average				2.10924
3956	PLIN5E	WD	140.75	1.57703
4007	PLIN5E	WD	163.25	1.82913
3959	PLIN5E	WD	167	1.87115
3992	PLIN5E	WD	80.75	0.904762
3993	PLIN5E	WD	167	1.87115
Average				1.61064
3942	PLIN5 (1-424)	WD	174.5	1.95518
4012	PLIN5 (1-424)	WD	170.75	1.91317
4014	PLIN5 (1-424)	WD	77	0.862745
4015	PLIN5 (1-424)	WD	187	2.09524
3939	PLIN5 (1-424)	WD	180.75	2.02521
Average				1.77031
S7D	ND						WD
Null	OK	0.904762	1.17087	0.932773	1.04482	0.946779	OK	1.45098	1.46499	2.0112	2.05322	1.63305
WT	OK	1.12885	0.960784	0.876751	0.736695	1.03081	OK	1.45098	1.80112	1.57703		1.7591
S155A	OK	0.820728	0.736695	0.876751	0.904762	1.03081	OK	2.12325	1.64706	2.62745	2.40336	1.7451
S155E	OK	0.820728	0.97479	0.876751	1.01681	0.904762	OK	1.57703	1.82913	1.87115		1.87115
CΔ (1-424)	OK		0.806723	0.932773	0.918768	0.708683	OK	1.95518	1.91317		2.09524	2.02521
Compare cell means regardless of rows and columns
Number of families	1
Number of comparisons per family	45
Alpha	0.05
Tukey's multiple comparisons test	Predicted (LS) mean diff.	95.00% CI of diff.	Below threshold?	Summary	Adjusted P Value
Null:ND vs. Null:WD	-0.7227	-1.149 to -0.2961	Yes	****	<0.0001
Null:ND vs. WT:ND	0.05322	-0.3733 to 0.4798	No	ns	>0.9999
Null:ND vs. WT:WD	-0.6471	-1.099 to -0.1946	Yes	***	0.001
Null:ND vs. CΔ (1-424):ND	0.1583	-0.2942 to 0.6107	No	ns	0.9711
Null:ND vs. CΔ (1-424):WD	-0.9972	-1.450 to -0.5448	Yes	****	<0.0001
Null:ND vs. S155A:ND	0.1261	-0.3005 to 0.5526	No	ns	0.9907
Null:ND vs. S155A:WD	-1.109	-1.536 to -0.6827	Yes	****	<0.0001
Null:ND vs. S155E:ND	0.08123	-0.3453 to 0.5078	No	ns	0.9997
Null:ND vs. S155E:WD	-0.7871	-1.240 to -0.3347	Yes	****	<0.0001
Null:WD vs. WT:ND	0.7759	0.3494 to 1.202	Yes	****	<0.0001
Null:WD vs. WT:WD	0.07563	-0.3768 to 0.5281	No	ns	0.9999
Null:WD vs. CΔ (1-424):ND	0.881	0.4285 to 1.333	Yes	****	<0.0001
Null:WD vs. CΔ (1-424):WD	-0.2745	-0.7269 to 0.1779	No	ns	0.5757
Null:WD vs. S155A:ND	0.8487	0.4222 to 1.275	Yes	****	<0.0001
Null:WD vs. S155A:WD	-0.3866	-0.8131 to 0.04000	No	ns	0.1032
Null:WD vs. S155E:ND	0.8039	0.3774 to 1.230	Yes	****	<0.0001
Null:WD vs. S155E:WD	-0.06443	-0.5169 to 0.3880	No	ns	>0.9999
WT:ND vs. WT:WD	-0.7003	-1.153 to -0.2479	Yes	***	0.0003
WT:ND vs. CΔ (1-424):ND	0.105	-0.3474 to 0.5575	No	ns	0.9984
WT:ND vs. CΔ (1-424):WD	-1.05	-1.503 to -0.5980	Yes	****	<0.0001
WT:ND vs. S155A:ND	0.07283	-0.3537 to 0.4994	No	ns	0.9999
WT:ND vs. S155A:WD	-1.162	-1.589 to -0.7359	Yes	****	<0.0001
WT:ND vs. S155E:ND	0.02801	-0.3985 to 0.4546	No	ns	>0.9999
WT:ND vs. S155E:WD	-0.8403	-1.293 to -0.3879	Yes	****	<0.0001
WT:WD vs. CΔ (1-424):ND	0.8053	0.3284 to 1.282	Yes	****	<0.0001
WT:WD vs. CΔ (1-424):WD	-0.3501	-0.8270 to 0.1268	No	ns	0.3159
WT:WD vs. S155A:ND	0.7731	0.3207 to 1.226	Yes	****	<0.0001
WT:WD vs. S155A:WD	-0.4622	-0.9146 to -0.009757	Yes	*	0.0419
WT:WD vs. S155E:ND	0.7283	0.2759 to 1.181	Yes	***	0.0002
WT:WD vs. S155E:WD	-0.1401	-0.6170 to 0.3368	No	ns	0.9911
CΔ (1-424):ND vs. CΔ (1-424):WD	-1.155	-1.632 to -0.6786	Yes	****	<0.0001
CΔ (1-424):ND vs. S155A:ND	-0.03221	-0.4846 to 0.4202	No	ns	>0.9999
CΔ (1-424):ND vs. S155A:WD	-1.268	-1.720 to -0.8151	Yes	****	<0.0001
CΔ (1-424):ND vs. S155E:ND	-0.07703	-0.5295 to 0.3754	No	ns	0.9999
CΔ (1-424):ND vs. S155E:WD	-0.9454	-1.422 to -0.4685	Yes	****	<0.0001
CΔ (1-424):WD vs. S155A:ND	1.123	0.6708 to 1.576	Yes	****	<0.0001
CΔ (1-424):WD vs. S155A:WD	-0.112	-0.5645 to 0.3404	No	ns	0.9974
CΔ (1-424):WD vs. S155E:ND	1.078	0.6260 to 1.531	Yes	****	<0.0001
CΔ (1-424):WD vs. S155E:WD	0.2101	-0.2668 to 0.6870	No	ns	0.8897
S155A:ND vs. S155A:WD	-1.235	-1.662 to -0.8087	Yes	****	<0.0001
S155A:ND vs. S155E:ND	-0.04482	-0.4714 to 0.3817	No	ns	>0.9999
S155A:ND vs. S155E:WD	-0.9132	-1.366 to -0.4607	Yes	****	<0.0001
S155A:WD vs. S155E:ND	1.19	0.7639 to 1.617	Yes	****	<0.0001
S155A:WD vs. S155E:WD	0.3221	-0.1303 to 0.7746	No	ns	0.3562
S155E:ND vs. S155E:WD	-0.8683	-1.321 to -0.4159	Yes	****	<0.0001
Test details	Predicted (LS) mean 1	Predicted (LS) mean 2	Predicted (LS) mean diff.	SE of diff.	N1	N2	q	DF
Null:ND vs. Null:WD	1	1.723	-0.7227	0.1266	5	5	8.072	36
Null:ND vs. WT:ND	1	0.9468	0.05322	0.1266	5	5	0.5944	36
Null:ND vs. WT:WD	1	1.647	-0.6471	0.1343	5	4	6.814	36
Null:ND vs. CΔ (1-424):ND	1	0.8417	0.1583	0.1343	5	4	1.667	36
Null:ND vs. CΔ (1-424):WD	1	1.997	-0.9972	0.1343	5	4	10.5	36
Null:ND vs. S155A:ND	1	0.8739	0.1261	0.1266	5	5	1.408	36
Null:ND vs. S155A:WD	1	2.109	-1.109	0.1266	5	5	12.39	36
Null:ND vs. S155E:ND	1	0.9188	0.08123	0.1266	5	5	0.9073	36
Null:ND vs. S155E:WD	1	1.787	-0.7871	0.1343	5	4	8.289	36
Null:WD vs. WT:ND	1.723	0.9468	0.7759	0.1266	5	5	8.666	36
Null:WD vs. WT:WD	1.723	1.647	0.07563	0.1343	5	4	0.7964	36
Null:WD vs. CΔ (1-424):ND	1.723	0.8417	0.881	0.1343	5	4	9.277	36
Null:WD vs. CΔ (1-424):WD	1.723	1.997	-0.2745	0.1343	5	4	2.891	36
Null:WD vs. S155A:ND	1.723	0.8739	0.8487	0.1266	5	5	9.48	36
Null:WD vs. S155A:WD	1.723	2.109	-0.3866	0.1266	5	5	4.317	36
Null:WD vs. S155E:ND	1.723	0.9188	0.8039	0.1266	5	5	8.979	36
Null:WD vs. S155E:WD	1.723	1.787	-0.06443	0.1343	5	4	0.6784	36
WT:ND vs. WT:WD	0.9468	1.647	-0.7003	0.1343	5	4	7.374	36
WT:ND vs. CΔ (1-424):ND	0.9468	0.8417	0.105	0.1343	5	4	1.106	36
WT:ND vs. CΔ (1-424):WD	0.9468	1.997	-1.05	0.1343	5	4	11.06	36
WT:ND vs. S155A:ND	0.9468	0.8739	0.07283	0.1266	5	5	0.8134	36
WT:ND vs. S155A:WD	0.9468	2.109	-1.162	0.1266	5	5	12.98	36
WT:ND vs. S155E:ND	0.9468	0.9188	0.02801	0.1266	5	5	0.3129	36
WT:ND vs. S155E:WD	0.9468	1.787	-0.8403	0.1343	5	4	8.849	36
WT:WD vs. CΔ (1-424):ND	1.647	0.8417	0.8053	0.1416	4	4	8.045	36
WT:WD vs. CΔ (1-424):WD	1.647	1.997	-0.3501	0.1416	4	4	3.498	36
WT:WD vs. S155A:ND	1.647	0.8739	0.7731	0.1343	4	5	8.141	36
WT:WD vs. S155A:WD	1.647	2.109	-0.4622	0.1343	4	5	4.867	36
WT:WD vs. S155E:ND	1.647	0.9188	0.7283	0.1343	4	5	7.669	36
WT:WD vs. S155E:WD	1.647	1.787	-0.1401	0.1416	4	4	1.399	36
CΔ (1-424):ND vs. CΔ (1-424):WD	0.8417	1.997	-1.155	0.1416	4	4	11.54	36
CΔ (1-424):ND vs. S155A:ND	0.8417	0.8739	-0.03221	0.1343	4	5	0.3392	36
CΔ (1-424):ND vs. S155A:WD	0.8417	2.109	-1.268	0.1343	4	5	13.35	36
CΔ (1-424):ND vs. S155E:ND	0.8417	0.9188	-0.07703	0.1343	4	5	0.8112	36
CΔ (1-424):ND vs. S155E:WD	0.8417	1.787	-0.9454	0.1416	4	4	9.444	36
CΔ (1-424):WD vs. S155A:ND	1.997	0.8739	1.123	0.1343	4	5	11.83	36
CΔ (1-424):WD vs. S155A:WD	1.997	2.109	-0.112	0.1343	4	5	1.18	36
CΔ (1-424):WD vs. S155E:ND	1.997	0.9188	1.078	0.1343	4	5	11.36	36
CΔ (1-424):WD vs. S155E:WD	1.997	1.787	0.2101	0.1416	4	4	2.099	36
S155A:ND vs. S155A:WD	0.8739	2.109	-1.235	0.1266	5	5	13.8	36
S155A:ND vs. S155E:ND	0.8739	0.9188	-0.04482	0.1266	5	5	0.5006	36
S155A:ND vs. S155E:WD	0.8739	1.787	-0.9132	0.1343	5	4	9.616	36
S155A:WD vs. S155E:ND	2.109	0.9188	1.19	0.1266	5	5	13.3	36
S155A:WD vs. S155E:WD	2.109	1.787	0.3221	0.1343	5	4	3.392	36
S155E:ND vs. S155E:WD	0.9188	1.787	-0.8683	0.1343	5	4	9.144	36
Compact letter display
S155A:WD	A
CΔ (1-424):WD	A B
S155E:WD	A B
Null:WD	A B
WT:WD	B
Null:ND	C
WT:ND	C
S155E:ND	C
S155A:ND	C
CΔ (1-424):ND	C

## Sheet: E7E
Mouse #	Virus	Diet	FFA (mM)	Normalized
4001	Null	ND	0.458391	1.02778
4003	Null	ND	0.37006	0.829732
3994	Null	ND	0.472338	1.05905
3995	Null	ND	0.444444	0.996512
3978	Null	ND	0.486285	1.09033
Average			0.446304	1.00068
3976	PLIN5 (wt)	ND	0.365411	0.819308
4011	PLIN5 (wt)	ND	0.481636	1.0799
3991	PLIN5 (wt)	ND	0.458391	1.02778
3979	PLIN5 (wt)	ND	0.476987	1.06948
3965	PLIN5 (wt)	ND	0.393305	0.881851
Average				0.975665
3971	PLIN5A	ND	0.760576	1.70533
3972	PLIN5A	ND	0.332868	0.746342
3969	PLIN5A	ND	0.430497	0.965241
3948	PLIN5A	ND	0.397954	0.892275
3982	PLIN5A	ND	0.430497	0.965241
Average				1.05489
4006	PLIN5E	ND	0.407252	0.913122
3961	PLIN5E	ND	0.41655	0.93397
4008	PLIN5E	ND	0.346815	0.777613
3966	PLIN5E	ND	0.476987	1.06948
3962	PLIN5E	ND	0.267782	0.600409
Average				0.858918
3988	PLIN5 (1-424)	ND	0.343765	0.770773
3989	PLIN5 (1-424)	ND	0.353248	0.792036
3990	PLIN5 (1-424)	ND	0.376956	0.845193
3960	PLIN5 (1-424)	ND	0.32954	0.738879
3958	PLIN5 (1-424)	ND	0.393305	0.881851
Average				0.805746
3954	Null	WD	0.407252	0.913122
3949	Null	WD	0.658298	1.47601
3950	Null	WD	0.644351	1.44473
3986	Null	WD	0.500232	1.1216
3987	Null	WD	0.676894	1.5177
Average				1.29463
3980	PLIN5 (wt)	WD	0.467689	1.04863
3984	PLIN5 (wt)	WD	0.519203	1.16413
3957	PLIN5 (wt)	WD	0.471788	1.05782
3951	PLIN5 (wt)	WD	0.561878	1.25982
3952	PLIN5 (wt)	WD	0.590327	1.3236
Average				1.1708
4005	PLIN5A	WD	0.425848	0.954817
3937	PLIN5A	WD	0.518828	1.16329
3975	PLIN5A	WD	0.55602	1.24668
3999	PLIN5A	WD	0.900046	2.01804
4004	PLIN5A	WD	0.55602	1.24668
Average				1.3259
3956	PLIN5E	WD	0.472338	1.05905
4007	PLIN5E	WD	0.658298	1.47601
3959	PLIN5E	WD	0.681543	1.52812
3992	PLIN5E	WD	0.537424	1.20499
3993	PLIN5E	WD	0.546722	1.22584
Average				1.2988
3942	PLIN5 (1-424)	WD	0.551371	1.23626
4012	PLIN5 (1-424)	WD	0.490934	1.10075
4014	PLIN5 (1-424)	WD	0.504881	1.13202
4015	PLIN5 (1-424)	WD	0.579265	1.2988
3939	PLIN5 (1-424)	WD	0.760576	1.70533
Average				1.29463
S7C	ND						WD
Null	OK	1.02778	0.829732	1.05905	0.996512	1.09033	OK		1.47601	1.44473	1.1216	1.5177
WT	OK	0.819308	1.0799	1.02778	1.06948	0.881851	OK	1.04863	1.16413	1.05782	1.25982	1.3236
S155A	OK		0.746342	0.965241	0.892275	0.965241	OK	0.954817		1.16329	1.24668	1.24668
S155E	OK	0.913122	0.93397	0.777613	1.06948	0.600409	OK	1.05905	1.47601	1.52812		1.22584
CΔ (1-424)	OK	0.770773	0.792036	0.845193	0.738879	0.881851	OK	1.23626	1.10075		1.2988	1.70533
Compare cell means regardless of rows and columns
Number of families	1
Number of comparisons per family	45
Alpha	0.05
Tukey's multiple comparisons test	Predicted (LS) mean diff.	95.00% CI of diff.	Below threshold?	Summary	Adjusted P Value
Null:ND vs. Null:WD	-0.3893	-0.7382 to -0.04050	Yes	*	0.0188
Null:ND vs. WT:ND	0.02502	-0.3039 to 0.3539	No	ns	>0.9999
Null:ND vs. WT:WD	-0.1701	-0.4990 to 0.1588	No	ns	0.7625
Null:ND vs. CΔ (1-424):ND	0.1949	-0.1339 to 0.5238	No	ns	0.6044
Null:ND vs. CΔ (1-424):WD	-0.3346	-0.6834 to 0.01422	No	ns	0.069
Null:ND vs. S155A:ND	0.1084	-0.2404 to 0.4572	No	ns	0.9866
Null:ND vs. S155A:WD	-0.1522	-0.5010 to 0.1966	No	ns	0.8939
Null:ND vs. S155E:ND	0.1418	-0.1871 to 0.4706	No	ns	0.9004
Null:ND vs. S155E:WD	-0.3216	-0.6704 to 0.02725	No	ns	0.0917
Null:WD vs. WT:ND	0.4143	0.06552 to 0.7632	Yes	**	0.0099
Null:WD vs. WT:WD	0.2192	-0.1296 to 0.5680	No	ns	0.526
Null:WD vs. CΔ (1-424):ND	0.5843	0.2354 to 0.9331	Yes	****	<0.0001
Null:WD vs. CΔ (1-424):WD	0.05472	-0.3130 to 0.4224	No	ns	>0.9999
Null:WD vs. S155A:ND	0.4977	0.1300 to 0.8654	Yes	**	0.0021
Null:WD vs. S155A:WD	0.2371	-0.1306 to 0.6048	No	ns	0.4903
Null:WD vs. S155E:ND	0.5311	0.1823 to 0.8799	Yes	***	0.0004
Null:WD vs. S155E:WD	0.06775	-0.2999 to 0.4354	No	ns	0.9997
WT:ND vs. WT:WD	-0.1951	-0.5240 to 0.1337	No	ns	0.603
WT:ND vs. CΔ (1-424):ND	0.1699	-0.1590 to 0.4988	No	ns	0.7637
WT:ND vs. CΔ (1-424):WD	-0.3596	-0.7084 to -0.01080	Yes	*	0.0388
WT:ND vs. S155A:ND	0.08339	-0.2654 to 0.4322	No	ns	0.998
WT:ND vs. S155A:WD	-0.1772	-0.5260 to 0.1716	No	ns	0.7801
WT:ND vs. S155E:ND	0.1167	-0.2121 to 0.4456	No	ns	0.9678
WT:ND vs. S155E:WD	-0.3466	-0.6954 to 0.002233	No	ns	0.0526
WT:WD vs. CΔ (1-424):ND	0.3651	0.03618 to 0.6939	Yes	*	0.0199
WT:WD vs. CΔ (1-424):WD	-0.1645	-0.5133 to 0.1843	No	ns	0.8433
WT:WD vs. S155A:ND	0.2785	-0.07030 to 0.6273	No	ns	0.2149
WT:WD vs. S155A:WD	0.01793	-0.3309 to 0.3668	No	ns	>0.9999
WT:WD vs. S155E:ND	0.3119	-0.01699 to 0.6408	No	ns	0.0751
WT:WD vs. S155E:WD	-0.1515	-0.5003 to 0.1974	No	ns	0.8965
CΔ (1-424):ND vs. CΔ (1-424):WD	-0.5295	-0.8784 to -0.1807	Yes	***	0.0004
CΔ (1-424):ND vs. S155A:ND	-0.08653	-0.4354 to 0.2623	No	ns	0.9974
CΔ (1-424):ND vs. S155A:WD	-0.3471	-0.6959 to 0.001701	No	ns	0.052
CΔ (1-424):ND vs. S155E:ND	-0.05317	-0.3820 to 0.2757	No	ns	>0.9999
CΔ (1-424):ND vs. S155E:WD	-0.5165	-0.8653 to -0.1677	Yes	***	0.0006
CΔ (1-424):WD vs. S155A:ND	0.443	0.07532 to 0.8107	Yes	**	0.0085
CΔ (1-424):WD vs. S155A:WD	0.1824	-0.1853 to 0.5501	No	ns	0.8018
CΔ (1-424):WD vs. S155E:ND	0.4764	0.1275 to 0.8252	Yes	**	0.0019
CΔ (1-424):WD vs. S155E:WD	0.01303	-0.3547 to 0.3807	No	ns	>0.9999
S155A:ND vs. S155A:WD	-0.2606	-0.6283 to 0.1071	No	ns	0.3607
S155A:ND vs. S155E:ND	0.03336	-0.3155 to 0.3822	No	ns	>0.9999
S155A:ND vs. S155E:WD	-0.43	-0.7977 to -0.06229	Yes	*	0.0117
S155A:WD vs. S155E:ND	0.294	-0.05487 to 0.6428	No	ns	0.1611
S155A:WD vs. S155E:WD	-0.1694	-0.5371 to 0.1983	No	ns	0.8601
S155E:ND vs. S155E:WD	-0.4633	-0.8122 to -0.1145	Yes	**	0.0027
Test details	Predicted (LS) mean 1	Predicted (LS) mean 2	Predicted (LS) mean diff.	SE of diff.	N1	N2	q	DF
Null:ND vs. Null:WD	1.001	1.39	-0.3893	0.1034	5	4	5.327	35
Null:ND vs. WT:ND	1.001	0.9757	0.02502	0.09745	5	5	0.3631	35
Null:ND vs. WT:WD	1.001	1.171	-0.1701	0.09745	5	5	2.469	35
Null:ND vs. CΔ (1-424):ND	1.001	0.8057	0.1949	0.09745	5	5	2.829	35
Null:ND vs. CΔ (1-424):WD	1.001	1.335	-0.3346	0.1034	5	4	4.578	35
Null:ND vs. S155A:ND	1.001	0.8923	0.1084	0.1034	5	4	1.483	35
Null:ND vs. S155A:WD	1.001	1.153	-0.1522	0.1034	5	4	2.082	35
Null:ND vs. S155E:ND	1.001	0.8589	0.1418	0.09745	5	5	2.057	35
Null:ND vs. S155E:WD	1.001	1.322	-0.3216	0.1034	5	4	4.4	35
Null:WD vs. WT:ND	1.39	0.9757	0.4143	0.1034	4	5	5.669	35
Null:WD vs. WT:WD	1.39	1.171	0.2192	0.1034	4	5	2.999	35
Null:WD vs. CΔ (1-424):ND	1.39	0.8057	0.5843	0.1034	4	5	7.994	35
Null:WD vs. CΔ (1-424):WD	1.39	1.335	0.05472	0.109	4	4	0.7103	35
Null:WD vs. S155A:ND	1.39	0.8923	0.4977	0.109	4	4	6.461	35
Null:WD vs. S155A:WD	1.39	1.153	0.2371	0.109	4	4	3.078	35
Null:WD vs. S155E:ND	1.39	0.8589	0.5311	0.1034	4	5	7.267	35
Null:WD vs. S155E:WD	1.39	1.322	0.06775	0.109	4	4	0.8795	35
WT:ND vs. WT:WD	0.9757	1.171	-0.1951	0.09745	5	5	2.832	35
WT:ND vs. CΔ (1-424):ND	0.9757	0.8057	0.1699	0.09745	5	5	2.466	35
WT:ND vs. CΔ (1-424):WD	0.9757	1.335	-0.3596	0.1034	5	4	4.92	35
WT:ND vs. S155A:ND	0.9757	0.8923	0.08339	0.1034	5	4	1.141	35
WT:ND vs. S155A:WD	0.9757	1.153	-0.1772	0.1034	5	4	2.425	35
WT:ND vs. S155E:ND	0.9757	0.8589	0.1167	0.09745	5	5	1.694	35
WT:ND vs. S155E:WD	0.9757	1.322	-0.3466	0.1034	5	4	4.742	35
WT:WD vs. CΔ (1-424):ND	1.171	0.8057	0.3651	0.09745	5	5	5.298	35
WT:WD vs. CΔ (1-424):WD	1.171	1.335	-0.1645	0.1034	5	4	2.251	35
WT:WD vs. S155A:ND	1.171	0.8923	0.2785	0.1034	5	4	3.811	35
WT:WD vs. S155A:WD	1.171	1.153	0.01793	0.1034	5	4	0.2454	35
WT:WD vs. S155E:ND	1.171	0.8589	0.3119	0.09745	5	5	4.526	35
WT:WD vs. S155E:WD	1.171	1.322	-0.1515	0.1034	5	4	2.072	35
CΔ (1-424):ND vs. CΔ (1-424):WD	0.8057	1.335	-0.5295	0.1034	5	4	7.245	35
CΔ (1-424):ND vs. S155A:ND	0.8057	0.8923	-0.08653	0.1034	5	4	1.184	35
CΔ (1-424):ND vs. S155A:WD	0.8057	1.153	-0.3471	0.1034	5	4	4.749	35
CΔ (1-424):ND vs. S155E:ND	0.8057	0.8589	-0.05317	0.09745	5	5	0.7717	35
CΔ (1-424):ND vs. S155E:WD	0.8057	1.322	-0.5165	0.1034	5	4	7.067	35
CΔ (1-424):WD vs. S155A:ND	1.335	0.8923	0.443	0.109	4	4	5.75	35
CΔ (1-424):WD vs. S155A:WD	1.335	1.153	0.1824	0.109	4	4	2.368	35
CΔ (1-424):WD vs. S155E:ND	1.335	0.8589	0.4764	0.1034	4	5	6.518	35
CΔ (1-424):WD vs. S155E:WD	1.335	1.322	0.01303	0.109	4	4	0.1691	35
S155A:ND vs. S155A:WD	0.8923	1.153	-0.2606	0.109	4	4	3.383	35
S155A:ND vs. S155E:ND	0.8923	0.8589	0.03336	0.1034	4	5	0.4564	35
S155A:ND vs. S155E:WD	0.8923	1.322	-0.43	0.109	4	4	5.581	35
S155A:WD vs. S155E:ND	1.153	0.8589	0.294	0.1034	4	5	4.022	35
S155A:WD vs. S155E:WD	1.153	1.322	-0.1694	0.109	4	4	2.199	35
S155E:ND vs. S155E:WD	0.8589	1.322	-0.4633	0.1034	5	4	6.34	35
Compact letter display
Null:WD	A
CΔ (1-424):WD	A B
S155E:WD	A B C
WT:WD	A B C D
S155A:WD	A E
Null:ND	B E
WT:ND	C E
S155A:ND	D E
S155E:ND	D E
CΔ (1-424):ND	E
