# Supplementary material for: PLIN5 phosphorylation orchestrates mitochondria lipid-droplet coupling to control hepatic lipid flux and steatosis
Source: Nat Metab. 2026 Mar 23;8(3):587–603. doi: 10.1038/s42255-026-01476-1 (PMC13031124; doi:10.1038/s42255-026-01476-1)
Supplement: Supplementary file 8 — Unprocessed western blots and/or gels, statistical source data each figure panel appear as separate tab in the Excel file. [file 42255_2026_1476_MOESM8_ESM.xlsx]

## Sheet: E8A
	Relative Expression	Acaca normalized to Tbp						Fasn normalized to Tbp						Acly normalized to Tbp						Scd1 normalized to Tbp
#	Mouse Number	Delta Ct Mean	Delta Ct SE	2^-dCt	RQ	SD	SE	Delta Ct Mean	Delta Ct SE	2^-dCt	RQ	SD	SE	Delta Ct Mean	Delta Ct SE	2^-dCt	RQ	SD	SE	Delta Ct Mean	Delta Ct SE	2^-dCt	RQ	SD	SE
EXPERIMENT 4
1	4001	-0.723475	0.0868778	1.65115	1.17018			-4.49683	0.064725	22.5778	1.31562			-3.75749	0.0501822	13.5244	1.04212			-8.92365	0.0438956	485.607	1.1727
2	4003	-0.566112	0.0304909	1.48053	1.04925			-3.93381	0.0491891	15.2825	0.890523			-3.66043	0.0209171	12.6444	0.974316			-8.36823	0.035911	330.438	0.797981
3	3994	-0.86204	0.0631701	1.81761	1.28814			-4.4002	0.0370889	21.1151	1.23039			-4.05493	0.0465416	16.621	1.28073			-9.02308	0.0449311	520.257	1.25638
4	3995	0.215445	0.0280862	0.861281	0.610391			-3.80307	0.101238	13.9585	0.813371			-3.36975	0.0270021	10.337	0.796516			-8.73208	0.0439792	425.225	1.02688
5	3978	-0.315665	0.0548423	1.24459	0.88204			-3.68622	0.0539812	12.8725	0.750091			-3.55607	0.0175039	11.7621	0.906323			-8.27116	0.0437039	308.934	0.746052
	Ave ND Null			1.41103	1	0.264632	0.118347			17.1613	1	0.255914	0.114448			12.9778	1	0.181261	0.0810622			414.092	1	0.224489	0.100395
6	3976	-0.385204	0.0364477	1.30604	0.925596			-4.18901	0.0311845	18.2397	1.06284			-3.96915	0.0604573	15.6615	1.20679			-8.58613	0.0379501	384.311	0.92808
7	4011	-0.390066	0.0341413	1.31045	0.92872			-4.09935	0.103647	17.1406	0.998796			-3.41623	0.0383201	10.6755	0.822596			-8.93748	0.0501355	490.285	1.184
8	3991	0.295345	0.0565033	0.814878	0.577505			-4.22346	0.0339306	18.6805	1.08852			-3.59991	0.0291606	12.125	0.93429			-8.08064	0.0200121	270.717	0.653761
9	3979	-0.637084	0.0460283	1.55518	1.10216			-4.62212	0.100443	24.6261	1.43498			-4.27076	0.0851277	19.3031	1.4874			-8.64325	0.0463119	399.832	0.965562
10	3965	-0.761054	0.0286007	1.69473	1.20106			-4.35094	0.0411191	20.4062	1.18909			-3.79752	0.0271108	13.9049	1.07144			-7.92714	0.0510284	243.392	0.587774
	Ave ND Plin5(WT)			1.33626	0.947008	0.237665	0.106287			19.8186	1.15485	0.170927	0.0764409			14.334	1.1045	0.25817	0.115457			357.707	0.863836	0.243579	0.108932
26	3971	-0.523216	0.043017	1.43715	1.01851			-3.19351	0.0489054	9.14836	0.533082			-3.4477	0.0461325	10.9109	0.840741			-8.52378	0.140735	368.055	0.888824
27	3972	-0.749434	0.034287	1.68113	1.19142			-4.7507	0.0474244	26.9218	1.56875			-4.18822	0.0459964	18.2298	1.40469			-7.9692	0.037529	250.592	0.605161
28	3969	-1.30413	0.0287735	2.46936	1.75004			-4.54009	0.0286389	23.265	1.35567			-4.19925	0.071892	18.3697	1.41547			-9.5436	0.0579177	746.296	1.80225
29	3948	-0.723794	0.0381397	1.65152	1.17043			-5.51395	0.11602	45.6945	2.66265			-4.27277	0.0240542	19.33	1.48947			-8.78592	0.0425292	441.392	1.06593
30	3982	-1.00435	0.0307515	2.00605	1.42169			-4.42	0.0310085	21.4069	1.2474			-4.40193	0.0408332	21.1404	1.62897			-8.81417	0.0222727	450.12	1.087
	Ave ND Plin5(S155A)			1.84904	1.31042	0.284872	0.127399			25.2873	1.47351	0.770155	0.344424			17.5962	1.35587	0.301549	0.134857			451.291	1.08983	0.442557	0.197917
41	4006	-0.0802689	0.047062	1.05722	0.74925			-4.529	0.0603858	23.0868	1.34529			-5.18595	0.0489144	36.4021	2.80496			-9.16896	0.0339011	575.615	1.39006
42	3961	-0.552445	0.0165097	1.46657	1.03936			-4.90291	0.0347085	29.9173	1.7433			-4.63585	0.0572751	24.8617	1.91572			-8.95706	0.0561126	496.985	1.20018
43	4008	-0.347201	0.0940885	1.27209	0.901533			-4.36575	0.0911548	20.6168	1.20136			-4.52669	0.0608502	23.05	1.77611			-8.72395	0.0357607	422.835	1.02111
44	3966	-0.417798	0.0359431	1.33589	0.946745			-4.16558	0.114854	17.9459	1.04572			-4.02105	0.0190439	16.2352	1.251			-8.81308	0.0548971	449.78	1.08618
45	3962	-0.290583	0.0778245	1.22313	0.866837			-4.6607	0.0711389	25.2937	1.47388			-4.37604	0.0779258	20.7643	1.59999			-9.24781	0.210692	607.952	1.46816
	Ave ND Plin5(S155E)			1.27098	0.900745	0.106573	0.0476609			23.3721	1.36191	0.266471	0.11917			24.2627	1.86956	0.579034	0.258952			510.633	1.23314	0.192026	0.0858767
21	3988	-0.497789	0.0253648	1.41205	1.00072			-4.08853	0.0174499	17.0125	0.991332			-3.75923	0.0407783	13.5407	1.04338			-7.67501	0.0303461	204.366	0.493527
22	3989	-1.38168	0.0440519	2.60571	1.84667			-4.50637	0.0317311	22.7276	1.32435			-3.93521	0.054795	15.2973	1.17873			-8.2438	0.0377666	303.132	0.732039
23	3990	-0.76826	0.0438613	1.70321	1.20707			-4.05153	0.0340731	16.5818	0.966231			-3.55719	0.0382225	11.7712	0.907031			-7.70775	0.0613663	209.056	0.504855
24	3960	-1.66648	0.0436365	3.17438	2.24969			-4.32208	0.0412022	20.0021	1.16554			-4.01444	0.0402506	16.161	1.24528			-7.60075	0.0519096	194.112	0.468766
25	3958	0.0823898	0.0359175	0.944492	0.669363			-2.22806	0.0572102	4.68503	0.273			-2.76116	0.0473834	6.77942	0.522387			-7.77564	0.0226459	219.129	0.52918
	Ave ND Plin5(AA1-424)			1.96797	1.3947	0.642617	0.287387			16.2018	0.944091	0.402095	0.179822			12.7099	0.979362	0.286626	0.128183			225.959	0.545673	0.106424	0.0475943
11	3954	-0.587278	0.0379637	1.50241	1.06476			-3.25282	0.0531604	9.5323	0.555454			-2.61817	0.0504061	6.13969	0.473093			-10.0863	0.108597	1087.14	2.62535
12	3949	-0.186894	0.0544982	1.13831	0.806723			-3.19532	0.0671363	9.15985	0.533751			-2.69998	0.0651052	6.49793	0.500697			-9.46133	0.0610413	704.925	1.70234
13	3950	-1.45779	0.0247632	2.74688	1.94672			-4.27353	0.0522797	19.3402	1.12697			-3.15811	0.0234456	8.9266	0.687838			-10.347	0.0389693	1302.47	3.14537
14	3986	-1.82678	0.0433421	3.54744	2.51408			-5.68879	0.0458503	51.5819	3.00571			-3.92591	0.0575357	15.1991	1.17116			-10.6802	0.0411062	1640.79	3.96238
15	3987	-0.178975	0.0872123	1.13208	0.802306			-2.13025	0.107976	4.37792	0.255105			-2.15093	0.0761164	4.44115	0.342212			-9.15417	0.113944	569.744	1.37589
	Ave WD Null			2.01342	1.42692	0.767796	0.343369			18.7984	1.0954	1.11393	0.498166			8.24089	0.635	0.324128	0.144955			1061.01	2.56227	1.0549	0.471767
16	3980	-2.45483	0.0225596	5.4825	3.88546			-6.05477	0.0279842	66.4765	3.87363			-4.86956	0.0268252	29.2338	2.2526			-10.1231	0.0608133	1115.19	2.69311
17	3984	-1.51589	0.0295172	2.85975	2.02671			-4.27799	0.0222724	19.4001	1.13046			-2.91963	0.0321393	7.56653	0.583038			-10.4259	0.032922	1375.7	3.32221
18	3957	-0.834776	0.0236324	1.78358	1.26403			-2.98171	0.0443797	7.8992	0.460292			-2.58009	0.0222999	5.97979	0.460772			-9.6234	0.0943846	788.738	1.90474
19	3951	-1.1112	0.0424064	2.16025	1.53098			-3.00754	0.0180557	8.0419	0.468608			-2.69591	0.0181021	6.47964	0.499288			-9.73032	0.0419413	849.413	2.05127
20	3952	-1.37319	0.0555364	2.59042	1.83584			-3.97694	0.0399977	15.7463	0.91755			-3.34508	0.0388534	10.1618	0.783013			-9.96631	0.106935	1000.36	2.4158
	Ave WD Plin5(WT)			2.9753	2.1086	1.03505	0.517523			23.5128	1.37011	1.42919	0.714596			11.8843	0.915743	0.757618	0.378809			1025.88	2.47742	0.564258	0.282129
36	4005	-2.08204	0.0580071	4.23404	3.00067			-6.1661	0.074227	71.8095	4.18439			-4.44548	0.0156094	21.7883	1.67889			-11.7019	0.0656415	3331.27	8.04475
37	3937	-2.51655	0.0381625	5.72213	4.05529			-3.65181	0.0218134	12.5691	0.732409			-3.84997	0.0360552	14.4197	1.11111			-11.0585	0.051934	2132.79	5.15052
38	3975	-0.310476	0.015542	1.24012	0.878873			-4.86438	0.0247007	29.1289	1.69736			-4.33131	0.0517852	20.1304	1.55115			-11.5784	0.0539813	3058	7.38482
39	3999	-0.1821	0.0977702	1.13453	0.804046			-4.80457	0.0438524	27.946	1.62843			-3.57189	0.0971332	11.8918	0.916318			-11.5614	0.090257	3022.31	7.29865
40	4004	-0.320581	0.0516585	1.24883	0.885051			-5.02986	0.0473867	32.6693	1.90366			-4.17815	0.0983352	18.1029	1.39491			-11.2096	0.036753	2368.27	5.71918
	Ave WD Plin5(S155A)			2.71593	1.92479	1.5106	0.675559			34.8246	2.02925	1.28579	0.575021			17.2666	1.33048	0.313804	0.140337			2782.53	6.71958	1.22441	0.547572
51	3956	-0.850176	0.458955	1.80272	1.27759			-4.80038	0.043567	27.865	1.62371			-3.53893	0.0586885	11.6232	0.895622			-10.7494	0.0491021	1721.46	4.1572
52	4007	-2.2177	0.0477157	4.65153	3.29654			-4.31564	0.0276992	19.913	1.16034			-3.74155	0.0141613	13.3757	1.03066			-11.0429	0.087796	2109.88	5.09518
53	3959	-0.0842838	0.0510746	1.06016	0.751338			-3.16145	0.0581893	8.9473	0.521366			-2.45055	0.139225	5.46623	0.4212			-11.2615	0.19768	2454.96	5.92853
55	3993	-0.345111	0.149332	1.27025	0.900227			-3.94059	0.144552	15.3545	0.89472			-3.88407	0.107618	14.7646	1.13768			-11.2377	0.137433	2414.78	5.8315
	Ave WD Plin5(S155E)			2.19616	1.55643	1.18103	0.590517			18.0199	1.05003	0.46364	0.23182			11.3074	0.871293	0.315985	0.157992			2175.27	5.2531	0.819897	0.409949
31	3942	-1.67439	0.0340856	3.19184	2.26207			-3.7465	0.0801949	13.4217	0.782092			-3.04459	0.0215911	8.25112	0.635789			-10.8284	0.0286957	1818.29	4.39103
32	4012	-1.89199	0.026946	3.71147	2.63032			-4.77412	0.00483372	27.3623	1.59442			-3.65055	0.0417973	12.5581	0.967664			-11.4634	0.0153647	2823.66	6.81893
34	4015	-1.59684	0.0236921	3.0248	2.14368			-5.13684	0.0350394	35.1839	2.05019			-4.06779	0.0366617	16.7697	1.29219			-11.3369	0.0374154	2586.75	6.24681
35	3939	-1.55148	0.0507739	2.93118	2.07733			-5.40305	0.0477595	42.3137	2.46565			-4.2152	0.044484	18.5738	1.4312			-11.2496	0.0552151	2434.83	5.87992
	Ave WD Plin5(AA1-424)			3.21482	2.27835	0.246774	0.123387			29.5704	1.72309	0.721208	0.360604			14.0382	1.08171	0.355104	0.177552			2415.88	5.83417	1.03678	0.518392
																														Statistics for Scd1
Statistics for Acaca										Statistics for FASN										Statistics for Acly										Table Analyzed	*Scd1 in WT mice selected
Interaction	0.7889	4	0.1972	F (4, 38) = 0.3306	P=0.8556					Table Analyzed	*Fasn in WT mice selected									Table Analyzed	*Acly in WT mice selected
Row Factor	2.614	4	0.6535	F (4, 38) = 1.096	P=0.3727																									Two-way ANOVA	Ordinary
Column Factor	6.668	1	6.668	F (1, 38) = 11.18	P=0.0019					Two-way ANOVA	Ordinary									Two-way ANOVA	Ordinary									Alpha	0.05
Residual	22.67	38	0.5965							Alpha	0.05									Alpha	0.05
																														Source of Variation	% of total variation	P value	P value summary	Significant?
Difference between column means										Source of Variation	% of total variation	P value	P value summary	Significant?						Source of Variation	% of total variation	P value	P value summary	Significant?						Interaction	15.34	<0.0001	****	Yes
Predicted (LS) mean of CNTR	1.111									Interaction	5.238	0.666	ns	No						Interaction	14.74	0.0546	ns	No						Row Factor	15.74	<0.0001	****	Yes
Predicted (LS) mean of WD	1.859									Row Factor	8.922	0.4096	ns	No						Row Factor	19.03	0.0205	*	Yes						Column Factor	64.31	<0.0001	****	Yes
Difference between predicted means	-0.7484									Column Factor	2.744	0.2697	ns	No						Column Factor	9.131	0.0163	*	Yes
SE of difference	0.2238																													ANOVA table	SS (Type III)	DF	MS	F (DFn, DFd)	P value
95% CI of difference	-1.202 to -0.2953									ANOVA table	SS (Type III)	DF	MS	F (DFn, DFd)	P value					ANOVA table	SS (Type III)	DF	MS	F (DFn, DFd)	P value					Interaction	37.27	4	9.318	F (4, 38) = 19.27	P<0.0001
										Interaction	1.615	4	0.4038	F (4, 38) = 0.5985	P=0.6660					Interaction	1.671	4	0.4179	F (4, 38) = 2.553	P=0.0546					Row Factor	38.25	4	9.562	F (4, 38) = 19.77	P<0.0001
Data summary										Row Factor	2.752	4	0.6879	F (4, 38) = 1.020	P=0.4096					Row Factor	2.158	4	0.5396	F (4, 38) = 3.296	P=0.0205					Column Factor	156.2	1	156.2	F (1, 38) = 323.1	P<0.0001
Number of columns (Column Factor)	2									Column Factor	0.8464	1	0.8464	F (1, 38) = 1.254	P=0.2697					Column Factor	1.035	1	1.035	F (1, 38) = 6.325	P=0.0163					Residual	18.38	38	0.4836
Number of rows (Row Factor)	5									Residual	25.64	38	0.6747							Residual	6.22	38	0.1637
Number of values	48																													Difference between column means
										Difference between column means										Difference between column means										Predicted (LS) mean of CNTR	0.9465
Compare cell means with others in its row and its column										Predicted (LS) mean of CNTR	1.187									Predicted (LS) mean of CNTR	1.262									Predicted (LS) mean of WD	4.569
										Predicted (LS) mean of WD	1.454									Predicted (LS) mean of WD	0.9669									Difference between predicted means	-3.623
Number of families	7									Difference between predicted means	-0.2666									Difference between predicted means	0.2949									SE of difference	0.2016
Number of comparisons per row family	1									SE of difference	0.2381									SE of difference	0.1173									95% CI of difference	-4.031 to -3.215
Number of comparisons per column family	10									95% CI of difference	-0.7486 to 0.2153									95% CI of difference	0.05753 to 0.5323
Alpha	0.05																													Data summary
										Data summary										Data summary										Number of columns (Column Factor)	2
Bonferroni's multiple comparisons test	Predicted (LS) mean diff.	95.00% CI of diff.	Below threshold?	Summary	Adjusted P Value					Number of columns (Column Factor)	2									Number of columns (Column Factor)	2									Number of rows (Row Factor)	5
										Number of rows (Row Factor)	5									Number of rows (Row Factor)	5									Number of values	48
Null										Number of values	48									Number of values	48
CNTR vs. WD	-0.4272	-1.416 to 0.5616	No	ns	0.3873																									Compare cell means with others in its row and its column
										Compare cell means with others in its row and its column										Compare cell means with others in its row and its column
WT																														Number of families	7
CNTR vs. WD	-1.161	-2.150 to -0.1726	Yes	*	0.0226					Number of families	7									Number of families	7									Number of comparisons per row family	1
										Number of comparisons per row family	1									Number of comparisons per row family	1									Number of comparisons per column family	10
S155A										Number of comparisons per column family	10									Number of comparisons per column family	10									Alpha	0.05
CNTR vs. WD	-0.6144	-1.603 to 0.3744	No	ns	0.2161					Alpha	0.05									Alpha	0.05
																														Tukey's multiple comparisons test	Predicted (LS) Mean diff.	95.00% CI of diff.	Below threshold?	Summary	Adjusted P Value
S155E										Tukey's multiple comparisons test	Predicted (LS) mean diff.	95.00% CI of diff.	Below threshold?	Summary	Adjusted P Value					Tukey's multiple comparisons test	Predicted (LS) mean diff.	95.00% CI of diff.	Below threshold?	Summary	Adjusted P Value
CNTR vs. WD	-0.6557	-1.705 to 0.3931	No	ns	0.2134																									Null
										Null										Null										CNTR vs. WD	-1.562	-2.452 to -0.6716	Yes	**	0.001
CΔ (1-424)										CNTR vs. WD	-0.0954	-1.147 to 0.9563	No	ns	0.8553					CNTR vs. WD	0.365	-0.1530 to 0.8830	No	ns	0.1619
CNTR vs. WD	-0.8835	-1.932 to 0.1654	No	ns	0.0963																									WT
										WT										WT										CNTR vs. WD	-1.613	-2.504 to -0.7230	Yes	***	0.0007
CNTR										CNTR vs. WD	-0.2152	-1.267 to 0.8365	No	ns	0.681					CNTR vs. WD	0.1886	-0.3294 to 0.7066	No	ns	0.4656
Null vs. WT	0.0526	-1.403 to 1.508	No	ns	>0.9999																									S155A
Null vs. S155A	-0.3106	-1.766 to 1.145	No	ns	>0.9999					S155A										S155A										CNTR vs. WD	-5.63	-6.520 to -4.740	Yes	****	<0.0001
Null vs. S155E	0.099	-1.357 to 1.555	No	ns	>0.9999					CNTR vs. WD	-0.5554	-1.607 to 0.4963	No	ns	0.2918					CNTR vs. WD	0.0254	-0.4926 to 0.5434	No	ns	0.9215
Null vs. CΔ (1-424)	-0.395	-1.851 to 1.061	No	ns	>0.9999																									S155E
WT vs. S155A	-0.3632	-1.819 to 1.093	No	ns	>0.9999					S155E										S155E										CNTR vs. WD	-4.02	-4.965 to -3.076	Yes	****	<0.0001
WT vs. S155E	0.0464	-1.409 to 1.502	No	ns	>0.9999					CNTR vs. WD	0.3118	-0.8037 to 1.427	No	ns	0.5748					CNTR vs. WD	0.9981	0.4487 to 1.548	Yes	***	0.0007
WT vs. CΔ (1-424)	-0.4476	-1.903 to 1.008	No	ns	>0.9999																									CΔ (1-424)
S155A vs. S155E	0.4096	-1.046 to 1.865	No	ns	>0.9999					CΔ (1-424)										CΔ (1-424)										CNTR vs. WD	-5.288	-6.233 to -4.344	Yes	****	<0.0001
S155A vs. CΔ (1-424)	-0.0844	-1.540 to 1.371	No	ns	>0.9999					CNTR vs. WD	-0.779	-1.894 to 0.3365	No	ns	0.1656					CNTR vs. WD	-0.1026	-0.6520 to 0.4469	No	ns	0.7076
S155E vs. CΔ (1-424)	-0.494	-1.950 to 0.9618	No	ns	>0.9999																									CNTR
										CNTR										CNTR										Null vs. WT	0.136	-1.123 to 1.395	No	ns	0.9979
WD										Null vs. WT	-0.155	-1.642 to 1.332	No	ns	0.9982					Null vs. WT	-0.1044	-0.8370 to 0.6282	No	ns	0.9939					Null vs. S155A	-0.0898	-1.349 to 1.169	No	ns	0.9996
Null vs. WT	-0.6816	-2.137 to 0.7742	No	ns	>0.9999					Null vs. S155A	-0.4736	-1.961 to 1.014	No	ns	0.8907					Null vs. S155A	-0.3558	-1.088 to 0.3768	No	ns	0.6373					Null vs. S155E	-0.233	-1.492 to 1.026	No	ns	0.9837
Null vs. S155A	-0.4978	-1.954 to 0.9580	No	ns	>0.9999					Null vs. S155E	-0.3618	-1.849 to 1.126	No	ns	0.956					Null vs. S155E	-0.8696	-1.602 to -0.1370	Yes	*	0.0131					Null vs. CΔ (1-424)	0.4542	-0.8051 to 1.713	No	ns	0.8386
Null vs. S155E	-0.1295	-1.674 to 1.415	No	ns	>0.9999					Null vs. CΔ (1-424)	0.056	-1.431 to 1.543	No	ns	>0.9999					Null vs. CΔ (1-424)	0.0208	-0.7118 to 0.7534	No	ns	>0.9999					WT vs. S155A	-0.2258	-1.485 to 1.033	No	ns	0.9855
Null vs. CΔ (1-424)	-0.8513	-2.395 to 0.6928	No	ns	>0.9999					WT vs. S155A	-0.3186	-1.806 to 1.169	No	ns	0.9721					WT vs. S155A	-0.2514	-0.9840 to 0.4812	No	ns	0.8615					WT vs. S155E	-0.369	-1.628 to 0.8903	No	ns	0.9167
WT vs. S155A	0.1838	-1.272 to 1.640	No	ns	>0.9999					WT vs. S155E	-0.2068	-1.694 to 1.281	No	ns	0.9945					WT vs. S155E	-0.7652	-1.498 to -0.03258	Yes	*	0.0369					WT vs. CΔ (1-424)	0.3182	-0.9411 to 1.577	No	ns	0.9497
WT vs. S155E	0.5521	-0.9920 to 2.096	No	ns	>0.9999					WT vs. CΔ (1-424)	0.211	-1.276 to 1.698	No	ns	0.994					WT vs. CΔ (1-424)	0.1252	-0.6074 to 0.8578	No	ns	0.9879					S155A vs. S155E	-0.1432	-1.402 to 1.116	No	ns	0.9975
WT vs. CΔ (1-424)	-0.1697	-1.714 to 1.374	No	ns	>0.9999					S155A vs. S155E	0.1118	-1.376 to 1.599	No	ns	0.9995					S155A vs. S155E	-0.5138	-1.246 to 0.2188	No	ns	0.2818					S155A vs. CΔ (1-424)	0.544	-0.7153 to 1.803	No	ns	0.7302
S155A vs. S155E	0.3683	-1.176 to 1.912	No	ns	>0.9999					S155A vs. CΔ (1-424)	0.5296	-0.9578 to 2.017	No	ns	0.8448					S155A vs. CΔ (1-424)	0.3766	-0.3560 to 1.109	No	ns	0.5865					S155E vs. CΔ (1-424)	0.6872	-0.5721 to 1.946	No	ns	0.5298
S155A vs. CΔ (1-424)	-0.3535	-1.898 to 1.191	No	ns	>0.9999					S155E vs. CΔ (1-424)	0.4178	-1.070 to 1.905	No	ns	0.9277					S155E vs. CΔ (1-424)	0.8904	0.1578 to 1.623	Yes	*	0.0105
S155E vs. CΔ (1-424)	-0.7218	-2.349 to 0.9058	No	ns	>0.9999																									WD
										WD										WD										Null vs. WT	0.0846	-1.175 to 1.344	No	ns	0.9997
										Null vs. WT	-0.2748	-1.762 to 1.213	No	ns	0.9838					Null vs. WT	-0.2808	-1.013 to 0.4518	No	ns	0.8068					Null vs. S155A	-4.158	-5.417 to -2.899	Yes	****	<0.0001
Test details	Predicted (LS) mean 1	Predicted (LS) mean 2	Predicted (LS) mean diff.	SE of diff.	N1	N2	t	DF		Null vs. S155A	-0.9336	-2.421 to 0.5538	No	ns	0.3901					Null vs. S155A	-0.6954	-1.428 to 0.03722	No	ns	0.0698					Null vs. S155E	-2.691	-4.027 to -1.356	Yes	****	<0.0001
										Null vs. S155E	0.0454	-1.532 to 1.623	No	ns	>0.9999					Null vs. S155E	-0.2365	-1.014 to 0.5406	No	ns	0.9056					Null vs. CΔ (1-424)	-3.272	-4.608 to -1.937	Yes	****	<0.0001
Null										Null vs. CΔ (1-424)	-0.6276	-2.205 to 0.9500	No	ns	0.785					Null vs. CΔ (1-424)	-0.4468	-1.224 to 0.3303	No	ns	0.4784					WT vs. S155A	-4.242	-5.502 to -2.983	Yes	****	<0.0001
CNTR vs. WD	0.9998	1.427	-0.4272	0.4885	5	5	0.8746	38		WT vs. S155A	-0.6588	-2.146 to 0.8286	No	ns	0.7118					WT vs. S155A	-0.4146	-1.147 to 0.3180	No	ns	0.4941					WT vs. S155E	-2.776	-4.112 to -1.440	Yes	****	<0.0001
										WT vs. S155E	0.3202	-1.257 to 1.898	No	ns	0.9771					WT vs. S155E	0.0443	-0.7328 to 0.8214	No	ns	0.9998					WT vs. CΔ (1-424)	-3.357	-4.693 to -2.021	Yes	****	<0.0001
WT										WT vs. CΔ (1-424)	-0.3528	-1.930 to 1.225	No	ns	0.9674					WT vs. CΔ (1-424)	-0.166	-0.9430 to 0.6111	No	ns	0.9724					S155A vs. S155E	1.467	0.1309 to 2.802	Yes	*	0.0253
CNTR vs. WD	0.9472	2.109	-1.161	0.4885	5	5	2.378	38		S155A vs. S155E	0.979	-0.5986 to 2.557	No	ns	0.4016					S155A vs. S155E	0.4589	-0.3182 to 1.236	No	ns	0.4515					S155A vs. CΔ (1-424)	0.8855	-0.4501 to 2.221	No	ns	0.3357
										S155A vs. CΔ (1-424)	0.306	-1.272 to 1.884	No	ns	0.9806					S155A vs. CΔ (1-424)	0.2487	-0.5284 to 1.026	No	ns	0.8889					S155E vs. CΔ (1-424)	-0.581	-1.989 to 0.8269	No	ns	0.7617
S155A										S155E vs. CΔ (1-424)	-0.673	-2.336 to 0.9899	No	ns	0.7743					S155E vs. CΔ (1-424)	-0.2103	-1.029 to 0.6088	No	ns	0.9469
CNTR vs. WD	1.31	1.925	-0.6144	0.4885	5	5	1.258	38
																														Test details	Predicted (LS) Mean 1	Predicted (LS) Mean 2	Predicted (LS) Mean diff.	SE of diff.	N1	N2	q	DF
S155E										Test details	Predicted (LS) mean 1	Predicted (LS) mean 2	Predicted (LS) mean diff.	SE of diff.	N1	N2	q	DF		Test details	Predicted (LS) mean 1	Predicted (LS) mean 2	Predicted (LS) mean diff.	SE of diff.	N1	N2	q	DF
CNTR vs. WD	0.9008	1.557	-0.6557	0.5181	5	4	1.266	38																						Null
										Null										Null										CNTR vs. WD	1	2.562	-1.562	0.4398	5	5	5.022	38
CΔ (1-424)										CNTR vs. WD	1	1.095	-0.0954	0.5195	5	5	0.2597	38		CNTR vs. WD	1	0.635	0.365	0.2559	5	5	2.017	38
CNTR vs. WD	1.395	2.278	-0.8835	0.5181	5	4	1.705	38																						WT
										WT										WT										CNTR vs. WD	0.864	2.477	-1.613	0.4398	5	5	5.188	38
CNTR										CNTR vs. WD	1.155	1.37	-0.2152	0.5195	5	5	0.5858	38		CNTR vs. WD	1.104	0.9158	0.1886	0.2559	5	5	1.042	38
Null vs. WT	0.9998	0.9472	0.0526	0.4885	5	5	0.1077	38																						S155A
Null vs. S155A	0.9998	1.31	-0.3106	0.4885	5	5	0.6359	38		S155A										S155A										CNTR vs. WD	1.09	6.72	-5.63	0.4398	5	5	18.1	38
Null vs. S155E	0.9998	0.9008	0.099	0.4885	5	5	0.2027	38		CNTR vs. WD	1.474	2.029	-0.5554	0.5195	5	5	1.512	38		CNTR vs. WD	1.356	1.33	0.0254	0.2559	5	5	0.1404	38
Null vs. CΔ (1-424)	0.9998	1.395	-0.395	0.4885	5	5	0.8087	38																						S155E
WT vs. S155A	0.9472	1.31	-0.3632	0.4885	5	5	0.7436	38		S155E										S155E										CNTR vs. WD	1.233	5.253	-4.02	0.4665	5	4	12.19	38
WT vs. S155E	0.9472	0.9008	0.0464	0.4885	5	5	0.09499	38		CNTR vs. WD	1.362	1.05	0.3118	0.551	5	4	0.8003	38		CNTR vs. WD	1.87	0.8715	0.9981	0.2714	5	4	5.201	38
WT vs. CΔ (1-424)	0.9472	1.395	-0.4476	0.4885	5	5	0.9163	38																						CΔ (1-424)
S155A vs. S155E	1.31	0.9008	0.4096	0.4885	5	5	0.8385	38		CΔ (1-424)										CΔ (1-424)										CNTR vs. WD	0.5458	5.834	-5.288	0.4665	5	4	16.03	38
S155A vs. CΔ (1-424)	1.31	1.395	-0.0844	0.4885	5	5	0.1728	38		CNTR vs. WD	0.944	1.723	-0.779	0.551	5	4	1.999	38		CNTR vs. WD	0.9792	1.082	-0.1026	0.2714	5	4	0.5344	38
S155E vs. CΔ (1-424)	0.9008	1.395	-0.494	0.4885	5	5	1.011	38																						CNTR
										CNTR										CNTR										Null vs. WT	1	0.864	0.136	0.4398	5	5	0.4373	38
WD										Null vs. WT	1	1.155	-0.155	0.5195	5	5	0.4219	38		Null vs. WT	1	1.104	-0.1044	0.2559	5	5	0.577	38		Null vs. S155A	1	1.09	-0.0898	0.4398	5	5	0.2887	38
Null vs. WT	1.427	2.109	-0.6816	0.4885	5	5	1.395	38		Null vs. S155A	1	1.474	-0.4736	0.5195	5	5	1.289	38		Null vs. S155A	1	1.356	-0.3558	0.2559	5	5	1.966	38		Null vs. S155E	1	1.233	-0.233	0.4398	5	5	0.7492	38
Null vs. S155A	1.427	1.925	-0.4978	0.4885	5	5	1.019	38		Null vs. S155E	1	1.362	-0.3618	0.5195	5	5	0.9849	38		Null vs. S155E	1	1.87	-0.8696	0.2559	5	5	4.806	38		Null vs. CΔ (1-424)	1	0.5458	0.4542	0.4398	5	5	1.46	38
Null vs. S155E	1.427	1.557	-0.1295	0.5181	5	4	0.25	38		Null vs. CΔ (1-424)	1	0.944	0.056	0.5195	5	5	0.1524	38		Null vs. CΔ (1-424)	1	0.9792	0.0208	0.2559	5	5	0.115	38		WT vs. S155A	0.864	1.09	-0.2258	0.4398	5	5	0.726	38
Null vs. CΔ (1-424)	1.427	2.278	-0.8513	0.5181	5	4	1.643	38		WT vs. S155A	1.155	1.474	-0.3186	0.5195	5	5	0.8673	38		WT vs. S155A	1.104	1.356	-0.2514	0.2559	5	5	1.389	38		WT vs. S155E	0.864	1.233	-0.369	0.4398	5	5	1.186	38
WT vs. S155A	2.109	1.925	0.1838	0.4885	5	5	0.3763	38		WT vs. S155E	1.155	1.362	-0.2068	0.5195	5	5	0.563	38		WT vs. S155E	1.104	1.87	-0.7652	0.2559	5	5	4.229	38		WT vs. CΔ (1-424)	0.864	0.5458	0.3182	0.4398	5	5	1.023	38
WT vs. S155E	2.109	1.557	0.5521	0.5181	5	4	1.066	38		WT vs. CΔ (1-424)	1.155	0.944	0.211	0.5195	5	5	0.5744	38		WT vs. CΔ (1-424)	1.104	0.9792	0.1252	0.2559	5	5	0.6919	38		S155A vs. S155E	1.09	1.233	-0.1432	0.4398	5	5	0.4604	38
WT vs. CΔ (1-424)	2.109	2.278	-0.1697	0.5181	5	4	0.3275	38		S155A vs. S155E	1.474	1.362	0.1118	0.5195	5	5	0.3043	38		S155A vs. S155E	1.356	1.87	-0.5138	0.2559	5	5	2.84	38		S155A vs. CΔ (1-424)	1.09	0.5458	0.544	0.4398	5	5	1.749	38
S155A vs. S155E	1.925	1.557	0.3683	0.5181	5	4	0.7109	38		S155A vs. CΔ (1-424)	1.474	0.944	0.5296	0.5195	5	5	1.442	38		S155A vs. CΔ (1-424)	1.356	0.9792	0.3766	0.2559	5	5	2.081	38		S155E vs. CΔ (1-424)	1.233	0.5458	0.6872	0.4398	5	5	2.21	38
S155A vs. CΔ (1-424)	1.925	2.278	-0.3535	0.5181	5	4	0.6822	38		S155E vs. CΔ (1-424)	1.362	0.944	0.4178	0.5195	5	5	1.137	38		S155E vs. CΔ (1-424)	1.87	0.9792	0.8904	0.2559	5	5	4.921	38
S155E vs. CΔ (1-424)	1.557	2.278	-0.7218	0.5461	4	4	1.322	38																						WD
										WD										WD										Null vs. WT	2.562	2.477	0.0846	0.4398	5	5	0.272	38
										Null vs. WT	1.095	1.37	-0.2748	0.5195	5	5	0.7481	38		Null vs. WT	0.635	0.9158	-0.2808	0.2559	5	5	1.552	38		Null vs. S155A	2.562	6.72	-4.158	0.4398	5	5	13.37	38
										Null vs. S155A	1.095	2.029	-0.9336	0.5195	5	5	2.541	38		Null vs. S155A	0.635	1.33	-0.6954	0.2559	5	5	3.843	38		Null vs. S155E	2.562	5.253	-2.691	0.4665	5	4	8.158	38
										Null vs. S155E	1.095	1.05	0.0454	0.551	5	4	0.1165	38		Null vs. S155E	0.635	0.8715	-0.2365	0.2714	5	4	1.232	38		Null vs. CΔ (1-424)	2.562	5.834	-3.272	0.4665	5	4	9.92	38
										Null vs. CΔ (1-424)	1.095	1.723	-0.6276	0.551	5	4	1.611	38		Null vs. CΔ (1-424)	0.635	1.082	-0.4468	0.2714	5	4	2.328	38		WT vs. S155A	2.477	6.72	-4.242	0.4398	5	5	13.64	38
										WT vs. S155A	1.37	2.029	-0.6588	0.5195	5	5	1.793	38		WT vs. S155A	0.9158	1.33	-0.4146	0.2559	5	5	2.291	38		WT vs. S155E	2.477	5.253	-2.776	0.4665	5	4	8.415	38
										WT vs. S155E	1.37	1.05	0.3202	0.551	5	4	0.8218	38		WT vs. S155E	0.9158	0.8715	0.0443	0.2714	5	4	0.2308	38		WT vs. CΔ (1-424)	2.477	5.834	-3.357	0.4665	5	4	10.18	38
										WT vs. CΔ (1-424)	1.37	1.723	-0.3528	0.551	5	4	0.9055	38		WT vs. CΔ (1-424)	0.9158	1.082	-0.166	0.2714	5	4	0.8647	38		S155A vs. S155E	6.72	5.253	1.467	0.4665	5	4	4.446	38
										S155A vs. S155E	2.029	1.05	0.979	0.551	5	4	2.513	38		S155A vs. S155E	1.33	0.8715	0.4589	0.2714	5	4	2.391	38		S155A vs. CΔ (1-424)	6.72	5.834	0.8855	0.4665	5	4	2.685	38
										S155A vs. CΔ (1-424)	2.029	1.723	0.306	0.551	5	4	0.7854	38		S155A vs. CΔ (1-424)	1.33	1.082	0.2487	0.2714	5	4	1.296	38		S155E vs. CΔ (1-424)	5.253	5.834	-0.581	0.4917	4	4	1.671	38
										S155E vs. CΔ (1-424)	1.05	1.723	-0.673	0.5808	4	4	1.639	38		S155E vs. CΔ (1-424)	0.8715	1.082	-0.2103	0.2861	4	4	1.039	38

## Sheet: E8B1
Gel 1			NRF2_NPS 2025-08-06 09h29m39s	FASN_NPS 2025-08-06 08h56m13s	b-actin_NPS 2025-08-06 09h04m17s	FASN	FASN		FASN null average
							1.19658	everything	0.552531
Virus	Diet	#	Adj. Vol. (Int)	Adj. Vol. (Int)	Adj. Vol. (Int)	ratio to actin	fold changes	1	0.299621
Null	CD	1	589827	1.77938e+06	2.51401e+06	0.707787	0.59151	2	0.635151
Null	CD	2	358753	2.01456e+06	2.46373e+06	0.817688	0.683357	3	1.35037
PLIN5 (WT)	CD	6	870370	3.0063e+06	2.85029e+06	1.05473	0.881459	4	1.18882
PLIN5 (S155A)	CD	26	562776	1.01245e+06	3.09851e+06	0.326754	0.273074	5	1.52603
PLIN5 (S155E)	CD	41	1.09969e+06	3.04658e+06	2.87034e+06	1.0614	0.887032
PLIN5 (1-424)	CD	21	417183	3.19736e+06	2.22787e+06	1.43517	1.19939
Null	WD	11	487290	2.41821e+06	2.23387e+06	1.08252	0.904683
PLIN5 (WT)	WD	16	1.21429e+06	4390620	2.23908e+06	1.96091	1.63877
PLIN5 (S155A)	WD	36	1.55373e+06	2.47226e+06	2.84195e+06	0.869916	0.727005
PLIN5 (S155E)	WD	51	969781	3.31635e+06	2.64854e+06	1.25214	1.04644
PLIN5 (1-424)	WD	31	1.04846e+06	4.31573e+06	2.76921e+06	1.55847	1.30244
Null	CD	3	1.33735e+06	3.3547e+06	2.34023e+06	1.43349	1.198
Null	CD	4	833892	3.39763e+06	2.62443e+06	1.29462	1.08193
Null	CD	5	1.57466e+06	4.01537e+06	2.32197e+06	1.72929	1.4452
PLIN5 (WT)	CD	7	1.54208e+06	2.45448e+06	2.94832e+06	0.832499	0.695735
PLIN5 (S155A)	CD	27	1.18577e+06	3.09999e+06	2766935	1.12037	0.936315
PLIN5 (S155E)	CD	42	546222	3.03304e+06	2.82302e+06	1.0744	0.897893
PLIN5 (1-424)	CD	22	2.27093e+06	3.42217e+06	2.77035e+06	1.23528	1.03235
Null	WD	12	911488	3.10369e+06	2.42112e+06	1.28192	1.07133
PLIN5 (WT)	WD	17	953249	4.83276e+06	2.86312e+06	1.68793	1.41064
PLIN5 (S155A)	WD	37	1.00878e+06	3.16766e+06	3.79836e+06	0.833955	0.696952
PLIN5 (S155E)	WD	52	366015	4.19989e+06	3.85922e+06	1.08827	0.909491
PLIN5 (1-424)	WD	32	236184	3.96738e+06	3.6675e+06	1.08177	0.904054
			Gel 2			FASN	FASN
							0.292871
						ratio to actin	fold changes
Null	CD	1	1.09755e+06	156284	3.05751e+06	0.0511148	0.17453
Null	CD	2	1.66412e+06	290461	2.28154e+06	0.127309	0.434694
PLIN5 (WT)	CD	8	1.80692e+06	766993	2.46467e+06	0.311195	1.06257
PLIN5 (S155A)	CD	28	1.07396e+06	860711	2.64168e+06	0.32582	1.1125
PLIN5 (S155E)	CD	43	1.60833e+06	914182	3.1813e+06	0.287361	0.981188
PLIN5 (1-424)	CD	23	1.31331e+06	622788	2.8221e+06	0.220682	0.753513
Null	WD	13	281210	2022101	2.23215e+06	0.905899	3.09317
PLIN5 (WT)	WD	18	2.4918e+06	200020	4.09086e+06	0.0488943	0.166948
PLIN5 (S155A)	WD	38	1.81626e+06	433672	3086318	0.140514	0.479783
PLIN5 (S155E)	WD	53	1.33954e+06	1.29194e+06	2.60312e+06	0.496304	1.69462
PLIN5 (1-424)	WD	34	1.40455e+06	490361	3.22536e+06	0.152033	0.519114
Null	CD	3	3.00578e+06	1.14829e+06	2.42056e+06	0.474388	1.61979
Null	CD	4	1.50813e+06	1.1578e+06	3041382	0.380683	1.29983
Null	CD	5	2.88133e+06	1.23424e+06	2.86461e+06	0.430859	1.47116
PLIN5 (WT)	CD	9	1.9278e+06	1.24955e+06	2.78715e+06	0.448326	1.5308
PLIN5 (S155A)	CD	29	2.61734e+06	1.16281e+06	2.73674e+06	0.424888	1.45077
PLIN5 (S155E)	CD	44	1.66905e+06	937383	3.24083e+06	0.289242	0.987608
PLIN5 (1-424)	CD	24	3.93675e+06	1.19697e+06	2.88714e+06	0.414587	1.4156
Null	WD	14	1.05296e+06	714226	2.64745e+06	0.269779	0.921154
PLIN5 (WT)	WD	19	1.83679e+06	381242	4.08656e+06	0.0932918	0.318542
PLIN5 (S155A)	WD	39	144384	20967.4	1.25587e+06	0.0166955	0.0570063
PLIN5 (S155E)	WD	55	1.16091e+06	719011	5.04553e+06	0.142504	0.486578
PLIN5 (1-424)	WD	35	1.28489e+06	1.10828e+06	6.67975e+06	0.165916	0.566515
						FASN	FASN
							0.168147
			gel 3			ratio to actin	fold changes
Null	CD	1	664749	66542.2	2.97945e+06	0.0223338	0.132823
Null	CD	2	1.39805e+06	224170	1.69314e+06	0.132399	0.787402
Null	CD	3	2.222e+06	436585	2.10522e+06	0.207382	1.23334
Null	CD	4	1.60111e+06	541075	2.71621e+06	0.199202	1.18469
Null	CD	5	2.30579e+06	727415	2.60334e+06	0.279417	1.66174
PLIN5 (WT)	CD	10	2.77133e+06	1.41548e+06	2.33893e+06	0.605182	3.59913
PLIN5 (S155A)	CD	30	1.52381e+06	1.38118e+06	2.19917e+06	0.628048	3.73512
PLIN5 (S155E)	CD	45	1.77257e+06	1.59639e+06	3.08186e+06	0.517997	3.08062
PLIN5 (1-424)	CD	25	1.26513e+06	1.37766e+06	2.59483e+06	0.530927	3.15752
Null	WD	15	1.28448e+06	1.38567e+06	3298337	0.420112	2.49848
PLIN5 (WT)	WD	20	2.959e+06	1.20878e+06	1.72234e+06	0.701827	4.17389
PLIN5 (S155A)	WD	40	876812	2.23702e+06	3.48108e+06	0.642623	3.8218
Table Analyzed	FASN corrected 2
Two-way ANOVA	Ordinary
Alpha	0.05
Source of Variation	% of total variation	P value	P value summary	Significant?
Interaction	7.137	0.1372	ns	No
Row Factor	2.682	0.6113	ns	No
Column Factor	4.366	0.039	*	Yes
ANOVA table	SS (Type III)	DF	MS	F (DFn, DFd)	P value
Interaction	5.923	4	1.481	F (4, 86) = 1.795	P=0.1372
Row Factor	2.226	4	0.5566	F (4, 86) = 0.6747	P=0.6113
Column Factor	3.624	1	3.624	F (1, 86) = 4.393	P=0.0390
Residual	70.95	86	0.825
Difference between column means
Predicted (LS) mean of CNTR	1.267
Predicted (LS) mean of WD	1.656
Difference between predicted means	-0.3896
SE of difference	0.1859
95% CI of difference	-0.7592 to -0.02006
Data summary
Number of columns (Column Factor)	2
Number of rows (Row Factor)	5
Number of values	96
Compare cell means with others in its row and its column
Number of families	7
Number of comparisons per row family	1
Number of comparisons per column family	10
Alpha	0.05
Tukey's multiple comparisons test	Predicted (LS) Mean diff.	95.00% CI of diff.	Below threshold?	Summary	Adjusted P Value
Null
CNTR vs. WD	-0.989	-1.797 to -0.1816	Yes	*	0.017
WT
CNTR vs. WD	-0.8693	-1.677 to -0.06185	Yes	*	0.0352
S155A
CNTR vs. WD	-0.3076	-1.115 to 0.4999	No	ns	0.451
S155E
CNTR vs. WD	-0.1475	-1.025 to 0.7299	No	ns	0.739
CΔ(1-424)
CNTR vs. WD	0.3654	-0.4642 to 1.195	No	ns	0.3837
CNTR
Null vs. WT	-0.294	-1.426 to 0.8379	No	ns	0.9505
Null vs. S155A	-0.2935	-1.425 to 0.8383	No	ns	0.9507
Null vs. S155E	-0.2701	-1.433 to 0.8928	No	ns	0.9667
Null vs. CΔ(1-424)	-0.4751	-1.607 to 0.6568	No	ns	0.7685
WT vs. S155A	0.0004436	-1.131 to 1.132	No	ns	>0.9999
WT vs. S155E	0.02386	-1.139 to 1.187	No	ns	>0.9999
WT vs. CΔ(1-424)	-0.1811	-1.313 to 0.9507	No	ns	0.9917
S155A vs. S155E	0.02342	-1.139 to 1.186	No	ns	>0.9999
S155A vs. CΔ(1-424)	-0.1816	-1.313 to 0.9503	No	ns	0.9916
S155E vs. CΔ(1-424)	-0.205	-1.368 to 0.9579	No	ns	0.988
WD
Null vs. WT	-0.1743	-1.306 to 0.9576	No	ns	0.9928
Null vs. S155A	0.388	-0.7439 to 1.520	No	ns	0.8742
Null vs. S155E	0.5714	-0.6291 to 1.772	No	ns	0.6757
Null vs. CΔ(1-424)	0.8794	-0.2835 to 2.042	No	ns	0.2265
WT vs. S155A	0.5622	-0.5697 to 1.694	No	ns	0.6394
WT vs. S155E	0.7457	-0.4548 to 1.946	No	ns	0.4208
WT vs. CΔ(1-424)	1.054	-0.1093 to 2.217	No	ns	0.0946
S155A vs. S155E	0.1835	-1.017 to 1.384	No	ns	0.993
S155A vs. CΔ(1-424)	0.4914	-0.6715 to 1.654	No	ns	0.7641
S155E vs. CΔ(1-424)	0.3079	-0.9219 to 1.538	No	ns	0.9565
Test details	Predicted (LS) Mean 1	Predicted (LS) Mean 2	Predicted (LS) Mean diff.	SE of diff.	N1	N2	q	DF
Null
CNTR vs. WD	1	1.989	-0.989	0.4062	10	10	3.443	86
WT
CNTR vs. WD	1.294	2.163	-0.8693	0.4062	10	10	3.027	86
S155A
CNTR vs. WD	1.294	1.601	-0.3076	0.4062	10	10	1.071	86
S155E
CNTR vs. WD	1.27	1.418	-0.1475	0.4413	9	8	0.4727	86
CΔ(1-424)
CNTR vs. WD	1.475	1.11	0.3654	0.4173	10	9	1.238	86
CNTR
Null vs. WT	1	1.294	-0.294	0.4062	10	10	1.023	86
Null vs. S155A	1	1.294	-0.2935	0.4062	10	10	1.022	86
Null vs. S155E	1	1.27	-0.2701	0.4173	10	9	0.9153	86
Null vs. CΔ(1-424)	1	1.475	-0.4751	0.4062	10	10	1.654	86
WT vs. S155A	1.294	1.294	0.0004436	0.4062	10	10	0.001545	86
WT vs. S155E	1.294	1.27	0.02386	0.4173	10	9	0.08087	86
WT vs. CΔ(1-424)	1.294	1.475	-0.1811	0.4062	10	10	0.6307	86
S155A vs. S155E	1.294	1.27	0.02342	0.4173	10	9	0.07937	86
S155A vs. CΔ(1-424)	1.294	1.475	-0.1816	0.4062	10	10	0.6322	86
S155E vs. CΔ(1-424)	1.27	1.475	-0.205	0.4173	9	10	0.6947	86
WD
Null vs. WT	1.989	2.163	-0.1743	0.4062	10	10	0.6067	86
Null vs. S155A	1.989	1.601	0.388	0.4062	10	10	1.351	86
Null vs. S155E	1.989	1.418	0.5714	0.4308	10	8	1.876	86
Null vs. CΔ(1-424)	1.989	1.11	0.8794	0.4173	10	9	2.98	86
WT vs. S155A	2.163	1.601	0.5622	0.4062	10	10	1.957	86
WT vs. S155E	2.163	1.418	0.7457	0.4308	10	8	2.448	86
WT vs. CΔ(1-424)	2.163	1.11	1.054	0.4173	10	9	3.57	86
S155A vs. S155E	1.601	1.418	0.1835	0.4308	10	8	0.6023	86
S155A vs. CΔ(1-424)	1.601	1.11	0.4914	0.4173	10	9	1.665	86
S155E vs. CΔ(1-424)	1.418	1.11	0.3079	0.4413	8	9	0.9867	86

## Sheet: E8B2
			FASN_NPS 2025-08-07 09h11m02s	b-actin_NPS 2025-08-07 09h15m52s	FASN	FASN		FASN null average
Gel 1						0.224457	everything	0.373277
Virus	Diet	#	Adj. Vol. (Int)	Adj. Vol. (Int)			1	0.545315
Null	C	101	675745	4.4994e+06	0.150186	0.669108	2	0.853002
Null	C	102	1.10779e+06	4.12387e+06	0.26863	1.1968	3	1.13933
PLIN5 (WT)	C	106	1.28034e+06	4.60397e+06	0.278094	1.23896	4	1.29805
PLIN5 (S155A)	C	111	1.66582e+06	3.52434e+06	0.472663	2.10581	5	1.1643
PLIN5 (S155E)	C	116	1.10918e+06	3.27643e+06	0.338533	1.50823
PLIN5 (1-424)	C	121	1.24221e+06	2.80117e+06	0.443459	1.9757
Null	W	126	2.23156e+06	3.52968e+06	0.632228	2.8167
PLIN5 (WT)	W	131	2.36858e+06	2.91613e+06	0.812235	3.61867
PLIN5 (S155A)	W	136	1.40418e+06	4.8089e+06	0.291995	1.3009
PLIN5 (S155E)	W	145	1.663e+06	3.38462e+06	0.491341	2.18902
PLIN5 (1-424)	W	146	1.44323e+06	5.53107e+06	0.260932	1.1625
Null	C	103	981910	4.08017e+06	0.240654	1.07216
Null	C	104	971970	4.04183e+06	0.240478	1.07138
Null	C	105	795817	3.57935e+06	0.222336	0.990552
PLIN5 (WT)	C	107	750371	3.00485e+06	0.24972	1.11255
PLIN5 (S155A)	C	112	567678	3673404	0.154537	0.688495
PLIN5 (S155E)	C	117	1.20907e+06	4.08095e+06	0.296271	1.31995
PLIN5 (1-424)	C	122	1.46765e+06	3.40237e+06	0.431361	1.9218
Null	W	127	2.02944e+06	3.59464e+06	0.564575	2.5153
PLIN5 (WT)	W	132	3.09273e+06	3.49348e+06	0.885286	3.94413
PLIN5 (S155A)	W	137	2.37092e+06	3525547	0.672497	2.99611
PLIN5 (S155E)	W	142	782538	9.23216e+06	0.0847622	0.377633
PLIN5 (1-424)	W	147	2.39575e+06	5.84676e+06	0.409757	1.82555
Gel 2						0.566297
Contruct	diet assignment	#
Null	C	101	1.7015e+06	5.72106e+06	0.297409	0.525182
Null	C	102	1.62638e+06	4.77053e+06	0.340922	0.60202
PLIN5 (WT)	C	108	1.71085e+06	4.04971e+06	0.422462	0.746008
PLIN5 (S155A)	C	113	1.65925e+06	4.56212e+06	0.363701	0.642245
PLIN5 (S155E)	C	119	2.05136e+06	3.67687e+06	0.55791	0.98519
PLIN5 (1-424)	C	123	1.86785e+06	4.13791e+06	0.451399	0.797106
Null	W	128	3.70894e+06	4.53539e+06	0.817776	1.44408
PLIN5 (WT)	W	133	5.06689e+06	3.93022e+06	1.28921	2.27656
PLIN5 (S155A)	W	138	4.41579e+06	4.56148e+06	0.968061	1.70946
PLIN5 (S155E)	W	143	4.8477e+06	3.68474e+06	1.31562	2.32319
PLIN5 (1-424)	W	148	4.70044e+06	4.54381e+06	1.03447	1.82673
Null	C	103	2.7636e+06	3.38222e+06	0.817096	1.44287
Null	C	104	2.82088e+06	4.13907e+06	0.681526	1.20348
Null	C	105	2.52735e+06	3638922	0.694533	1.22645
PLIN5 (WT)	C	109	2.25539e+06	4.03206e+06	0.559365	0.987758
PLIN5 (S155A)	C	114	3.16619e+06	3.84688e+06	0.823056	1.4534
PLIN5 (S155E)	C	120	1.29521e+06	2.92026e+06	0.443525	0.783202
PLIN5 (1-424)	C	124	2.93364e+06	3.25101e+06	0.902377	1.59347
Null	W	129	4.9654e+06	2.8244e+06	1.75804	3.10444
PLIN5 (WT)	W	134	4.71918e+06	3.73229e+06	1.26442	2.23279
PLIN5 (S155A)	W	139	5.30951e+06	3.58673e+06	1.48032	2.61403
PLIN5 (S155E)	W	144	4.85999e+06	3708859	1.31037	2.31393
PLIN5 (1-424)	W	149	4.05944e+06	5.8115e+06	0.698518	1.23348
Gel 3 (mini)						0.329077
Contruct	diet assignment	#
Null	C	101	540927	3.72184e+06	0.145338	0.441655
Null	C	102	878011	3.5098e+06	0.25016	0.760186
Null	C	103	963683	3.24322e+06	0.297138	0.902943
Null	C	104	1.30622e+06	2.45126e+06	0.532876	1.6193
Null	C	105	1.09778e+06	2.61456e+06	0.419874	1.27591
PLIN5 (WT)	C	110	1.06531e+06	2.98451e+06	0.356946	1.08469
PLIN5 (S155A)	C	115	594781	3.36269e+06	0.176877	0.537493
PLIN5 (1-424)	C	125	901132	3.02685e+06	0.297713	0.90469
Null	W	130	2.33487e+06	4.66445e+06	0.500566	1.52112
PLIN5 (WT)	W	135	1.90884e+06	3.13178e+06	0.609506	1.85217
PLIN5 (S155A)	W	140	1.7701e+06	3.34534e+06	0.529124	1.6079
PLIN5 (1-424)	W	150	1.04138e+06	4.89216e+06	0.212868	0.646863
Table Analyzed	FASN corrected 2
Two-way ANOVA	Ordinary
Alpha	0.05
Source of Variation	% of total variation	P value	P value summary	Significant?
Interaction	7.137	0.1372	ns	No
Row Factor	2.682	0.6113	ns	No
Column Factor	4.366	0.039	*	Yes
ANOVA table	SS (Type III)	DF	MS	F (DFn, DFd)	P value
Interaction	5.923	4	1.481	F (4, 86) = 1.795	P=0.1372
Row Factor	2.226	4	0.5566	F (4, 86) = 0.6747	P=0.6113
Column Factor	3.624	1	3.624	F (1, 86) = 4.393	P=0.0390
Residual	70.95	86	0.825
Difference between column means
Predicted (LS) mean of CNTR	1.267
Predicted (LS) mean of WD	1.656
Difference between predicted means	-0.3896
SE of difference	0.1859
95% CI of difference	-0.7592 to -0.02006
Data summary
Number of columns (Column Factor)	2
Number of rows (Row Factor)	5
Number of values	96
Compare cell means with others in its row and its column
Number of families	7
Number of comparisons per row family	1
Number of comparisons per column family	10
Alpha	0.05
Tukey's multiple comparisons test	Predicted (LS) Mean diff.	95.00% CI of diff.	Below threshold?	Summary	Adjusted P Value
Null
CNTR vs. WD	-0.989	-1.797 to -0.1816	Yes	*	0.017
WT
CNTR vs. WD	-0.8693	-1.677 to -0.06185	Yes	*	0.0352
S155A
CNTR vs. WD	-0.3076	-1.115 to 0.4999	No	ns	0.451
S155E
CNTR vs. WD	-0.1475	-1.025 to 0.7299	No	ns	0.739
CΔ(1-424)
CNTR vs. WD	0.3654	-0.4642 to 1.195	No	ns	0.3837
CNTR
Null vs. WT	-0.294	-1.426 to 0.8379	No	ns	0.9505
Null vs. S155A	-0.2935	-1.425 to 0.8383	No	ns	0.9507
Null vs. S155E	-0.2701	-1.433 to 0.8928	No	ns	0.9667
Null vs. CΔ(1-424)	-0.4751	-1.607 to 0.6568	No	ns	0.7685
WT vs. S155A	0.0004436	-1.131 to 1.132	No	ns	>0.9999
WT vs. S155E	0.02386	-1.139 to 1.187	No	ns	>0.9999
WT vs. CΔ(1-424)	-0.1811	-1.313 to 0.9507	No	ns	0.9917
S155A vs. S155E	0.02342	-1.139 to 1.186	No	ns	>0.9999
S155A vs. CΔ(1-424)	-0.1816	-1.313 to 0.9503	No	ns	0.9916
S155E vs. CΔ(1-424)	-0.205	-1.368 to 0.9579	No	ns	0.988
WD
Null vs. WT	-0.1743	-1.306 to 0.9576	No	ns	0.9928
Null vs. S155A	0.388	-0.7439 to 1.520	No	ns	0.8742
Null vs. S155E	0.5714	-0.6291 to 1.772	No	ns	0.6757
Null vs. CΔ(1-424)	0.8794	-0.2835 to 2.042	No	ns	0.2265
WT vs. S155A	0.5622	-0.5697 to 1.694	No	ns	0.6394
WT vs. S155E	0.7457	-0.4548 to 1.946	No	ns	0.4208
WT vs. CΔ(1-424)	1.054	-0.1093 to 2.217	No	ns	0.0946
S155A vs. S155E	0.1835	-1.017 to 1.384	No	ns	0.993
S155A vs. CΔ(1-424)	0.4914	-0.6715 to 1.654	No	ns	0.7641
S155E vs. CΔ(1-424)	0.3079	-0.9219 to 1.538	No	ns	0.9565
Test details	Predicted (LS) Mean 1	Predicted (LS) Mean 2	Predicted (LS) Mean diff.	SE of diff.	N1	N2	q	DF
Null
CNTR vs. WD	1	1.989	-0.989	0.4062	10	10	3.443	86
WT
CNTR vs. WD	1.294	2.163	-0.8693	0.4062	10	10	3.027	86
S155A
CNTR vs. WD	1.294	1.601	-0.3076	0.4062	10	10	1.071	86
S155E
CNTR vs. WD	1.27	1.418	-0.1475	0.4413	9	8	0.4727	86
CΔ(1-424)
CNTR vs. WD	1.475	1.11	0.3654	0.4173	10	9	1.238	86
CNTR
Null vs. WT	1	1.294	-0.294	0.4062	10	10	1.023	86
Null vs. S155A	1	1.294	-0.2935	0.4062	10	10	1.022	86
Null vs. S155E	1	1.27	-0.2701	0.4173	10	9	0.9153	86
Null vs. CΔ(1-424)	1	1.475	-0.4751	0.4062	10	10	1.654	86
WT vs. S155A	1.294	1.294	0.0004436	0.4062	10	10	0.001545	86
WT vs. S155E	1.294	1.27	0.02386	0.4173	10	9	0.08087	86
WT vs. CΔ(1-424)	1.294	1.475	-0.1811	0.4062	10	10	0.6307	86
S155A vs. S155E	1.294	1.27	0.02342	0.4173	10	9	0.07937	86
S155A vs. CΔ(1-424)	1.294	1.475	-0.1816	0.4062	10	10	0.6322	86
S155E vs. CΔ(1-424)	1.27	1.475	-0.205	0.4173	9	10	0.6947	86
WD
Null vs. WT	1.989	2.163	-0.1743	0.4062	10	10	0.6067	86
Null vs. S155A	1.989	1.601	0.388	0.4062	10	10	1.351	86
Null vs. S155E	1.989	1.418	0.5714	0.4308	10	8	1.876	86
Null vs. CΔ(1-424)	1.989	1.11	0.8794	0.4173	10	9	2.98	86
WT vs. S155A	2.163	1.601	0.5622	0.4062	10	10	1.957	86
WT vs. S155E	2.163	1.418	0.7457	0.4308	10	8	2.448	86
WT vs. CΔ(1-424)	2.163	1.11	1.054	0.4173	10	9	3.57	86
S155A vs. S155E	1.601	1.418	0.1835	0.4308	10	8	0.6023	86
S155A vs. CΔ(1-424)	1.601	1.11	0.4914	0.4173	10	9	1.665	86
S155E vs. CΔ(1-424)	1.418	1.11	0.3079	0.4413	8	9	0.9867	86

## Sheet: E8C1
Gel 1			pACC_NPS 2025-08-08 09h47m24s	CyB_NPS 2025-08-08 09h02m27s	ACC_NPS 2025-08-12 10h16m36s	CyB_NPS 2025-08-12 09h53m45s				pACC/CyB	ACC/CyB	pACC/ACC	pACC/ACC fold changes	ACC/CyB fold changes		ACC/CyB null average		pACC/ACC null average
															1	0.150113	1	0.302998
Virus	Diet	#	Adj. Vol. (Int)	Adj. Vol. (Int)	Adj. Vol. (Int)	Adj. Vol. (Int)		Virus	Diet				1.98471	0.16332	2	0.70127	2	0.633829
Null	ND	1	1669.2	4.98018e+06	1710.69	2939944		Null	ND	0.000335169	0.000581879	0.576011	0.290225	0.00356281	3	1.69384	3	1.12668
Null	ND	2	17968	2.68021e+06	127830	2.67743e+06		Null	ND	0.00670396	0.0477434	0.140416	0.0707492	0.29233	4	0.958057	4	1.28691
PLIN5 (WT)	ND	6	505191	2.68361e+06	216598	2.8828e+06		PLIN5 (WT)	ND	0.188251	0.0751348	2.50551	1.26241	0.460046	5	1.49672	5	1.64959
PLIN5 (S155A)	ND	26	854953	4.49794e+06	8117.94	4.02678e+06		PLIN5 (S155A)	ND	0.190076	0.00201599	94.2846	47.5056	0.0123438
PLIN5 (S155E)	ND	41	1.12609e+06	4.8072e+06	33638.6	3.83282e+06		PLIN5 (S155E)	ND	0.234251	0.00877647	26.6908	13.4482	0.0537378
PLIN5 (1-424)	ND	21	761453	4.01889e+06	8570.11	3.29728e+06		PLIN5 (1-424)	ND	0.189468	0.00259914	72.8965	36.7291	0.0159144
Null	WD	11	1.36105e+06	5.54425e+06	18985	4.04976e+06		Null	WD	0.245488	0.00468793	52.366	26.3848	0.0287039
PLIN5 (WT)	WD	16	3.55331e+06	4.26861e+06	1.30572e+06	2.98592e+06		PLIN5 (WT)	WD	0.83243	0.437293	1.9036	0.959133	2.67752
PLIN5 (S155A)	WD	36	326889	4.7341e+06	5500.72	4.05131e+06		PLIN5 (S155A)	WD	0.0690499	0.00135776	50.8556	25.6238	0.00831351
PLIN5 (S155E)	WD	51	599158	4.02443e+06	17715.3	3.73359e+06		PLIN5 (S155E)	WD	0.14888	0.00474486	31.3771	15.8095	0.0290525
PLIN5 (1-424)	WD	31	3140301	3.41973e+06	656880	3.26054e+06		PLIN5 (1-424)	WD	0.918289	0.201464	4.55809	2.29661	1.23355
Null	ND	3	2.61459e+06	2.98111e+06	805349	2.51996e+06		Null	ND	0.877054	0.319588	2.74433	1.38274	1.95682
Null	ND	4	3.02465e+06	5.4335e+06	705163	3.87463e+06		Null	ND	0.556668	0.181995	3.0587	1.54114	1.11434
Null	ND	5	2.87697e+06	3.16902e+06	563196	2.11178e+06		Null	ND	0.907841	0.266693	3.40407	1.71515	1.63294
PLIN5 (WT)	ND	7	0	4.90662e+06	2120.24	3.69804e+06		PLIN5 (WT)	ND	0	0.000573343	0	0	0.00351055
PLIN5 (S155A)	ND	27	2.39885e+06	4.20752e+06	284120	3.0944e+06		PLIN5 (S155A)	ND	0.570135	0.0918175	6.20944	3.12864	0.562193
PLIN5 (S155E)	ND	42	2170704	3.82383e+06	265432	2.88358e+06		PLIN5 (S155E)	ND	0.567678	0.0920497	6.16709	3.10731	0.563615
PLIN5 (1-424)	ND	22	2.39374e+06	4.2803e+06	679969	2709184		PLIN5 (1-424)	ND	0.559246	0.250987	2.22819	1.12268	1.53678
Null	WD	12	324182	5.17215e+06	248711	3056555		Null	WD	0.0626785	0.0813698	0.770292	0.388114	0.498223
PLIN5 (WT)	WD	17	4.54401e+06	2113574	2.53387e+06	1418479		PLIN5 (WT)	WD	2.14992	1.78633	1.20354	0.606407	10.9376
PLIN5 (S155A)	WD	37	1.21538e+06	4.54265e+06	37778.6	3.88596e+06		PLIN5 (S155A)	WD	0.267549	0.00972181	27.5205	13.8663	0.0595261
PLIN5 (S155E)	WD	52	0	5.19689e+06	4744	3.90538e+06		PLIN5 (S155E)	WD	0	0.00121473	0	0	0.00743775
PLIN5 (1-424)	WD	32	975749	4.21731e+06	30217.3	4.65104e+06		PLIN5 (1-424)	WD	0.231368	0.00649689	35.6121	17.9433	0.0397801
													3.75175	0.528001
Null	ND	1	607672	1.74391e+06	827158	5.5107e+06		Null	ND	0.348453	0.1501	2.32147	0.618769	0.28428
Null	ND	2	2.75894e+06	1.33097e+06	1.63594e+06	3.64159e+06		Null	ND	2.07289	0.449238	4.61423	1.22989	0.850828
PLIN5 (WT)	ND	8	2.12227e+06	1.83654e+06	1.13226e+06	3975751		PLIN5 (WT)	ND	1.15558	0.284793	4.05762	1.08153	0.53938
PLIN5 (S155A)	ND	28	1.4742e+06	1.65368e+06	460411	3.87315e+06		PLIN5 (S155A)	ND	0.891467	0.118873	7.49935	1.99889	0.225137
PLIN5 (S155E)	ND	43	914671	2.46001e+06	166025	4.65349e+06		PLIN5 (S155E)	ND	0.371815	0.0356775	10.4216	2.77779	0.0675709
PLIN5 (1-424)	ND	23	2.95461e+06	1.89748e+06	1.66041e+06	2663188		PLIN5 (1-424)	ND	1.55712	0.623468	2.49752	0.665694	1.18081
Null	WD	13	6.07485e+06	494291	3.38156e+06	1.89388e+06		Null	WD	12.29	1.78552	6.88317	1.83465	3.38166
PLIN5 (WT)	WD	18	470870	2.3441e+06	93184	5.5689e+06		PLIN5 (WT)	WD	0.200874	0.0167329	12.0047	3.19977	0.0316911
PLIN5 (S155A)	WD	38	248770	1.92649e+06	92162.8	4.59447e+06		PLIN5 (S155A)	WD	0.129131	0.0200595	6.43742	1.71584	0.0379914
PLIN5 (S155E)	WD	53	1.28748e+06	1.84146e+06	332408	4.83969e+06		PLIN5 (S155E)	WD	0.699163	0.0686837	10.1795	2.71325	0.130083
PLIN5 (1-424)	WD	34	1.34035e+06	1.68336e+06	56074.7	3.76619e+06		PLIN5 (1-424)	WD	0.796233	0.014889	53.478	14.2541	0.0281988
Null	ND	3	4.11574e+06	1.58261e+06	2.69851e+06	3.68956e+06		Null	ND	2.6006	0.731392	3.55569	0.947739	1.38521
Null	ND	4	3.87209e+06	2.44783e+06	2.63497e+06	6084086		Null	ND	1.58184	0.433091	3.65245	0.97353	0.820248
Null	ND	5	3.53586e+06	874450	2.44727e+06	2.79311e+06		Null	ND	4.04353	0.876182	4.61494	1.23008	1.65943
PLIN5 (WT)	ND	9	743466	2.14547e+06	103574	4523335		PLIN5 (WT)	ND	0.346528	0.0228977	15.1338	4.03379	0.0433667
PLIN5 (S155A)	ND	29	1.33498e+06	1593745	841843	4.7044e+06		PLIN5 (S155A)	ND	0.837637	0.178948	4.6809	1.24766	0.338916
PLIN5 (S155E)	ND	44	1.63394e+06	1.85889e+06	657855	5269835		PLIN5 (S155E)	ND	0.878986	0.124834	7.04124	1.87678	0.236428
PLIN5 (1-424)	ND	24	3.3634e+06	1.46499e+06	2.07236e+06	3.61092e+06		PLIN5 (1-424)	ND	2.29585	0.573914	4.00033	1.06626	1.08696
Null	WD	14	261431	1.54679e+06	43808.1	4.01899e+06		Null	WD	0.169015	0.0109003	15.5056	4.13289	0.0206444
PLIN5 (WT)	WD	19	1.14269e+06	2.52579e+06	586767	5.99294e+06		PLIN5 (WT)	WD	0.45241	0.0979097	4.62068	1.23161	0.185435
PLIN5 (S155A)	WD	39	0	2.50198e+06	9632	5756817		PLIN5 (S155A)	WD	0	0.00167315	0	0	0.00316883
PLIN5 (S155E)	WD	55	2.99223e+06	3.23578e+06	860331	3.90091e+06		PLIN5 (S155E)	WD	0.924731	0.220546	4.19292	1.11759	0.4177
PLIN5 (1-424)	WD	35	915655	5.8695e+06	57347.2	5.21596e+06		PLIN5 (1-424)	WD	0.156002	0.0109946	14.189	3.78197	0.020823
			pACC_NPS 2025-08-12 09h30m54s	CyB_NPS 2025-08-12 09h45m55s
		gel 3											1.28216	0.205513
Null	ND	1	0	5.921e+06	192834	5.77439e+06		Null	ND	0	0.0333947	0	0	0.162494
Null	ND	2	704742	4.63358e+06	984930	4.98885e+06		Null	ND	0.152094	0.197426	0.770386	0.600852	0.960651
Null	ND	3	2.4037e+06	4.99655e+06	1609185	4.50136e+06		Null	ND	0.481071	0.357489	1.3457	1.04956	1.73949
Null	ND	4	2.35681e+06	7072113	1463442	7.57883e+06		Null	ND	0.333254	0.193096	1.72585	1.34605	0.93958
Null	ND	5	2.38128e+06	3765793	1168089	4.74526e+06		Null	ND	0.632346	0.246159	2.56885	2.00354	1.19778
PLIN5 (WT)	ND	10	3.53367e+06	5160587	3047467	5.63319e+06		PLIN5 (WT)	ND	0.684741	0.540984	1.26573	0.987191	2.63236
PLIN5 (S155A)	ND	30	2.26497e+06	5882964	651275	6.28765e+06		PLIN5 (S155A)	ND	0.385005	0.10358	3.71698	2.89901	0.504007
PLIN5 (S155E)	ND	45	1.01786e+06	6.56404e+06	289852	7.00439e+06		PLIN5 (S155E)	ND	0.155067	0.0413815	3.74725	2.92262	0.201357
PLIN5 (1-424)	ND	25	583159	4.35003e+06	59277	4.96407e+06		PLIN5 (1-424)	ND	0.134059	0.0119412	11.2266	8.756	0.0581044
Null	WD	15	1.19584e+06	4.51647e+06	735921	4.84189e+06		Null	WD	0.264774	0.151991	1.74204	1.35868	0.739567
PLIN5 (WT)	WD	20	1.32727e+06	3.67147e+06	1112789	4.196e+06		PLIN5 (WT)	WD	0.361509	0.265202	1.36314	1.06317	1.29044
PLIN5 (S155A)	WD	40	94414.8	4.30561e+06	16171	5.56549e+06		PLIN5 (S155A)	WD	0.0219283	0.00290558	7.54696	5.88615	0.0141382
Table Analyzed	pACC/ACC
Two-way ANOVA	Ordinary
Alpha	0.05
Source of Variation	% of total variation	P value	P value summary	Significant?
Interaction	1.171	0.8978	ns	No
Row Factor	5.988	0.2514	ns	No
Column Factor	1.1	0.3186	ns	No
ANOVA table	SS (Type III)	DF	MS	F (DFn, DFd)	P value
Interaction	84.74	4	21.19	F (4, 84) = 0.2679	P=0.8978
Row Factor	433.2	4	108.3	F (4, 84) = 1.370	P=0.2514
Column Factor	79.59	1	79.59	F (1, 84) = 1.007	P=0.3186
Residual	6642	84	79.07
Difference between column means
Predicted (LS) mean of CNTR	3.038
Predicted (LS) mean of WD	4.883
Difference between predicted means	-1.845
SE of difference	1.839
95% CI of difference	-5.502 to 1.812
Data summary
Number of columns (Column Factor)	2
Number of rows (Row Factor)	5
Number of values	94
Compare cell means with others in its row and its column
Number of families	7
Number of comparisons per row family	1
Number of comparisons per column family	10
Alpha	0.05
Tukey's multiple comparisons test	Predicted (LS) Mean diff.	95.00% CI of diff.	Below threshold?	Summary	Adjusted P Value
Null
CNTR vs. WD	-3.199	-11.11 to 4.709	No	ns	0.4234
WT
CNTR vs. WD	-1.698	-9.823 to 6.427	No	ns	0.6788
S155A
CNTR vs. WD	0.3931	-7.732 to 8.518	No	ns	0.9236
S155E
CNTR vs. WD	-0.04237	-8.635 to 8.550	No	ns	0.9922
CΔ(1-424)
CNTR vs. WD	-4.679	-12.80 to 3.445	No	ns	0.2553
CNTR
Null vs. WT	0.222	-10.86 to 11.31	No	ns	>0.9999
Null vs. S155A	-4.851	-15.94 to 6.236	No	ns	0.7399
Null vs. S155E	-1.762	-13.15 to 9.629	No	ns	0.9927
Null vs. CΔ(1-424)	-3.992	-15.08 to 7.094	No	ns	0.8529
WT vs. S155A	-5.073	-16.16 to 6.014	No	ns	0.7068
WT vs. S155E	-1.983	-13.37 to 9.407	No	ns	0.9885
WT vs. CΔ(1-424)	-4.214	-15.30 to 6.872	No	ns	0.8264
S155A vs. S155E	3.089	-8.301 to 14.48	No	ns	0.9423
S155A vs. CΔ(1-424)	0.8584	-10.23 to 11.94	No	ns	0.9995
S155E vs. CΔ(1-424)	-2.231	-13.62 to 9.160	No	ns	0.9821
WD
Null vs. WT	1.723	-9.667 to 13.11	No	ns	0.9933
Null vs. S155A	-1.258	-12.65 to 10.13	No	ns	0.998
Null vs. S155E	1.395	-10.36 to 13.15	No	ns	0.9974
Null vs. CΔ(1-424)	-5.472	-16.86 to 5.918	No	ns	0.6676
WT vs. S155A	-2.982	-14.67 to 8.705	No	ns	0.9534
WT vs. S155E	-0.3279	-12.37 to 11.72	No	ns	>0.9999
WT vs. CΔ(1-424)	-7.196	-18.88 to 4.491	No	ns	0.4295
S155A vs. S155E	2.654	-9.392 to 14.70	No	ns	0.9725
S155A vs. CΔ(1-424)	-4.214	-15.90 to 7.472	No	ns	0.8523
S155E vs. CΔ(1-424)	-6.868	-18.91 to 5.178	No	ns	0.5083
Test details	Predicted (LS) Mean 1	Predicted (LS) Mean 2	Predicted (LS) Mean diff.	SE of diff.	N1	N2	q	DF
Null
CNTR vs. WD	0.9616	4.161	-3.199	3.977	10	10	1.138	84
WT
CNTR vs. WD	0.7397	2.438	-1.698	4.086	10	9	0.5877	84
S155A
CNTR vs. WD	5.812	5.419	0.3931	4.086	10	9	0.1361	84
S155E
CNTR vs. WD	2.723	2.766	-0.04237	4.321	9	8	0.01387	84
CΔ(1-424)
CNTR vs. WD	4.954	9.633	-4.679	4.086	10	9	1.62	84
CNTR
Null vs. WT	0.9616	0.7397	0.222	3.977	10	10	0.07893	84
Null vs. S155A	0.9616	5.812	-4.851	3.977	10	10	1.725	84
Null vs. S155E	0.9616	2.723	-1.762	4.086	10	9	0.6097	84
Null vs. CΔ(1-424)	0.9616	4.954	-3.992	3.977	10	10	1.42	84
WT vs. S155A	0.7397	5.812	-5.073	3.977	10	10	1.804	84
WT vs. S155E	0.7397	2.723	-1.983	4.086	10	9	0.6866	84
WT vs. CΔ(1-424)	0.7397	4.954	-4.214	3.977	10	10	1.499	84
S155A vs. S155E	5.812	2.723	3.089	4.086	10	9	1.069	84
S155A vs. CΔ(1-424)	5.812	4.954	0.8584	3.977	10	10	0.3053	84
S155E vs. CΔ(1-424)	2.723	4.954	-2.231	4.086	9	10	0.7722	84
WD
Null vs. WT	4.161	2.438	1.723	4.086	10	9	0.5965	84
Null vs. S155A	4.161	5.419	-1.258	4.086	10	9	0.4356	84
Null vs. S155E	4.161	2.766	1.395	4.218	10	8	0.4679	84
Null vs. CΔ(1-424)	4.161	9.633	-5.472	4.086	10	9	1.894	84
WT vs. S155A	2.438	5.419	-2.982	4.192	9	9	1.006	84
WT vs. S155E	2.438	2.766	-0.3279	4.321	9	8	0.1073	84
WT vs. CΔ(1-424)	2.438	9.633	-7.196	4.192	9	9	2.428	84
S155A vs. S155E	5.419	2.766	2.654	4.321	9	8	0.8686	84
S155A vs. CΔ(1-424)	5.419	9.633	-4.214	4.192	9	9	1.422	84
S155E vs. CΔ(1-424)	2.766	9.633	-6.868	4.321	8	9	2.248	84

## Sheet: E8C2
Gel 1			pACC_NPS 2025-08-09 12h37m54s	CyB_NPS 2025-08-09 12h21m10s	ACC_NPS 2025-08-15 08h59m11s	CyB_NPS 2025-08-15 08h35m59s				pACC/CyB	ACC/CyB	pACC/ACC	pACC/ACC fold changes	ACC/CyB fold changes		ACC/CyB null average		pACC/ACC null average
															101	1.68541	101	0.000684895
Virus	Diet	#	Adj. Vol. (Int)	Adj. Vol. (Int)	Adj. Vol. (Int)	Adj. Vol. (Int)		Virus	Diet				0.58658	0.726608	102	0.382058	102	0.134841
Null	C	101	1957.29	7.22674e+06	3322033	5.44767e+06		Null	C	0.00027084	0.609808	0.00044414	0.000757169	0.839253	103	0.489687	103	1.06618
Null	C	102	70301.1	4.01818e+06	3386478	4.26347e+06		Null	C	0.0174957	0.794301	0.0220266	0.0375508	1.09316	104	0.611962	104	2.24821
PLIN5 (WT)	C	106	2611.81	4.17369e+06	1.17241e+06	3.18729e+06		PLIN5 (WT)	C	0.00062578	0.36784	0.00170123	0.00290025	0.506243	105	1.83089	105	1.1663
PLIN5 (S155A)	C	111	1.15227e+06	4.13541e+06	1.68417e+06	2859763		PLIN5 (S155A)	C	0.278636	0.58892	0.47313	0.806591	0.810505
PLIN5 (S155E)	C	116	432385	4.29587e+06	1.46473e+06	2.75952e+06		PLIN5 (S155E)	C	0.100651	0.530793	0.189624	0.323271	0.730508
PLIN5 (1-424)	C	121	74338.3	3.91021e+06	1029668	4454946		PLIN5 (1-424)	C	0.0190113	0.231129	0.0822542	0.140227	0.318093
Null	W	126	1.97409e+06	1.04758e+06	1.74515e+06	3.28338e+06		Null	W	1.88443	0.531511	3.54542	6.04421	0.731496
PLIN5 (WT)	W	131	701222	2.96957e+06	1000	4.35873e+06		PLIN5 (WT)	W	0.236136	0.000229425	1029.25	1754.67	0.000315747
PLIN5 (S155A)	W	136	758039	3.85402e+06	1000	4.40312e+06		PLIN5 (S155A)	W	0.196688	0.000227112	866.04	1476.42	0.000312564
PLIN5 (S155E)	W	145	1.91786e+06	4.65182e+06	1.27955e+06	4.516e+06		PLIN5 (S155E)	W	0.412281	0.283337	1.45509	2.48063	0.389945
PLIN5 (1-424)	W	146	1.40037e+06	5.26581e+06	977704	6.01597e+06		PLIN5 (1-424)	W	0.265937	0.162518	1.63635	2.78965	0.223667
Null	C	103	2.49384e+06	4.65933e+06	4.08225e+06	5.2414e+06		Null	C	0.535236	0.778849	0.687214	1.17156	1.0719
Null	C	104	2.28447e+06	4.16055e+06	5.33353e+06	6.11852e+06		Null	C	0.549079	0.871702	0.629893	1.07384	1.19969
Null	C	105	3.6678e+06	3.98005e+06	2.47946e+06	4.2869e+06		Null	C	0.921546	0.578379	1.59332	2.71629	0.796
PLIN5 (WT)	C	107	28385.9	4.30986e+06	2.78022e+06	3.70232e+06		PLIN5 (WT)	C	0.00658627	0.750941	0.00877069	0.0149522	1.03349
PLIN5 (S155A)	C	112	194285	5.19764e+06	546615	3.22583e+06		PLIN5 (S155A)	C	0.0373795	0.169449	0.220594	0.376068	0.233206
PLIN5 (S155E)	C	117	2542.65	4.20833e+06	81876.6	4.08844e+06		PLIN5 (S155E)	C	0.000604195	0.0200264	0.03017	0.0514337	0.0275615
PLIN5 (1-424)	C	122	0	4.00004e+06	1.51004e+06	2816682		PLIN5 (1-424)	C	0	0.536105	0	0	0.737818
Null	W	127	978072	4.32011e+06	1.25314e+06	3.24839e+06		Null	W	0.2264	0.385772	0.586874	1.0005	0.530922
PLIN5 (WT)	W	132	1.6968e+06	3.6834e+06	213083	3.80019e+06		PLIN5 (WT)	W	0.460662	0.0560716	8.21561	14.0059	0.077169
PLIN5 (S155A)	W	137	2.80669e+06	3.81653e+06	4.69654e+06	3.27049e+06		PLIN5 (S155A)	W	0.735405	1.43603	0.512108	0.87304	1.97635
PLIN5 (S155E)	W	142	0	7.25118e+06	1000	5.25163e+06		PLIN5 (S155E)	W	0	0.000190417	0	0	0.000262063
PLIN5 (1-424)	W	147	489319	7.15351e+06	14012.8	5.46256e+06		PLIN5 (1-424)	W	0.0684027	0.00256524	26.6652	45.4587	0.00353044
Gel 2								Gel 2
Contruct	diet assignment	#						Contruct	diet assignment				716.3	0.00871359
Null	C	101	225379	7.38369e+06	179655	5.47025e+06		Null	C	0.0305239	0.0328422	0.92941	0.00129752	3.76908
Null	C	102	267452	3.67735e+06	1000	3.61423e+06		Null	C	0.0727295	0.000276684	262.862	0.366971	0.0317531
PLIN5 (WT)	C	108	337632	4459341	3798843	3.78507e+06		PLIN5 (WT)	C	0.0757135	1.00364	0.075439	0.000105318	115.181
PLIN5 (S155A)	C	113	279211	5.26772e+06	2610822	5148925		PLIN5 (S155A)	C	0.0530041	0.507062	0.104532	0.000145933	58.192
PLIN5 (S155E)	C	119	1.26814e+06	4.399e+06	2806396	4.52489e+06		PLIN5 (S155E)	C	0.288279	0.620214	0.464806	0.000648899	71.1777
PLIN5 (1-424)	C	123	122250	3.92987e+06	3405360	4.51908e+06		PLIN5 (1-424)	C	0.0311078	0.753552	0.0412816	5.76317e-05	86.48
Null	W	128	146167	4.54481e+06	4883555	4.21131e+06		Null	W	0.0321613	1.15963	0.0277342	3.87187e-05	133.083
PLIN5 (WT)	W	133	6.02424e+06	4.40165e+06	5004553	4.67167e+06		PLIN5 (WT)	W	1.36863	1.07126	1.27759	0.0017836	122.941
PLIN5 (S155A)	W	138	5.13836e+06	4.80964e+06	2192282	5124591		PLIN5 (S155A)	W	1.06835	0.427796	2.49732	0.00348642	49.0953
PLIN5 (S155E)	W	143	4.92671e+06	4.52247e+06	2274616	4.22163e+06		PLIN5 (S155E)	W	1.08939	0.538801	2.02187	0.00282266	61.8345
PLIN5 (1-424)	W	148	2.73084e+06	4.84888e+06	2210778	5.33833e+06		PLIN5 (1-424)	W	0.56319	0.414133	1.35993	0.00189854	47.5272
Null	C	103	1.27676e+06	4.41412e+06	1000	4.63641e+06		Null	C	0.289244	0.000215684	1341.06	1.8722	0.0247526
Null	C	104	1.5414e+06	4.16463e+06	1000	5.12544e+06		Null	C	0.370117	0.000195105	1897.01	2.64835	0.0223909
Null	C	105	3.0908e+06	3.8661e+06	41323	4.11653e+06		Null	C	0.799463	0.0100383	79.6412	0.111184	1.15203
PLIN5 (WT)	C	109	572086	4.71668e+06	2747902	4.473e+06		PLIN5 (WT)	C	0.12129	0.614331	0.197434	0.000275631	70.5027
PLIN5 (S155A)	C	114	1.71246e+06	4.27528e+06	3468141	2.4623e+06		PLIN5 (S155A)	C	0.400548	1.4085	0.28438	0.000397012	161.644
PLIN5 (S155E)	C	120	280339	4.96569e+06	1805669	2.70294e+06		PLIN5 (S155E)	C	0.0564553	0.668039	0.084509	0.00011798	76.6663
PLIN5 (1-424)	C	124	598270	5.07343e+06	1910063	3.19499e+06		PLIN5 (1-424)	C	0.117922	0.597831	0.19725	0.000275374	68.609
Null	W	129	881364	4.6853e+06	3273861	3.3039e+06		Null	W	0.188113	0.990907	0.189839	0.000265027	113.72
PLIN5 (WT)	W	134	530124	4.78934e+06	1000	3.50322e+06		PLIN5 (WT)	W	0.110688	0.000285452	387.766	0.541346	0.0327593
PLIN5 (S155A)	W	139	2.32694e+06	5.91854e+06	1064138	4.32903e+06		PLIN5 (S155A)	W	0.393161	0.245815	1.59942	0.00223289	28.2105
PLIN5 (S155E)	W	144	1.15663e+06	5.84854e+06	5186776	5.03848e+06		PLIN5 (S155E)	W	0.197763	1.02943	0.192109	0.000268196	118.141
PLIN5 (1-424)	W	149	1.46498e+06	8.9716e+06	1129681	6795568		PLIN5 (1-424)	W	0.163291	0.166238	0.982275	0.00137132	19.078
Gel 3 (mini)								Gel 3 (mini)
Contruct	diet assignment	#						Contruct	diet assignment				5.36296	0.00757571
Null	C	101	0	5.13728e+06	25935	7.64351e+06		Null	C	0	0.00339308	0	0	0.447889
Null	C	102	0	4.52206e+06	1000	6.20955e+06		Null	C	0	0.000161042	0	0	0.0212577
Null	C	103	9920.47	4.23572e+06	17288	6.1277e+06		Null	C	0.0023421	0.00282129	0.830151	0.154793	0.372412
Null	C	104	346263	4.59397e+06	27410	5894593		Null	C	0.0753735	0.00465002	16.2093	3.02245	0.613807
Null	C	105	983636	3.74719e+06	151496	5.64165e+06		Null	C	0.2625	0.0268531	9.77539	1.82276	3.54463
PLIN5 (WT)	C	110	130641	4.52596e+06	3249702	8.19462e+06		PLIN5 (WT)	C	0.0288648	0.396565	0.072787	0.0135722	52.347
PLIN5 (S155A)	C	115	727238	4.29012e+06	1553967	7.91277e+06		PLIN5 (S155A)	C	0.169514	0.196387	0.863164	0.160949	25.9233
PLIN5 (1-424)	C	125	59019.9	4.82424e+06	19468	9.042e+06		PLIN5 (1-424)	C	0.012234	0.00215306	5.68215	1.05952	0.284206
Null	W	130	877517	5.07896e+06	688545	9.935e+06		Null	W	0.172775	0.069305	2.49296	0.464848	9.14831
PLIN5 (WT)	W	135	2.99951e+06	4.15797e+06	3025952	7.4167e+06		PLIN5 (WT)	W	0.721388	0.407992	1.76814	0.329695	53.8553
PLIN5 (S155A)	W	140	1.34778e+06	4.73606e+06	488640	7.3952e+06		PLIN5 (S155A)	W	0.284579	0.0660753	4.30688	0.803079	8.722
PLIN5 (1-424)	W	150	893648	5.6085e+06	1118159	6.45707e+06		PLIN5 (1-424)	W	0.159338	0.173168	0.920136	0.171572	22.8583
Table Analyzed	pACC/ACC
Two-way ANOVA	Ordinary
Alpha	0.05
Source of Variation	% of total variation	P value	P value summary	Significant?
Interaction	1.171	0.8978	ns	No
Row Factor	5.988	0.2514	ns	No
Column Factor	1.1	0.3186	ns	No
ANOVA table	SS (Type III)	DF	MS	F (DFn, DFd)	P value
Interaction	84.74	4	21.19	F (4, 84) = 0.2679	P=0.8978
Row Factor	433.2	4	108.3	F (4, 84) = 1.370	P=0.2514
Column Factor	79.59	1	79.59	F (1, 84) = 1.007	P=0.3186
Residual	6642	84	79.07
Difference between column means
Predicted (LS) mean of CNTR	3.038
Predicted (LS) mean of WD	4.883
Difference between predicted means	-1.845
SE of difference	1.839
95% CI of difference	-5.502 to 1.812
Data summary
Number of columns (Column Factor)	2
Number of rows (Row Factor)	5
Number of values	94
Compare cell means with others in its row and its column
Number of families	7
Number of comparisons per row family	1
Number of comparisons per column family	10
Alpha	0.05
Tukey's multiple comparisons test	Predicted (LS) Mean diff.	95.00% CI of diff.	Below threshold?	Summary	Adjusted P Value
Null
CNTR vs. WD	-3.199	-11.11 to 4.709	No	ns	0.4234
WT
CNTR vs. WD	-1.698	-9.823 to 6.427	No	ns	0.6788
S155A
CNTR vs. WD	0.3931	-7.732 to 8.518	No	ns	0.9236
S155E
CNTR vs. WD	-0.04237	-8.635 to 8.550	No	ns	0.9922
CΔ(1-424)
CNTR vs. WD	-4.679	-12.80 to 3.445	No	ns	0.2553
CNTR
Null vs. WT	0.222	-10.86 to 11.31	No	ns	>0.9999
Null vs. S155A	-4.851	-15.94 to 6.236	No	ns	0.7399
Null vs. S155E	-1.762	-13.15 to 9.629	No	ns	0.9927
Null vs. CΔ(1-424)	-3.992	-15.08 to 7.094	No	ns	0.8529
WT vs. S155A	-5.073	-16.16 to 6.014	No	ns	0.7068
WT vs. S155E	-1.983	-13.37 to 9.407	No	ns	0.9885
WT vs. CΔ(1-424)	-4.214	-15.30 to 6.872	No	ns	0.8264
S155A vs. S155E	3.089	-8.301 to 14.48	No	ns	0.9423
S155A vs. CΔ(1-424)	0.8584	-10.23 to 11.94	No	ns	0.9995
S155E vs. CΔ(1-424)	-2.231	-13.62 to 9.160	No	ns	0.9821
WD
Null vs. WT	1.723	-9.667 to 13.11	No	ns	0.9933
Null vs. S155A	-1.258	-12.65 to 10.13	No	ns	0.998
Null vs. S155E	1.395	-10.36 to 13.15	No	ns	0.9974
Null vs. CΔ(1-424)	-5.472	-16.86 to 5.918	No	ns	0.6676
WT vs. S155A	-2.982	-14.67 to 8.705	No	ns	0.9534
WT vs. S155E	-0.3279	-12.37 to 11.72	No	ns	>0.9999
WT vs. CΔ(1-424)	-7.196	-18.88 to 4.491	No	ns	0.4295
S155A vs. S155E	2.654	-9.392 to 14.70	No	ns	0.9725
S155A vs. CΔ(1-424)	-4.214	-15.90 to 7.472	No	ns	0.8523
S155E vs. CΔ(1-424)	-6.868	-18.91 to 5.178	No	ns	0.5083
Test details	Predicted (LS) Mean 1	Predicted (LS) Mean 2	Predicted (LS) Mean diff.	SE of diff.	N1	N2	q	DF
Null
CNTR vs. WD	0.9616	4.161	-3.199	3.977	10	10	1.138	84
WT
CNTR vs. WD	0.7397	2.438	-1.698	4.086	10	9	0.5877	84
S155A
CNTR vs. WD	5.812	5.419	0.3931	4.086	10	9	0.1361	84
S155E
CNTR vs. WD	2.723	2.766	-0.04237	4.321	9	8	0.01387	84
CΔ(1-424)
CNTR vs. WD	4.954	9.633	-4.679	4.086	10	9	1.62	84
CNTR
Null vs. WT	0.9616	0.7397	0.222	3.977	10	10	0.07893	84
Null vs. S155A	0.9616	5.812	-4.851	3.977	10	10	1.725	84
Null vs. S155E	0.9616	2.723	-1.762	4.086	10	9	0.6097	84
Null vs. CΔ(1-424)	0.9616	4.954	-3.992	3.977	10	10	1.42	84
WT vs. S155A	0.7397	5.812	-5.073	3.977	10	10	1.804	84
WT vs. S155E	0.7397	2.723	-1.983	4.086	10	9	0.6866	84
WT vs. CΔ(1-424)	0.7397	4.954	-4.214	3.977	10	10	1.499	84
S155A vs. S155E	5.812	2.723	3.089	4.086	10	9	1.069	84
S155A vs. CΔ(1-424)	5.812	4.954	0.8584	3.977	10	10	0.3053	84
S155E vs. CΔ(1-424)	2.723	4.954	-2.231	4.086	9	10	0.7722	84
WD
Null vs. WT	4.161	2.438	1.723	4.086	10	9	0.5965	84
Null vs. S155A	4.161	5.419	-1.258	4.086	10	9	0.4356	84
Null vs. S155E	4.161	2.766	1.395	4.218	10	8	0.4679	84
Null vs. CΔ(1-424)	4.161	9.633	-5.472	4.086	10	9	1.894	84
WT vs. S155A	2.438	5.419	-2.982	4.192	9	9	1.006	84
WT vs. S155E	2.438	2.766	-0.3279	4.321	9	8	0.1073	84
WT vs. CΔ(1-424)	2.438	9.633	-7.196	4.192	9	9	2.428	84
S155A vs. S155E	5.419	2.766	2.654	4.321	9	8	0.8686	84
S155A vs. CΔ(1-424)	5.419	9.633	-4.214	4.192	9	9	1.422	84
S155E vs. CΔ(1-424)	2.766	9.633	-6.868	4.321	8	9	2.248	84

## Sheet: E8C3
Gel 1			pHSL_NPS 2025-08-13 09h49m02s	actin P_NPS 2025-08-13 09h26m20s	HSL_NPS 2025-08-13 09h38m47s	actin T_NPS 2025-08-13 09h29m40s	pHSL/actin	HSL/actin	pHSL/HSL	pHSL/HSL fold changes	HSL/Actin fold changes		HSL/Actin null average		pHSL/HSLnull average
												1	0.176245	1	3.35737
Virus	Diet	#	Adj. Vol. (Int)	Adj. Vol. (Int)	Adj. Vol. (Int)	Adj. Vol. (Int)				35.4761	0.692015	2	0.969891	2	0.191747
Null	ND	1	1.1838e+06	2.25168e+06	9325.19	3.07544e+06	0.525739	0.00303215	173.388	4.88747	0.00438162	3	1.08188	3	0.117548
Null	ND	2	816898	2.10527e+06	991356	2.04696e+06	0.388026	0.484306	0.8012	0.0225842	0.699849	4	1.20751	4	0.93797
PLIN5 (WT)	ND	6	83161.1	2.05238e+06	881244	2309293	0.0405194	0.381608	0.106181	0.00299302	0.551444	5	1.56447	5	0.395365
PLIN5 (S155A)	ND	26	1.14383e+06	2.04335e+06	1.08058e+06	2704664	0.559785	0.399524	1.40113	0.039495	0.577335
PLIN5 (S155E)	ND	41	2.30946e+06	2.18369e+06	1.80468e+06	2653442	1.05759	0.680129	1.55499	0.043832	0.982824
PLIN5 (1-424)	ND	21	1.30091e+06	2.1479e+06	550350	2.97875e+06	0.605665	0.184759	3.27814	0.092404	0.266987
Null	WD	11	3.99673e+06	2.50049e+06	2.1973e+06	3.83249e+06	1.59838	0.573336	2.78785	0.078584	0.828502
PLIN5 (WT)	WD	16	460735	2.1325e+06	1.42509e+06	2.99275e+06	0.216054	0.47618	0.453722	0.0127895	0.688107
PLIN5 (S155A)	WD	36	2.24684e+06	2.55932e+06	1.07467e+06	3.70083e+06	0.877902	0.290386	3.02323	0.0852186	0.419624
PLIN5 (S155E)	WD	51	5.23424e+06	2.22662e+06	2.86637e+06	2.68197e+06	2.35076	1.06876	2.19953	0.0620004	1.54441
PLIN5 (1-424)	WD	31	2.53027e+06	2.09228e+06	3.26349e+06	2.75689e+06	1.20934	1.18376	1.02161	0.0287972	1.71059
Null	ND	3	6762.17	1.57141e+06	2.05301e+06	2.36813e+06	0.00430326	0.866935	0.00496376	0.000139918	1.25277
Null	ND	4	2.87932e+06	1.61376e+06	1.2141e+06	2.04343e+06	1.78424	0.594149	3.00301	0.0846488	0.858578
Null	ND	5	641682	2.31973e+06	3.84422e+06	2543057	0.276619	1.51165	0.182991	0.00515815	2.18442
PLIN5 (WT)	ND	7	207973	3.4212e+06	339329	4.84402e+06	0.0607893	0.0700511	0.867785	0.0244611	0.101228
PLIN5 (S155A)	ND	27	981169	1.79191e+06	833082	2.22879e+06	0.547554	0.373782	1.4649	0.0412927	0.540135
PLIN5 (S155E)	ND	42	1.08428e+06	1.69412e+06	858485	2.37738e+06	0.640024	0.361106	1.7724	0.0499605	0.521817
PLIN5 (1-424)	ND	22	524322	1.93938e+06	2.43452e+06	3.09495e+06	0.270355	0.786609	0.343697	0.00968813	1.13669
Null	WD	12	430625	1.51643e+06	3.37734e+06	2.52016e+06	0.283972	1.34013	0.211899	0.005973	1.93656
PLIN5 (WT)	WD	17	889653	1.18535e+06	2.44698e+06	2.03914e+06	0.750541	1.2	0.625449	0.0176301	1.73407
PLIN5 (S155A)	WD	37	4.32829e+06	1.69548e+06	3.28491e+06	3.1335e+06	2.55283	1.04832	2.43517	0.0686424	1.51488
PLIN5 (S155E)	WD	52	413286	2.50917e+06	432090	4.01171e+06	0.16471	0.107707	1.52924	0.0431061	0.155643
PLIN5 (1-424)	WD	32	2.07826e+06	855109	1.98529e+06	2.44917e+06	2.4304	0.810599	2.99828	0.0845154	1.17136
										2.01628	0.655132
Null	ND	1	2.50648e+06	3.03636e+06	480315	4.09626e+06	0.825487	0.117257	7.03999	3.49158	0.178982
Null	ND	2	1.1696e+06	2.1729e+06	2.28517e+06	2.79796e+06	0.538266	0.816729	0.659051	0.326865	1.24666
PLIN5 (WT)	ND	8	489402	2.29395e+06	3.2364e+06	3078052	0.213344	1.05145	0.202906	0.100634	1.60494
PLIN5 (S155A)	ND	28	3.79628e+06	2.39366e+06	2.16196e+06	3.67146e+06	1.58597	0.588856	2.69331	1.33578	0.898836
PLIN5 (S155E)	ND	43	3.60611e+06	2.8782e+06	2.01808e+06	3.98789e+06	1.25291	0.506051	2.47585	1.22793	0.772441
PLIN5 (1-424)	ND	23	212150	2.29012e+06	1.45763e+06	3.37222e+06	0.0926371	0.432246	0.214316	0.106293	0.659784
Null	WD	13	1.64031e+06	1.59572e+06	2.18923e+06	2.5271e+06	1.02794	0.866302	1.18659	0.588503	1.32233
PLIN5 (WT)	WD	18	5.57321e+06	3.44737e+06	2.78825e+06	4.11098e+06	1.61665	0.678244	2.38359	1.18217	1.03528
PLIN5 (S155A)	WD	38	6.31557e+06	4.03729e+06	3.06841e+06	4.98497e+06	1.56431	0.615533	2.54139	1.26044	0.939556
PLIN5 (S155E)	WD	53	7.96016e+06	2.61984e+06	3.51216e+06	3.25013e+06	3.03842	1.08062	2.81173	1.39452	1.64947
PLIN5 (1-424)	WD	34	6.49298e+06	2848253	1.90655e+06	3.74581e+06	2.27964	0.508983	4.47881	2.22132	0.776917
Null	ND	3	152084	2517424	1.84919e+06	2.76133e+06	0.0604124	0.669672	0.0902119	0.0447418	1.02219
Null	ND	4	3.56956e+06	2504154	2.88077e+06	3.19045e+06	1.42546	0.902934	1.57869	0.782974	1.37825
Null	ND	5	1.62074e+06	2953857	2.89328e+06	3.76206e+06	0.548685	0.769068	0.713442	0.353841	1.17391
PLIN5 (WT)	ND	9	3.03487e+06	2.76246e+06	2.75716e+06	4.23825e+06	1.09861	0.650543	1.68877	0.837566	0.992995
PLIN5 (S155A)	ND	29	912061	1645447	2.11917e+06	2.48194e+06	0.554294	0.853836	0.649181	0.32197	1.3033
PLIN5 (S155E)	ND	44	1.9004e+06	2721293	4.84634e+06	3.60629e+06	0.698344	1.34386	0.519656	0.25773	2.05128
PLIN5 (1-424)	ND	24	1.49673e+06	2094701	1.63077e+06	3.34666e+06	0.714532	0.487285	1.46635	0.727258	0.743796
Null	WD	14	4.30135e+06	2238444	1.34027e+06	4.06106e+06	1.92158	0.330031	5.82243	2.88771	0.503763
PLIN5 (WT)	WD	19	4.42764e+06	3319063	1.41409e+06	4.3444e+06	1.334	0.325498	4.09835	2.03263	0.496843
PLIN5 (S155A)	WD	39	534498	1128664	38172.1	1.50813e+06	0.473567	0.0253109	18.71	9.27947	0.0386349
PLIN5 (S155E)	WD	55	4.65292e+06	2521123	1.10867e+06	2.9517e+06	1.84558	0.375604	4.91362	2.43698	0.573325
PLIN5 (1-424)	WD	35	5.99912e+06	3488639	553166	4.9594e+06	1.71962	0.111539	15.4172	7.64635	0.170254
										0.260628	1.9886
Null	ND	1	887324	2.9279e+06	1.54699e+06	2.25245e+06	0.303058	0.686804	0.441259	1.69306	0.345371
Null	ND	2	229391	2.03517e+06	3.25838e+06	1.70121e+06	0.112713	1.91533	0.0588479	0.225793	0.963159
Null	ND	3	364191	2.3522e+06	3.45204e+06	1.78837e+06	0.15483	1.93028	0.0802114	0.307762	0.970673
Null	ND	4	2.86914e+06	2.05261e+06	4.09005e+06	1.48426e+06	1.3978	2.75561	0.507257	1.94629	1.38571
Null	ND	5	1.37468e+06	2.40197e+06	4.60998e+06	1.73637e+06	0.572313	2.65495	0.215564	0.827096	1.33509
PLIN5 (WT)	ND	10	654761	2.65518e+06	5.63821e+06	1.82624e+06	0.246597	3.08733	0.0798739	0.306467	1.55252
PLIN5 (S155A)	ND	30	1.67172e+06	1.70694e+06	2936873	1.11267e+06	0.979369	2.63948	0.371046	1.42366	1.32731
PLIN5 (S155E)	ND	45	3.13644e+06	2.74437e+06	4.27555e+06	1.8554e+06	1.14286	2.30438	0.495951	1.90291	1.1588
PLIN5 (1-424)	ND	25	2.22717e+06	1.65673e+06	2.81877e+06	1.33966e+06	1.34432	2.10409	0.638906	2.45141	1.05808
Null	WD	15	3.92462e+06	1.30241e+06	3.54708e+06	970618	3.01335	3.65445	0.824568	3.16378	1.83771
PLIN5 (WT)	WD	20	4.67041e+06	1.2688e+06	4.44568e+06	1.17013e+06	3.68097	3.79929	0.968859	3.71741	1.91054
PLIN5 (S155A)	WD	40	3.50536e+06	1.16398e+06	2.89251e+06	1.19626e+06	3.01152	2.41797	1.24547	4.77875	1.21592
Table Analyzed	pHSL/HSL
Two-way ANOVA	Ordinary
Alpha	0.05
Source of Variation	% of total variation	P value	P value summary	Significant?
Interaction	3.168	0.562	ns	No
Row Factor	6.6	0.193	ns	No
Column Factor	2.083	0.1644	ns	No
ANOVA table	SS (Type III)	DF	MS	F (DFn, DFd)	P value
Interaction	20.4	4	5.1	F (4, 83) = 0.7482	P=0.5620
Row Factor	42.5	4	10.62	F (4, 83) = 1.559	P=0.1930
Column Factor	13.41	1	13.41	F (1, 83) = 1.968	P=0.1644
Residual	565.7	83	6.816
Difference between column means
Predicted (LS) mean of CNTR	1.42
Predicted (LS) mean of WD	2.185
Difference between predicted means	-0.7648
SE of difference	0.5452
95% CI of difference	-1.849 to 0.3195
Data summary
Number of columns (Column Factor)	2
Number of rows (Row Factor)	5
Number of values	93
Compare cell means with others in its row and its column
Number of families	7
Number of comparisons per row family	1
Number of comparisons per column family	10
Alpha	0.05
Tukey's multiple comparisons test	Predicted (LS) Mean diff.	95.00% CI of diff.	Below threshold?	Summary	Adjusted P Value
Null
CNTR vs. WD	-1.678	-4.000 to 0.6442	No	ns	0.1544
WT
CNTR vs. WD	-1.272	-3.658 to 1.114	No	ns	0.2921
S155A
CNTR vs. WD	-1.071	-3.394 to 1.251	No	ns	0.3615
S155E
CNTR vs. WD	-0.7903	-3.478 to 1.897	No	ns	0.5602
CΔ(1-424)
CNTR vs. WD	0.9875	-1.398 to 3.373	No	ns	0.4128
CNTR
Null vs. WT	0.3651	-2.980 to 3.710	No	ns	0.9981
Null vs. S155A	-0.2654	-3.521 to 2.991	No	ns	0.9994
Null vs. S155E	0.3343	-3.119 to 3.788	No	ns	0.9988
Null vs. CΔ(1-424)	-2.533	-5.789 to 0.7226	No	ns	0.2015
WT vs. S155A	-0.6306	-3.976 to 2.715	No	ns	0.9845
WT vs. S155E	-0.03086	-3.569 to 3.507	No	ns	>0.9999
WT vs. CΔ(1-424)	-2.898	-6.244 to 0.4467	No	ns	0.1212
S155A vs. S155E	0.5997	-2.854 to 4.053	No	ns	0.9886
S155A vs. CΔ(1-424)	-2.268	-5.524 to 0.9880	No	ns	0.3035
S155E vs. CΔ(1-424)	-2.868	-6.321 to 0.5858	No	ns	0.1503
WD
Null vs. WT	0.7713	-2.485 to 4.027	No	ns	0.9642
Null vs. S155A	0.3412	-2.915 to 3.597	No	ns	0.9984
Null vs. S155E	1.222	-2.366 to 4.810	No	ns	0.8764
Null vs. CΔ(1-424)	0.1321	-3.213 to 3.477	No	ns	>0.9999
WT vs. S155A	-0.4301	-3.686 to 2.826	No	ns	0.996
WT vs. S155E	0.4507	-3.137 to 4.039	No	ns	0.9967
WT vs. CΔ(1-424)	-0.6391	-3.984 to 2.706	No	ns	0.9837
S155A vs. S155E	0.8808	-2.707 to 4.469	No	ns	0.9593
S155A vs. CΔ(1-424)	-0.2091	-3.554 to 3.136	No	ns	0.9998
S155E vs. CΔ(1-424)	-1.09	-4.759 to 2.579	No	ns	0.9211
Test details	Predicted (LS) Mean 1	Predicted (LS) Mean 2	Predicted (LS) Mean diff.	SE of diff.	N1	N2	q	DF
Null
CNTR vs. WD	1	2.678	-1.678	1.168	10	10	2.032	83
WT
CNTR vs. WD	0.6349	1.907	-1.272	1.2	9	10	1.499	83
S155A
CNTR vs. WD	1.265	2.337	-1.071	1.168	10	10	1.298	83
S155E
CNTR vs. WD	0.6657	1.456	-0.7903	1.351	8	7	0.8271	83
CΔ(1-424)
CNTR vs. WD	3.533	2.546	0.9875	1.2	10	9	1.164	83
CNTR
Null vs. WT	1	0.6349	0.3651	1.2	10	9	0.4305	83
Null vs. S155A	1	1.265	-0.2654	1.168	10	10	0.3215	83
Null vs. S155E	1	0.6657	0.3343	1.238	10	8	0.3817	83
Null vs. CΔ(1-424)	1	3.533	-2.533	1.168	10	10	3.069	83
WT vs. S155A	0.6349	1.265	-0.6306	1.2	9	10	0.7434	83
WT vs. S155E	0.6349	0.6657	-0.03086	1.269	9	8	0.0344	83
WT vs. CΔ(1-424)	0.6349	3.533	-2.898	1.2	9	10	3.417	83
S155A vs. S155E	1.265	0.6657	0.5997	1.238	10	8	0.6849	83
S155A vs. CΔ(1-424)	1.265	3.533	-2.268	1.168	10	10	2.747	83
S155E vs. CΔ(1-424)	0.6657	3.533	-2.868	1.238	8	10	3.275	83
WD
Null vs. WT	2.678	1.907	0.7713	1.168	10	10	0.9342	83
Null vs. S155A	2.678	2.337	0.3412	1.168	10	10	0.4133	83
Null vs. S155E	2.678	1.456	1.222	1.287	10	7	1.343	83
Null vs. CΔ(1-424)	2.678	2.546	0.1321	1.2	10	9	0.1558	83
WT vs. S155A	1.907	2.337	-0.4301	1.168	10	10	0.5209	83
WT vs. S155E	1.907	1.456	0.4507	1.287	10	7	0.4955	83
WT vs. CΔ(1-424)	1.907	2.546	-0.6391	1.2	10	9	0.7535	83
S155A vs. S155E	2.337	1.456	0.8808	1.287	10	7	0.9682	83
S155A vs. CΔ(1-424)	2.337	2.546	-0.2091	1.2	10	9	0.2465	83
S155E vs. CΔ(1-424)	1.456	2.546	-1.09	1.316	7	9	1.171	83

## Sheet: E8C4
Gel 1			pHSL_NPS 2025-08-14 10h55m22s	actin P_NPS 2025-08-14 10h37m56s	HSL_NPS 2025-08-14 10h49m55s	actin T_NPS 2025-08-14 10h34m25s	pHSL/actin	HSL/actin	pHSL/HSL	pHSL/HSL fold changes	HSL/actin fold changes		HSL/Actin null average		pHSL/HSLnull average
												101	1.08018	101	1.6767
Virus	Diet	#	Adj. Vol. (Int)	Adj. Vol. (Int)	Adj. Vol. (Int)	Adj. Vol. (Int)				2.74375	0.525111	102	0.834091	102	1.0607
Null	C	101	4.15613e+06	3.16551e+06	800321	5.0018e+06	1.31294	0.160006	8.20556	2.99064	0.30471	103	1.0366	103	0.899141
Null	C	102	2.2455e+06	2.42913e+06	1.98796e+06	4.00496e+06	0.924404	0.496375	1.86231	0.678747	0.945276	104	1.68152	104	0.581971
PLIN5 (WT)	C	106	0	3.88711e+06	1.76377e+06	4.77006e+06	0	0.369758	0	0	0.704152	105	0.367612	105	0.781486
PLIN5 (S155A)	C	111	1.26821e+06	2.72657e+06	964277	3.21682e+06	0.465131	0.299761	1.55167	0.565531	0.570852
PLIN5 (S155E)	C	116	40849.1	2.44994e+06	114097	3.61576e+06	0.0166735	0.0315554	0.528389	0.192579	0.0600928
PLIN5 (1-424)	C	121	16957	3.57072e+06	741976	3.32335e+06	0.00474891	0.223262	0.0212706	0.00775239	0.42517
Null	W	126	3.99191e+06	3.14776e+06	1.5367e+06	3.21823e+06	1.26818	0.477499	2.65587	0.967972	0.90933
PLIN5 (WT)	W	131	4.28619e+06	2.51348e+06	2.40623e+06	3.04635e+06	1.70528	0.789876	2.15893	0.786853	1.50421
PLIN5 (S155A)	W	136	3.23512e+06	4.05467e+06	1.45147e+06	5.59839e+06	0.797874	0.259266	3.07744	1.12162	0.493736
PLIN5 (S155E)	W	145	5.01856e+06	2.24144e+06	2.3671e+06	3333669	2.23899	0.710058	3.15325	1.14925	1.3522
PLIN5 (1-424)	W	146	2.77229e+06	4.13192e+06	648034	5281178	0.670946	0.122706	5.46789	1.99286	0.233677
Null	C	103	2.57793e+06	2.92147e+06	2.56268e+06	4257027	0.882409	0.601987	1.46583	0.534242	1.1464
Null	C	104	2.9655e+06	3.4998e+06	4.99156e+06	4.31441e+06	0.847334	1.15695	0.732385	0.266929	2.20325
Null	C	105	801063	2.623e+06	756321	3.59751e+06	0.305399	0.210235	1.45266	0.529443	0.400362
PLIN5 (WT)	C	107	520284	3.04862e+06	1.3256e+06	3.16577e+06	0.170662	0.418729	0.407572	0.148546	0.797411
PLIN5 (S155A)	C	112	1.84355e+06	3.20112e+06	832681	3.78087e+06	0.575907	0.220235	2.61496	0.953062	0.419407
PLIN5 (S155E)	C	117	260393	3.48313e+06	497382	4.47926e+06	0.0747584	0.111041	0.67325	0.245376	0.211462
PLIN5 (1-424)	C	122	397826	2.99624e+06	26318.3	4.55132e+06	0.132775	0.00578257	22.9612	8.36857	0.0110121
Null	W	127	4.94151e+06	2.43834e+06	1.79564e+06	4.3157e+06	2.02659	0.416071	4.87078	1.77523	0.792349
PLIN5 (WT)	W	132	6.97023e+06	2.38222e+06	2.04954e+06	4.46243e+06	2.92594	0.459288	6.3706	2.32186	0.874649
PLIN5 (S155A)	W	137	2.81857e+06	2.28819e+06	650056	3.24133e+06	1.23179	0.200552	6.142	2.23854	0.381923
PLIN5 (S155E)	W	142	1.87829e+06	7.65213e+06	4759.76	9.78896e+06	0.24546	0.000486237	504.815	183.987	0.000925971
PLIN5 (1-424)	W	147	1.23098e+06	4.31847e+06	268019	6.89975e+06	0.285049	0.0388447	7.33816	2.6745	0.0739743
Gel 2
Contruct	diet assignment	#								1.73806	0.1949
Null	C	101	2.81545e+06	5.81255e+06	1.17851e+06	3.69547e+06	0.484374	0.318907	1.51886	0.873883	1.63626
Null	C	102	1.71812e+06	5.46115e+06	760767	4.58374e+06	0.314607	0.165971	1.89556	1.09062	0.85157
PLIN5 (WT)	C	108	3.4365e+06	4.93683e+06	2388.5	6.12761e+06	0.696094	0.000389793	1785.8	1027.47	0.00199997
PLIN5 (S155A)	C	113	1.51689e+06	5.60077e+06	214160	5.67265e+06	0.270836	0.037753	7.17389	4.12754	0.193705
PLIN5 (S155E)	C	119	909601	4.63744e+06	376047	4682960	0.196143	0.0803011	2.44259	1.40536	0.412012
PLIN5 (1-424)	C	123	1.32005e+06	4.54061e+06	74052.8	5.82223e+06	0.290721	0.012719	22.8573	13.1511	0.065259
Null	W	128	5.45822e+06	6.25306e+06	281546	7.26021e+06	0.872887	0.0387793	22.5091	12.9507	0.19897
PLIN5 (WT)	W	133	4.75955e+06	4.85079e+06	1.12229e+06	4.47367e+06	0.981191	0.250865	3.91123	2.25035	1.28715
PLIN5 (S155A)	W	138	3.37208e+06	6.34134e+06	896899	6.33065e+06	0.531761	0.141676	3.75337	2.15952	0.726915
PLIN5 (S155E)	W	143	5.10659e+06	5.73203e+06	1.47012e+06	5.31952e+06	0.890887	0.276363	3.22361	1.85472	1.41798
PLIN5 (1-424)	W	148	2.62461e+06	6.87521e+06	829157	6.08073e+06	0.38175	0.136358	2.79961	1.61077	0.699632
Null	C	103	2.09363e+06	6.1801e+06	884168	5.50407e+06	0.33877	0.160639	2.10889	1.21336	0.824212
Null	C	104	2.18982e+06	5.97071e+06	1.48165e+06	6.15469e+06	0.366761	0.240735	1.52351	0.876557	1.23517
Null	C	105	842709	5.81047e+06	383173	4.34199e+06	0.145033	0.0882483	1.64347	0.945577	0.452788
PLIN5 (WT)	C	109	750982	6.21639e+06	107083	6.55347e+06	0.120807	0.0163399	7.39339	4.25383	0.0838372
PLIN5 (S155A)	C	114	797666	5.09419e+06	149264	5.33273e+06	0.156583	0.0279902	5.59423	3.21867	0.143613
PLIN5 (S155E)	C	120	831205	5.80092e+06	3692.75	6.91491e+06	0.143289	0.000534027	268.317	154.378	0.00274001
PLIN5 (1-424)	C	124	1.76691e+06	4.84969e+06	140916	6.4704e+06	0.364334	0.0217787	16.729	9.6251	0.111743
Null	W	129	6.0986e+06	5.43054e+06	1.21638e+06	6.52504e+06	1.12302	0.186417	6.02425	3.46608	0.956474
PLIN5 (WT)	W	134	5.15796e+06	5.99942e+06	429951	5.27736e+06	0.859744	0.081471	10.5528	6.07159	0.418015
PLIN5 (S155A)	W	139	7.11515e+06	4.78065e+06	1.76901e+06	3.74209e+06	1.48832	0.472734	3.14833	1.81141	2.42552
PLIN5 (S155E)	W	144	2.37532e+06	4.54918e+06	448223	4850986	0.522143	0.0923984	5.651	3.25133	0.474081
PLIN5 (1-424)	W	149	1.25397e+06	8.67745e+06	104574	8.25874e+06	0.144509	0.0126622	11.4127	6.56635	0.0649676
Gel 3 (mini)
Contruct	diet assignment	#								1.31727	0.609584
Null	C	101	3.41629e+06	2.80868e+06	1.81286e+06	2.28838e+06	1.21634	0.792201	1.53539	1.16559	1.29958
Null	C	102	2.50943e+06	3.13587e+06	1.05296e+06	2.44865e+06	0.800235	0.430016	1.86094	1.41273	0.705426
Null	C	103	1.96755e+06	2.26458e+06	1.5233e+06	2.19361e+06	0.868839	0.694426	1.25116	0.949818	1.13918
Null	C	104	1.78211e+06	2.29372e+06	2.37838e+06	2.42922e+06	0.77695	0.979071	0.793558	0.602428	1.60613
Null	C	105	244325	1.40161e+06	257147	1.68948e+06	0.174318	0.152205	1.14528	0.869437	0.249687
PLIN5 (WT)	C	110	64931.9	4.05478e+06	990556	3.1917e+06	0.0160137	0.310354	0.0515981	0.0391706	0.509125
PLIN5 (S155A)	C	115	537547	2.04083e+06	650818	2.04166e+06	0.263396	0.318769	0.826291	0.627278	0.522929
PLIN5 (1-424)	C	125	2.07511e+06	2.85647e+06	1.26712e+06	1824114	0.72646	0.694647	1.0458	0.793914	1.13954
Null	W	130	1.42756e+06	4.2842e+06	1.35465e+06	4.7953e+06	0.333215	0.282496	1.17954	0.895447	0.463424
PLIN5 (WT)	W	135	3.44887e+06	1.56354e+06	3.98425e+06	1.6037e+06	2.20581	2.48441	0.887859	0.674017	4.07559
PLIN5 (S155A)	W	140	3.33014e+06	2.40863e+06	3.89593e+06	2.09475e+06	1.38259	1.85986	0.743382	0.564337	3.05103
PLIN5 (1-424)	W	150	51797.3	3.49964e+06	328782	2.55881e+06	0.0148008	0.12849	0.11519	0.0874463	0.210783
Table Analyzed	pHSL/HSL
Two-way ANOVA	Ordinary
Alpha	0.05
Source of Variation	% of total variation	P value	P value summary	Significant?
Interaction	3.168	0.562	ns	No
Row Factor	6.6	0.193	ns	No
Column Factor	2.083	0.1644	ns	No
ANOVA table	SS (Type III)	DF	MS	F (DFn, DFd)	P value
Interaction	20.4	4	5.1	F (4, 83) = 0.7482	P=0.5620
Row Factor	42.5	4	10.62	F (4, 83) = 1.559	P=0.1930
Column Factor	13.41	1	13.41	F (1, 83) = 1.968	P=0.1644
Residual	565.7	83	6.816
Difference between column means
Predicted (LS) mean of CNTR	1.42
Predicted (LS) mean of WD	2.185
Difference between predicted means	-0.7648
SE of difference	0.5452
95% CI of difference	-1.849 to 0.3195
Data summary
Number of columns (Column Factor)	2
Number of rows (Row Factor)	5
Number of values	93
Compare cell means with others in its row and its column
Number of families	7
Number of comparisons per row family	1
Number of comparisons per column family	10
Alpha	0.05
Tukey's multiple comparisons test	Predicted (LS) Mean diff.	95.00% CI of diff.	Below threshold?	Summary	Adjusted P Value
Null
CNTR vs. WD	-1.678	-4.000 to 0.6442	No	ns	0.1544
WT
CNTR vs. WD	-1.272	-3.658 to 1.114	No	ns	0.2921
S155A
CNTR vs. WD	-1.071	-3.394 to 1.251	No	ns	0.3615
S155E
CNTR vs. WD	-0.7903	-3.478 to 1.897	No	ns	0.5602
CΔ(1-424)
CNTR vs. WD	0.9875	-1.398 to 3.373	No	ns	0.4128
CNTR
Null vs. WT	0.3651	-2.980 to 3.710	No	ns	0.9981
Null vs. S155A	-0.2654	-3.521 to 2.991	No	ns	0.9994
Null vs. S155E	0.3343	-3.119 to 3.788	No	ns	0.9988
Null vs. CΔ(1-424)	-2.533	-5.789 to 0.7226	No	ns	0.2015
WT vs. S155A	-0.6306	-3.976 to 2.715	No	ns	0.9845
WT vs. S155E	-0.03086	-3.569 to 3.507	No	ns	>0.9999
WT vs. CΔ(1-424)	-2.898	-6.244 to 0.4467	No	ns	0.1212
S155A vs. S155E	0.5997	-2.854 to 4.053	No	ns	0.9886
S155A vs. CΔ(1-424)	-2.268	-5.524 to 0.9880	No	ns	0.3035
S155E vs. CΔ(1-424)	-2.868	-6.321 to 0.5858	No	ns	0.1503
WD
Null vs. WT	0.7713	-2.485 to 4.027	No	ns	0.9642
Null vs. S155A	0.3412	-2.915 to 3.597	No	ns	0.9984
Null vs. S155E	1.222	-2.366 to 4.810	No	ns	0.8764
Null vs. CΔ(1-424)	0.1321	-3.213 to 3.477	No	ns	>0.9999
WT vs. S155A	-0.4301	-3.686 to 2.826	No	ns	0.996
WT vs. S155E	0.4507	-3.137 to 4.039	No	ns	0.9967
WT vs. CΔ(1-424)	-0.6391	-3.984 to 2.706	No	ns	0.9837
S155A vs. S155E	0.8808	-2.707 to 4.469	No	ns	0.9593
S155A vs. CΔ(1-424)	-0.2091	-3.554 to 3.136	No	ns	0.9998
S155E vs. CΔ(1-424)	-1.09	-4.759 to 2.579	No	ns	0.9211
Test details	Predicted (LS) Mean 1	Predicted (LS) Mean 2	Predicted (LS) Mean diff.	SE of diff.	N1	N2	q	DF
Null
CNTR vs. WD	1	2.678	-1.678	1.168	10	10	2.032	83
WT
CNTR vs. WD	0.6349	1.907	-1.272	1.2	9	10	1.499	83
S155A
CNTR vs. WD	1.265	2.337	-1.071	1.168	10	10	1.298	83
S155E
CNTR vs. WD	0.6657	1.456	-0.7903	1.351	8	7	0.8271	83
CΔ(1-424)
CNTR vs. WD	3.533	2.546	0.9875	1.2	10	9	1.164	83
CNTR
Null vs. WT	1	0.6349	0.3651	1.2	10	9	0.4305	83
Null vs. S155A	1	1.265	-0.2654	1.168	10	10	0.3215	83
Null vs. S155E	1	0.6657	0.3343	1.238	10	8	0.3817	83
Null vs. CΔ(1-424)	1	3.533	-2.533	1.168	10	10	3.069	83
WT vs. S155A	0.6349	1.265	-0.6306	1.2	9	10	0.7434	83
WT vs. S155E	0.6349	0.6657	-0.03086	1.269	9	8	0.0344	83
WT vs. CΔ(1-424)	0.6349	3.533	-2.898	1.2	9	10	3.417	83
S155A vs. S155E	1.265	0.6657	0.5997	1.238	10	8	0.6849	83
S155A vs. CΔ(1-424)	1.265	3.533	-2.268	1.168	10	10	2.747	83
S155E vs. CΔ(1-424)	0.6657	3.533	-2.868	1.238	8	10	3.275	83
WD
Null vs. WT	2.678	1.907	0.7713	1.168	10	10	0.9342	83
Null vs. S155A	2.678	2.337	0.3412	1.168	10	10	0.4133	83
Null vs. S155E	2.678	1.456	1.222	1.287	10	7	1.343	83
Null vs. CΔ(1-424)	2.678	2.546	0.1321	1.2	10	9	0.1558	83
WT vs. S155A	1.907	2.337	-0.4301	1.168	10	10	0.5209	83
WT vs. S155E	1.907	1.456	0.4507	1.287	10	7	0.4955	83
WT vs. CΔ(1-424)	1.907	2.546	-0.6391	1.2	10	9	0.7535	83
S155A vs. S155E	2.337	1.456	0.8808	1.287	10	7	0.9682	83
S155A vs. CΔ(1-424)	2.337	2.546	-0.2091	1.2	10	9	0.2465	83
S155E vs. CΔ(1-424)	1.456	2.546	-1.09	1.316	7	9	1.171	83
