# Supplementary material for: PLIN5 phosphorylation orchestrates mitochondria lipid-droplet coupling to control hepatic lipid flux and steatosis
Source: Nat Metab. 2026 Mar 23;8(3):587–603. doi: 10.1038/s42255-026-01476-1 (PMC13031124; doi:10.1038/s42255-026-01476-1)
Supplement: Supplementary file 9 — Unprocessed western blots and/or gels, statistical source data each figure panel appear as separate tab in the Excel file. [file 42255_2026_1476_MOESM9_ESM.xlsx]

## Sheet: E9D
Block Type	384-Well Block
Calibration ABY is expired	No						Sample Name	Target Name	Ct Mean	mMean	-ddCt	2-ddCT		Table Analyzed	Plin5_expression_FFPE_WD						Number of families	1
Calibration ABY performed on	2025-07-16 12:56:58 PM EDT						ND1	Tbp	24.9427	26.5037				Data sets analyzed	A-D						Number of comparisons per family	6
Calibration Background is expired	No						ND2	Tbp	27.5776	26.5037											Alpha	0.05
Calibration Background performed on	2025-07-16 12:41:02 PM EDT						ND3	Tbp	26.9907	26.5037				ANOVA summary
Calibration CY5 is expired	No						WD-4-1	Tbp	25.3488	25.9445				F	2.178						Tukey's multiple comparisons test	Mean Diff.	95.00% CI of diff.	Below threshold?	Summary	Adjusted P Value
Calibration CY5 performed on	2025-07-16 12:56:58 PM EDT						WD-4-2	Tbp	25.9867	25.9445				P value	0.1685						CD vs. WD-4wk	-0.1919	-1.195 to 0.8110	No	ns	0.9252	A-B
Calibration FAM is expired	No						WD-4-3	Tbp	26.4979	25.9445				P value summary	ns						CD vs. WD-8wk	0.4543	-0.5486 to 1.457	No	ns	0.5059	A-C
Calibration FAM performed on	2025-07-16 13:04:27 PM EDT						WD-8-1	Tbp	26.5281	25.703				Significant diff. among means (P < 0.05)?	No						CD vs. WD-12wk	-0.2781	-1.281 to 0.7249	No	ns	0.8114	A-D
Calibration JUN is expired	No						WD-8-2	Tbp	25.0588	25.703				R squared	0.4496						WD-4wk vs. WD-8wk	0.6462	-0.3567 to 1.649	No	ns	0.2431	B-C
Calibration JUN performed on	2025-07-16 12:56:58 PM EDT						WD-8-3	Tbp	25.522	25.703											WD-4wk vs. WD-12wk	-0.08614	-1.089 to 0.9168	No	ns	0.9922	B-D
Calibration MUSTANG PURPLE is expired	No						WD-12-1	Tbp	26.6242	25.9963				ANOVA table	SS	DF	MS	F (DFn, DFd)	P value		WD-8wk vs. WD-12wk	-0.7323	-1.735 to 0.2706	No	ns	0.168	C-D
Calibration MUSTANG PURPLE performed on	2025-07-16 12:56:58 PM EDT						WD-12-2	Tbp	26.1573	25.9963				Treatment (between columns)	0.9614	3	0.3205	F (3, 8) = 2.178	P=0.1685
Calibration NED is expired	No						WD-12-3	Tbp	25.2073	25.9963				Residual (within columns)	1.177	8	0.1471				Test details	Mean 1	Mean 2	Mean Diff.	SE of diff.	n1	n2	q	DF
Calibration NED performed on	2025-07-16 12:56:58 PM EDT						ND1	Plin5	24.8483	25.7301	0.679119	1.60116		Total	2.138	11					CD vs. WD-4wk	1.086	1.278	-0.1919	0.3132	3	3	0.8666	8
Calibration ROI is expired	No						ND2	Plin5	26.0145	25.7301	-0.789609	0.578501									CD vs. WD-8wk	1.086	0.6321	0.4543	0.3132	3	3	2.051	8
Calibration ROI performed on	2025-07-16 12:32:33 PM EDT						ND3	Plin5	26.3276	25.7301	0.11049	1.07959		Data summary							CD vs. WD-12wk	1.086	1.364	-0.2781	0.3132	3	3	1.256	8
Calibration ROX is expired	No						WD-4-1	Plin5	24.8887	24.8776	-0.3134	0.804743		Number of treatments (columns)	4						WD-4wk vs. WD-8wk	1.278	0.6321	0.6462	0.3132	3	3	2.918	8
Calibration ROX performed on	2025-07-16 13:04:27 PM EDT						WD-4-2	Plin5	24.7058	24.8776	0.507346	1.42143		Number of values (total)	12						WD-4wk vs. WD-12wk	1.278	1.364	-0.08614	0.3132	3	3	0.389	8
Calibration SYBR is expired	No						WD-4-3	Plin5	25.0383	24.8776	0.685997	1.60881									WD-8wk vs. WD-12wk	0.6321	1.364	-0.7323	0.3132	3	3	3.307	8
Calibration SYBR performed on	2025-07-16 13:04:27 PM EDT						WD-8-1	Plin5	26.0819	25.6391	-0.327423	0.796959
Calibration TAMRA is expired	No						WD-8-2	Plin5	25.517	25.6391	-1.23173	0.425806									Compact letter display
Calibration TAMRA performed on	2025-07-16 13:04:27 PM EDT						WD-8-3	Plin5	25.3184	25.6391	-0.569951	0.67364									WD-12wk	A
Calibration Uniformity is expired	No						WD-12-1	Plin5	25.5794	24.802	0.271183	1.2068									WD-4wk	A
Calibration Uniformity performed on	2025-07-16 12:49:06 PM EDT						WD-12-2	Plin5	24.5743	24.802	0.809444	1.75254									CD	A
Calibration VIC is expired	No						WD-12-3	Plin5	24.2522	24.802	0.181534	1.13409									WD-8wk	A
Calibration VIC performed on	2025-07-16 13:04:27 PM EDT
Chemistry	TAQMAN
Experiment Barcode
Experiment Comments
Experiment File Name	D:\Users\Hanyang Liu\2025-07-17_PLIN5_FFPE_mouse_HL.eds
Experiment Name	2025-07-17_PLIN5_FFPE_mouse_HL
Experiment Run End Time	2025-07-17 17:09:34 PM EDT
Experiment Type	Comparative Cт (ΔΔCт)
Experiment User Name
Instrument Name	278882464
Instrument Serial Number	278882464
Instrument Type	ViiA 7
Passive Reference	ROX
Quantification Cycle Method	Ct
Signal Smoothing On	true
Stage/ Cycle where Analysis is performed	Stage 2, Step 2
Well	Well Position	Omit	Sample Name	Target Name	Task	Reporter	Quencher	Quantity	Quantity Mean	Quantity SD	RQ	RQ Min	RQ Max	CT	Ct Mean	Ct SD	Delta Ct	Delta Ct Mean	Delta Ct SE	Delta Delta Ct	Automatic Ct Threshold	Ct Threshold	Automatic Baseline	Baseline Start	Baseline End	Comments	Amp Score	Cq Conf	Custom1	Custom2	Custom3	Custom4	Custom5	Custom6	HIGHSD	NOAMP	EXPFAIL
1	A1	FALSE	ND1	Tbp	UNKNOWN	FAM	NFQ-MGB							24.8472	24.9427	0.13499					TRUE	0.157597	TRUE	1	45		1.39594	0.952744							N	N	N
2	A2	FALSE	ND2	Tbp	UNKNOWN	FAM	NFQ-MGB							27.9726	27.5776	0.558579					TRUE	0.157597	TRUE	1	45		1.3238	0.962847							Y	N	N
3	A3	FALSE	ND3	Tbp	UNKNOWN	FAM	NFQ-MGB							27.2775	26.9907	0.405658					TRUE	0.157597	TRUE	1	45		1.30951	0.936643							N	N	N
4	A4	FALSE	WD-4-1	Tbp	UNKNOWN	FAM	NFQ-MGB							25.7183	25.3488	0.522535					TRUE	0.157597	TRUE	1	45		1.28081	0.94794							Y	N	N
5	A5	FALSE	WD-4-2	Tbp	UNKNOWN	FAM	NFQ-MGB							26.4011	25.9867	0.586048					TRUE	0.157597	TRUE	1	45		1.26071	0.953443							Y	N	N
6	A6	FALSE	WD-4-3	Tbp	UNKNOWN	FAM	NFQ-MGB							27.3157	26.4979	1.15654					TRUE	0.157597	TRUE	1	45		1.27414	0.958258							Y	N	N
7	A7	FALSE	WD-8-1	Tbp	UNKNOWN	FAM	NFQ-MGB							26.7384	26.5281	0.297433					TRUE	0.157597	TRUE	1	45		1.37984	0.980245							N	N	N
8	A8	FALSE	WD-8-2	Tbp	UNKNOWN	FAM	NFQ-MGB							25.5277	25.0588	0.663174					TRUE	0.157597	TRUE	1	45		1.4283	0.96585							Y	N	N
9	A9	FALSE	WD-8-3	Tbp	UNKNOWN	FAM	NFQ-MGB							26.5827	25.522	1.50004					TRUE	0.157597	TRUE	1	45		1.32596	0.962138							Y	N	N
10	A10	FALSE	WD-12-1	Tbp	UNKNOWN	FAM	NFQ-MGB							27.5064	26.6242	1.24759					TRUE	0.157597	TRUE	1	45		1.36891	0.954889							Y	N	N
11	A11	FALSE	WD-12-2	Tbp	UNKNOWN	FAM	NFQ-MGB							26.7529	26.1573	0.842325					TRUE	0.157597	TRUE	1	45		1.40562	0.978732							Y	N	N
12	A12	FALSE	WD-12-3	Tbp	UNKNOWN	FAM	NFQ-MGB							26.0428	25.2073	1.18159					TRUE	0.157597	TRUE	1	45		1.40988	0.960798							Y	N	N
13	A13	FALSE	Fed	Tbp	UNKNOWN	FAM	NFQ-MGB							25.4127	24.8545	0.789371					TRUE	0.157597	TRUE	1	45		1.48556	0.983908							Y	N	N
14	A14	FALSE	Fast	Tbp	UNKNOWN	FAM	NFQ-MGB							32.9253	31.6482	1.80602					TRUE	0.157597	TRUE	1	45		1.37497	0.977929							Y	N	N
15	A15	FALSE	Blank	Tbp	UNKNOWN	FAM	NFQ-MGB							Undetermined							TRUE	0.157597	TRUE	1	45		0	0							N	Y	Y
25	B1	FALSE	ND1	Tbp	UNKNOWN	FAM	NFQ-MGB							25.0381	24.9427	0.13499					TRUE	0.157597	TRUE	1	45		1.36436	0.964316							N	N	N
26	B2	FALSE	ND2	Tbp	UNKNOWN	FAM	NFQ-MGB							27.1826	27.5776	0.558579					TRUE	0.157597	TRUE	1	45		1.39919	0.950762							Y	N	N
27	B3	FALSE	ND3	Tbp	UNKNOWN	FAM	NFQ-MGB							26.7038	26.9907	0.405658					TRUE	0.157597	TRUE	1	45		1.41306	0.973452							N	N	N
28	B4	FALSE	WD-4-1	Tbp	UNKNOWN	FAM	NFQ-MGB							24.9793	25.3488	0.522535					TRUE	0.157597	TRUE	1	45		1.41307	0.975286							Y	N	N
29	B5	FALSE	WD-4-2	Tbp	UNKNOWN	FAM	NFQ-MGB							25.5723	25.9867	0.586048					TRUE	0.157597	TRUE	1	45		1.45585	0.983165							Y	N	N
30	B6	FALSE	WD-4-3	Tbp	UNKNOWN	FAM	NFQ-MGB							25.6801	26.4979	1.15654					TRUE	0.157597	TRUE	1	45		1.51729	0.988098							Y	N	N
31	B7	FALSE	WD-8-1	Tbp	UNKNOWN	FAM	NFQ-MGB							26.3177	26.5281	0.297433					TRUE	0.157597	TRUE	1	45		1.53606	0.989502							N	N	N
32	B8	FALSE	WD-8-2	Tbp	UNKNOWN	FAM	NFQ-MGB							24.5899	25.0588	0.663174					TRUE	0.157597	TRUE	1	45		1.5512	0.989202							Y	N	N
33	B9	FALSE	WD-8-3	Tbp	UNKNOWN	FAM	NFQ-MGB							24.4613	25.522	1.50004					TRUE	0.157597	TRUE	1	45		1.64511	0.99011							Y	N	N
34	B10	FALSE	WD-12-1	Tbp	UNKNOWN	FAM	NFQ-MGB							25.742	26.6242	1.24759					TRUE	0.157597	TRUE	1	45		1.65838	0.985032							Y	N	N
35	B11	FALSE	WD-12-2	Tbp	UNKNOWN	FAM	NFQ-MGB							25.5617	26.1573	0.842325					TRUE	0.157597	TRUE	1	45		1.67758	0.982645							Y	N	N
36	B12	FALSE	WD-12-3	Tbp	UNKNOWN	FAM	NFQ-MGB							24.3718	25.2073	1.18159					TRUE	0.157597	TRUE	1	45		1.69678	0.913549							Y	N	N
37	B13	FALSE	Fed	Tbp	UNKNOWN	FAM	NFQ-MGB							24.2964	24.8545	0.789371					TRUE	0.157597	TRUE	1	45		1.7257	0.763141							Y	N	N
38	B14	FALSE	Fast	Tbp	UNKNOWN	FAM	NFQ-MGB							30.3712	31.6482	1.80602					TRUE	0.157597	TRUE	1	45		1.75085	0.858732							Y	N	N
49	C1	FALSE	ND1	Plin5	UNKNOWN	FAM	NFQ-MGB							25.2723	24.8483	0.599718		-0.0944262	0.434675		TRUE	0.080546	TRUE	1	45		1.20275	0.917995							Y	N	N
50	C2	FALSE	ND2	Plin5	UNKNOWN	FAM	NFQ-MGB							26.2874	26.0145	0.385952		-1.56315	0.480088		TRUE	0.080546	TRUE	1	45		1.1461	0.865649							N	N	N
51	C3	FALSE	ND3	Plin5	UNKNOWN	FAM	NFQ-MGB							26.7771	26.3276	0.635612		-0.663053	0.53318		TRUE	0.080546	TRUE	1	45		1.14176	0.937759							Y	N	N
52	C4	FALSE	WD-4-1	Plin5	UNKNOWN	FAM	NFQ-MGB							25.7239	24.8887	1.18114		-0.460144	0.913272		TRUE	0.080546	TRUE	1	45		1.10278	0.905732							Y	N	N
53	C5	FALSE	WD-4-2	Plin5	UNKNOWN	FAM	NFQ-MGB							25.328	24.7058	0.879905		-1.28089	0.747557		TRUE	0.080546	TRUE	1	45		1.17576	0.952715							Y	N	N
54	C6	FALSE	WD-4-3	Plin5	UNKNOWN	FAM	NFQ-MGB							25.6208	25.0383	0.823741		-1.45954	1.00403		TRUE	0.080546	TRUE	1	45		1.16647	0.904088							Y	N	N
55	C7	FALSE	WD-8-1	Plin5	UNKNOWN	FAM	NFQ-MGB							26.8489	26.0819	1.08463		-0.446122	0.795265		TRUE	0.080546	TRUE	1	45		1.15924	0.960011							Y	N	N
56	C8	FALSE	WD-8-2	Plin5	UNKNOWN	FAM	NFQ-MGB							26.4161	25.517	1.27152		0.458188	1.01404		TRUE	0.080546	TRUE	1	45		1.18087	0.938053							Y	N	N
57	C9	FALSE	WD-8-3	Plin5	UNKNOWN	FAM	NFQ-MGB							25.9519	25.3184	0.895849		-0.203592	1.23545		TRUE	0.080546	TRUE	1	45		1.23581	0.955877							Y	N	N
58	C10	FALSE	WD-12-1	Plin5	UNKNOWN	FAM	NFQ-MGB							26.59	25.5794	1.42909		-1.04473	1.34141		TRUE	0.080546	TRUE	1	45		1.19767	0.941136							Y	N	N
59	C11	FALSE	WD-12-2	Plin5	UNKNOWN	FAM	NFQ-MGB							25.4269	24.5743	1.20572		-1.58299	1.04002		TRUE	0.080546	TRUE	1	45		1.20764	0.96427							Y	N	N
60	C12	FALSE	WD-12-3	Plin5	UNKNOWN	FAM	NFQ-MGB							25.061	24.2522	1.14386		-0.955076	1.16288		TRUE	0.080546	TRUE	1	45		1.24993	0.93629							Y	N	N
61	C13	FALSE	Fed	Plin5	UNKNOWN	FAM	NFQ-MGB							25.8969	24.9146	1.38914		0.0600843	1.12978		TRUE	0.080546	TRUE	1	45		1.21563	0.95206							Y	N	N
62	C14	FALSE	Fast	Plin5	UNKNOWN	FAM	NFQ-MGB							29.1142	28.3126	1.13359		-3.33563	1.50777		TRUE	0.080546	TRUE	1	45		1.33964	0.954316							Y	N	N
63	C15	FALSE	Blank	Plin5	UNKNOWN	FAM	NFQ-MGB							Undetermined							TRUE	0.080546	TRUE	1	45		0.279581	0							N	N	Y
73	D1	FALSE	ND1	Plin5	UNKNOWN	FAM	NFQ-MGB							24.4242	24.8483	0.599718		-0.0944262	0.434675		TRUE	0.080546	TRUE	1	45		1.33786	0.959082							Y	N	N
74	D2	FALSE	ND2	Plin5	UNKNOWN	FAM	NFQ-MGB							25.7416	26.0145	0.385952		-1.56315	0.480088		TRUE	0.080546	TRUE	1	45		1.17998	0.880084							N	N	N
75	D3	FALSE	ND3	Plin5	UNKNOWN	FAM	NFQ-MGB							25.8782	26.3276	0.635612		-0.663053	0.53318		TRUE	0.080546	TRUE	1	45		1.24941	0.974793							Y	N	N
76	D4	FALSE	WD-4-1	Plin5	UNKNOWN	FAM	NFQ-MGB							24.0535	24.8887	1.18114		-0.460144	0.913272		TRUE	0.080546	TRUE	1	45		1.3275	0.959351							Y	N	N
77	D5	FALSE	WD-4-2	Plin5	UNKNOWN	FAM	NFQ-MGB							24.0836	24.7058	0.879905		-1.28089	0.747557		TRUE	0.080546	TRUE	1	45		1.38047	0.946863							Y	N	N
78	D6	FALSE	WD-4-3	Plin5	UNKNOWN	FAM	NFQ-MGB							24.4559	25.0383	0.823741		-1.45954	1.00403		TRUE	0.080546	TRUE	1	45		1.33204	0.973227							Y	N	N
79	D7	FALSE	WD-8-1	Plin5	UNKNOWN	FAM	NFQ-MGB							25.315	26.0819	1.08463		-0.446122	0.795265		TRUE	0.080546	TRUE	1	45		1.39665	0.910362							Y	N	N
80	D8	FALSE	WD-8-2	Plin5	UNKNOWN	FAM	NFQ-MGB							24.6179	25.517	1.27152		0.458188	1.01404		TRUE	0.080546	TRUE	1	45		1.41002	0.751293							Y	N	N
81	D9	FALSE	WD-8-3	Plin5	UNKNOWN	FAM	NFQ-MGB							24.685	25.3184	0.895849		-0.203592	1.23545		TRUE	0.080546	TRUE	1	45		1.47549	0.652546							Y	N	N
82	D10	FALSE	WD-12-1	Plin5	UNKNOWN	FAM	NFQ-MGB							24.5689	25.5794	1.42909		-1.04473	1.34141		TRUE	0.080546	TRUE	1	45		1.50805	0.614306							Y	N	N
83	D11	FALSE	WD-12-2	Plin5	UNKNOWN	FAM	NFQ-MGB							23.7218	24.5743	1.20572		-1.58299	1.04002		TRUE	0.080546	TRUE	1	45		1.52314	0.551223							Y	N	N
84	D12	FALSE	WD-12-3	Plin5	UNKNOWN	FAM	NFQ-MGB							23.4434	24.2522	1.14386		-0.955076	1.16288		TRUE	0.080546	TRUE	1	45		1.51684	0.588998							Y	N	N
85	D13	FALSE	Fed	Plin5	UNKNOWN	FAM	NFQ-MGB							23.9324	24.9146	1.38914		0.0600843	1.12978		TRUE	0.080546	TRUE	1	45		1.54815	0.578003							Y	N	N
86	D14	FALSE	Fast	Plin5	UNKNOWN	FAM	NFQ-MGB							27.511	28.3126	1.13359		-3.33563	1.50777		TRUE	0.080546	TRUE	1	45		1.52214	0.657194							Y	N	N
Analysis Type	Singleplex
Block Type	384-Well Block
Calibration ABY is expired	No						Sample Name	Target Name	Ct Mean	mMean	-ddCt	2-ddCT
Calibration ABY performed on	2025-07-16 12:56:58 PM EDT						ND4	Tbp	24.8615	26.5037
Calibration Background is expired	No						ND5	Tbp	24.7984	26.5037
Calibration Background performed on	2025-07-16 12:41:02 PM EDT						ND6	Tbp	24.7354	26.5037
