# Supplementary material for: PLIN5 phosphorylation orchestrates mitochondria lipid-droplet coupling to control hepatic lipid flux and steatosis
Source: Nat Metab. 2026 Mar 23;8(3):587–603. doi: 10.1038/s42255-026-01476-1 (PMC13031124; doi:10.1038/s42255-026-01476-1)
Supplement: Supplementary file 10 — Unprocessed western blots and/or gels, statistical source data each figure panel appear as separate tab in the Excel file. [file 42255_2026_1476_MOESM10_ESM.xlsx]

## Sheet: 1E
PP-PC axis lengthCNTR hep number per mouse
	M1	M2	M3
	198.29	297.97	190.5
	263.51	273.25	263.56
	246.04	279.1	229.66
	214.38	236.88	337.4
	221.88	268.55	292.01
	242.43	293.81	300.75
Number of families	1
Number of comparisons per family	3
Alpha	0.05
Tukey's multiple comparisons test	Mean Diff.	95.00% CI of diff.	Below threshold?	Summary	Adjusted P Value
M1 vs. M2	-43.84	-97.48 to 9.807	No	ns	0.1187	A-B
M1 vs. M3	-37.89	-91.54 to 15.75	No	ns	0.1922	A-C
M2 vs. M3	5.947	-47.70 to 59.59	No	ns	0.9555	B-C
Test details	Mean 1	Mean 2	Mean Diff.	SE of diff.	n1	n2	q	DF
M1 vs. M2	231.1	274.9	-43.84	20.65	6	6	3.002	15
M1 vs. M3	231.1	269	-37.89	20.65	6	6	2.595	15
M2 vs. M3	274.9	269	5.947	20.65	6	6	0.4072	15
Compact letter display
M2	A
M3	A
M1	A
CNTR hep number per mouse	M1	M2	M3
	11	18	12
	13	16	15
	14	17	12
	12	13	14
	11	15	16
	12	17	14
Number of families	1
Number of comparisons per family	3
Alpha	0.05
Tukey's multiple comparisons test	Mean Diff.	95.00% CI of diff.	Below threshold?	Summary	Adjusted P Value
M1 vs. M2	-3.833	-6.146 to -1.521	Yes	**	0.0017	A-B
M1 vs. M3	-1.667	-3.979 to 0.6458	No	ns	0.181	A-C
M2 vs. M3	2.167	-0.1458 to 4.479	No	ns	0.0679	B-C
Test details	Mean 1	Mean 2	Mean Diff.	SE of diff.	n1	n2	q	DF
M1 vs. M2	12.17	16	-3.833	0.8903	6	6	6.089	15
M1 vs. M3	12.17	13.83	-1.667	0.8903	6	6	2.648	15
M2 vs. M3	16	13.83	2.167	0.8903	6	6	3.442	15
Compact letter display
M2	A
M3	A B
M1	B
