# Supplementary material for: PLIN5 phosphorylation orchestrates mitochondria lipid-droplet coupling to control hepatic lipid flux and steatosis
Source: Nat Metab. 2026 Mar 23;8(3):587–603. doi: 10.1038/s42255-026-01476-1 (PMC13031124; doi:10.1038/s42255-026-01476-1)
Supplement: Supplementary file 11 — Unprocessed western blots and/or gels, statistical source data each figure panel appear as separate tab in the Excel file. [file 42255_2026_1476_MOESM11_ESM.xlsx]

## Sheet: 4F
PLIN 5	Area	Mean	Subtract-Back		CypB	Area	Mean	Subtract-Back		PLIN5/CypB	Noram
M1_Fed	0.056	58.824	39.673		M1_Fed	0.056	49.376	30.097		1.31817	0.999999
M1_Fast	0.056	104.118	84.967		M1_Fast	0.056	40.035	20.756		4.09361	3.10552
M1_WD	0.056	50.453	31.302		M1_WD	0.056	51.613	32.334		0.968083	0.734413
M1_WDfast	0.056	85.186	66.035		M1_WDfast	0.056	40.855	21.576		3.06058	2.32183
M2_Fed	0.056	57.575	38.424		M2_Fed	0.056	123.314	104.035		0.369337	1
M2_Fast	0.056	157.578	138.427		M2_Fast	0.056	147.262	127.983		1.0816	2.9285
M2_WD	0.056	93.006	73.855		M2_WD	0.056	121.975	102.696		0.719161	1.94717
M2_WDfast	0.056	119.877	100.726		M2_WDfast	0.056	143.481	124.202		0.810985	2.19579
M3_Fed	0.056	96.386	77.235		M3_Fed	0.056	171.25	151.971		0.508222	1
M3_Fast	0.056	151.219	132.068		M3_Fast	0.056	139.16	119.881		1.10166	2.16767
M3_WD	0.056	94.327	75.176		M3_WD	0.056	128.392	109.113		0.688974	1.35566
M3_WDfast	0.056	124.323	105.172		M3_WDfast	0.056	133.487	114.208		0.920881	1.81197
M4_Fed	0.056	67.112	47.961		M4_Fed	0.056	91.788	72.509		0.661449	1
M4_Fast	0.056	121.95	102.799		M4_Fast	0.056	94.876	75.597		1.35983	2.05583
M4_WD	0.056	66.702	47.551		M4_WD	0.056	106.961	87.682		0.542312	0.819885
M4_WDfast	0.056	99.046	79.895		M4_WDfast	0.056	81.971	62.692		1.27441	1.92669
M5_Fed	0.056	86.776	67.625		M5_Fed	0.056	109.576	90.297		0.748917	1
M5_Fast	0.056	100.467	81.316		M5_Fast	0.056	73.568	54.289		1.49784	2
M5_WD	0.056	76.49	57.339		M5_WD	0.056	78.886	59.607		0.961951	1.28446
M5_WDFast	0.056	110.562	91.411		M5_WDFast	0.056	74.836	55.557		1.64536	2.19698
BACK	0.056	19.151	0		BACK	0.056	19.279	0		#DIV/0!
4F	ND						WD
Fed		0.999999	1	1	1	1		0.734413	1.94717	1.35566	0.819885	1.28445
Fast		3.10552	2.9285	2.16767	2.05583	2		2.32183	2.19578	1.81197	1.92669	2.19698
Number of families	1
Number of comparisons per family	6
Alpha	0.05
Tukey's multiple comparisons test	Mean Diff.	95.00% CI of diff.	Below threshold?	Summary	Adjusted P Value
CNTR vs. Fast	-1.452	-2.126 to -0.7770	Yes	****	<0.0001	A-B
CNTR vs. WD	-0.2283	-0.9029 to 0.4462	No	ns	0.7689	A-C
CNTR vs. WD-fast	-1.091	-1.765 to -0.4161	Yes	**	0.0014	A-D
Fast vs. WD	1.223	0.5487 to 1.898	Yes	***	0.0005	B-C
Fast vs. WD-fast	0.3609	-0.3137 to 1.035	No	ns	0.4434	B-D
WD vs. WD-fast	-0.8623	-1.537 to -0.1878	Yes	*	0.0103	C-D
Test details	Mean 1	Mean 2	Mean Diff.	SE of diff.	n1	n2	q	DF
CNTR vs. Fast	1	2.452	-1.452	0.2358	5	5	8.707	16
CNTR vs. WD	1	1.228	-0.2283	0.2358	5	5	1.37	16
CNTR vs. WD-fast	1	2.091	-1.091	0.2358	5	5	6.542	16
Fast vs. WD	2.452	1.228	1.223	0.2358	5	5	7.337	16
Fast vs. WD-fast	2.452	2.091	0.3609	0.2358	5	5	2.165	16
WD vs. WD-fast	1.228	2.091	-0.8623	0.2358	5	5	5.173	16
Compact letter display
Fast	A
WD-fast	A
WD	B
CNTR	B
