# Supplementary material for: PLIN5 phosphorylation orchestrates mitochondria lipid-droplet coupling to control hepatic lipid flux and steatosis
Source: Nat Metab. 2026 Mar 23;8(3):587–603. doi: 10.1038/s42255-026-01476-1 (PMC13031124; doi:10.1038/s42255-026-01476-1)
Supplement: Supplementary file 12 — Unprocessed western blots and/or gels, statistical source data each figure panel appear as separate tab in the Excel file. [file 42255_2026_1476_MOESM12_ESM.xlsx]

## Sheet: E5C
													Number of families	1
													Number of comparisons per family	4
													Alpha	0.05
													Šídák's multiple comparisons test	Mean Diff.	95.00% CI of diff.	Below threshold?	Summary	Adjusted P Value
Control			Fasted			WD			WD+fasted				Control vs. Fasted	-2843	-3750 to -1936	Yes	****	<0.0001	A-B
Mean	SEM	N	Mean	SEM	N	Mean	SEM	N	Mean	SEM	N		Control vs. WD	1263	356.2 to 2170	Yes	**	0.005	A-C
1737	189	5	4580	366	5	474	153	5	2203	127	5		Control vs. WD+fasted	-466	-1373 to 440.8	No	ns	0.523	A-D
													WD vs. WD+fasted	-1729	-2636 to -822.2	Yes	***	0.0003	C-D
													Test details	Mean 1	Mean 2	Mean Diff.	SE of diff.	n1	n2	t	DF
													Control vs. Fasted	1737	4580	-2843	323.4	5	5	8.79	16
													Control vs. WD	1737	474	1263	323.4	5	5	3.905	16
													Control vs. WD+fasted	1737	2203	-466	323.4	5	5	1.441	16
													WD vs. WD+fasted	474	2203	-1729	323.4	5	5	5.346	16
