# Supplementary material for: PLIN5 phosphorylation orchestrates mitochondria lipid-droplet coupling to control hepatic lipid flux and steatosis
Source: Nat Metab. 2026 Mar 23;8(3):587–603. doi: 10.1038/s42255-026-01476-1 (PMC13031124; doi:10.1038/s42255-026-01476-1)
Supplement: Supplementary file 13 — Unprocessed western blots and/or gels, statistical source data each figure panel appear as separate tab in the Excel file. [file 42255_2026_1476_MOESM13_ESM.xlsx]

## Sheet: 6C1
	1	2	average
blank	0.1535	0.1614	0.15745
standard	0.4485	0.4147	0.4316
											reference	16.7303
diet	Mouse #	construct	# for this assay	Tissue mg	Reading 1	Reading 2	average	nmol/uL	nmol/mg tisue	fold changes		null-CD average
CD	426	null	426	16.99	0.2513	0.233	0.24215	1.39648	14.7949	0.88432	0.903078	0.893699
CD	445	null	445	21.46	0.3051	0.2707	0.2879	2.15077	18.04	1.07829	1.00422	1.04125
CD	445-2	null	445-2	18.75	0.305	0.2849	0.29495	2.26701	21.7633	1.30083	1.40374	1.35228
CD	449	null	449	23.83	0.2673	0.2455	0.2564	1.63142	12.3229	0.736565	0.688969	0.712767
CD	3976	wt	5	23.07	0.2778	0.2673	0.27255	1.89769	14.8064	0.885008
CD	4011	wt	6	21.01	0.2888	0.2679	0.27835	1.99332	17.0774	1.02075
CD	3991	wt	7	26.29	0.2674	0.2384	0.2529	1.57372	10.7748	0.644028
CD	3979	wt	8	21.02	0.2448	0.2471	0.24595	1.45913	12.4949	0.746844
CD	3965	wt	9	21.37	0.2497	0.2489	0.2493	1.51436	12.7555	0.762419
CD	3971	A	10	24.28	0.2762	0.2649	0.27055	1.86472	13.8241	0.826291
CD	3972	A	11	22.18	0.2664	0.2666	0.2665	1.79794	14.5911	0.872134
CD	3969	A	12	21.72	0.2476	0.2549	0.25125	1.54651	12.8164	0.766059
CD	3948	A	13	21.49	0.2885	0.3103	0.2994	2.34038	19.603	1.1717
CD	3962	A	14	25.62	0.2751	0.2624	0.26875	1.83504	12.8925	0.770611
CD	4006	E	15	20.7	0.3028	0.2843	0.29355	2.24392	19.5124	1.16629
CD	3961	E	16	21.42	0.2695	0.2688	0.26915	1.84163	15.4759	0.925024
CD	4008	E	17	22.3	0.3161	0.2913	0.3037	2.41127	19.4632	1.16335
CD	3966	E	18	23.45	0.2842	0.2714	0.2778	1.98425	15.2309	0.91038
CD	3962	E	19	25.76	0.2564	0.2478	0.2521	1.56053	10.9043	0.651769
CD	3988	1-424	20	21.05	0.2559	0.2616	0.25875	1.67017	14.2817	0.853644
CD	3989	1-424	21	27.23	0.2521	0.2402	0.24615	1.46243	9.66715	0.577824
CD	3990	1-424	22	19.3	0.3132	0.2809	0.29705	2.30163	21.466	1.28306
CD	3960	1-424	23	22.14	0.286	0.281	0.2835	2.07823	16.8962	1.00991
CD	3958	1-424	24	23.35	0.2861	0.2847	0.2854	2.10955	16.2621	0.972014
WD	3954	null	25	22.57	0.3187	0.2866	0.30265	2.39396	19.0923	1.14118
WD	3949	null	26	22.82	0.2871	0.2594	0.27325	1.90923	15.0597	0.900144
WD	3950	null	27	20.93	0.3123	0.3052	0.30875	2.49453	21.4532	1.2823
WD	3986	null	28	21.86	0.3296	0.3366	0.3331	2.896	23.8463	1.42534
WD	3987	null	29	23.17	0.3286	0.2982	0.3134	2.5712	19.9748	1.19393
WD	3980	wt	30	23.26	0.3136	0.2655	0.28955	2.17798	16.8545	1.00742
WD	3984	wt	31	22.21	0.3042	0.2914	0.2978	2.314	18.7537	1.12094
WD	3957	wt	32	23.32	0.3551	0.3306	0.34285	3.05675	23.5941	1.41026
WD	3951	wt	33	20.19	0.332	0.2998	0.3159	2.61242	23.2905	1.39212
WD	3952	wt	34	24.46	0.3157	0.2937	0.3047	2.42776	17.8658	1.06787
WD	4005	A	35	24.78	0.3295	0.2875	0.3085	2.49041	18.0901	1.08128
WD	3937	A	36	21.99	0.3208	0.297	0.3089	2.49701	20.4393	1.2217
WD	3975	A	37	21.9	0.3924	0.432	0.4122	4.20015	34.5217	2.06343
WD	3999	A	38	26.16	0.426	0.3337	0.37985	3.66678	25.2301	1.50805
WD	4004	A	39	21.99	0.3579	0.4124	0.38515	3.75416	30.7299	1.83678
WD	3956	E	40	23.44	0.4104	0.3581	0.38425	3.89413	29.9037	1.7874
WD	4007	E	41	21.04	0.3485	0.3806	0.36455	3.55211	30.3888	1.81639
WD	3959	E	42	23.8	0.3224	0.2823	0.30235	2.47224	18.6976	1.11759
WD	3993	E	43	20.99	0.3275	0.2927	0.3101	2.60679	22.3546	1.33617
	1	2	average
blank	0.1614	0.1585	0.15995
standard	0.4232	0.4174	0.4203
	Mouse #	construct	# for this assay	Tissue mg	Reading 1	Reading 2	average	nmol/uL	nmol/mg tisue	fold changes	reference	11.6298
CD	426	null	426	16.99	0.2106	0.2235	0.21705	0.991327	10.5026	0.903078
	445		445	21.46	0.2326	0.2477	0.24015	1.39237	11.6788	1.00422
CD	445-2	null	445-2	18.75	0.2483	0.2675	0.2579	1.70053	16.3251	1.40374
CD	449	null	449	23.83	0.2212	0.2209	0.22105	1.06077	8.01255	0.688969
WD	3942	1-424	44	22.72	0.3627	0.3039	0.3333	3.00957	23.8434	2.05021
WD	4012	1-424	45	23.64	0.3154	0.283	0.2992	2.41755	18.4078	1.58282
WD	4015	1-424	46	21.45	0.3614	0.327	0.3442	3.19881	26.8432	2.30814
WD	3939	1-424	47	21.69	0.3132	0.2995	0.30635	2.54169	21.0928	1.81369
Table Analyzed	TG-weight normalization
Two-way ANOVA	Ordinary
Alpha	0.05
Source of Variation	% of total variation	P value	P value summary	Significant?
Interaction	4.576	0.1284	ns	No
Row Factor	6.038	0.0538	ns	No
Column Factor	37.79	<0.0001	****	Yes
ANOVA table	SS (Type III)	DF	MS	F (DFn, DFd)	P value
Interaction	0.6692	4	0.1673	F (4, 84) = 1.842	P=0.1284
Row Factor	0.8831	4	0.2208	F (4, 84) = 2.431	P=0.0538
Column Factor	5.527	1	5.527	F (1, 84) = 60.85	P<0.0001
Residual	7.63	84	0.09083
Difference between column means
Predicted (LS) mean of CNTR	1.021
Predicted (LS) mean of WD	1.508
Difference between predicted means	-0.4869
SE of difference	0.06241
95% CI of difference	-0.6110 to -0.3628
Data summary
Number of columns (Column Factor)	2
Number of rows (Row Factor)	5
Number of values	94
Compare cell means with others in its row and its column
Number of families	7
Number of comparisons per row family	1
Number of comparisons per column family	10
Alpha	0.05
Tukey's multiple comparisons test	Predicted (LS) Mean diff.	95.00% CI of diff.	Below threshold?	Summary	Adjusted P Value
Null
CNTR vs. WD	-0.3047	-0.5890 to -0.02045	Yes	*	0.036
WT
CNTR vs. WD	-0.2748	-0.5428 to -0.006731	Yes	*	0.0446
S155A
CNTR vs. WD	-0.6775	-0.9455 to -0.4095	Yes	****	<0.0001
S155E
CNTR vs. WD	-0.5445	-0.8357 to -0.2533	Yes	***	0.0004
CΔ(1-424)
CNTR vs. WD	-0.6329	-0.9083 to -0.3576	Yes	****	<0.0001
CNTR
Null vs. WT	-0.0415	-0.4400 to 0.3570	No	ns	0.9984
Null vs. S155A	-0.005177	-0.4037 to 0.3934	No	ns	>0.9999
Null vs. S155E	0.03096	-0.3773 to 0.4392	No	ns	0.9995
Null vs. CΔ(1-424)	-0.08927	-0.4878 to 0.3093	No	ns	0.9708
WT vs. S155A	0.03633	-0.3394 to 0.4121	No	ns	0.9988
WT vs. S155E	0.07247	-0.3136 to 0.4585	No	ns	0.9848
WT vs. CΔ(1-424)	-0.04777	-0.4235 to 0.3280	No	ns	0.9966
S155A vs. S155E	0.03614	-0.3499 to 0.4222	No	ns	0.999
S155A vs. CΔ(1-424)	-0.0841	-0.4598 to 0.2917	No	ns	0.9708
S155E vs. CΔ(1-424)	-0.1202	-0.5063 to 0.2658	No	ns	0.9077
WD
Null vs. WT	-0.01152	-0.3873 to 0.3642	No	ns	>0.9999
Null vs. S155A	-0.3779	-0.7537 to -0.002193	Yes	*	0.048
Null vs. S155E	-0.2088	-0.6074 to 0.1897	No	ns	0.5906
Null vs. CΔ(1-424)	-0.4175	-0.8035 to -0.03141	Yes	*	0.0274
WT vs. S155A	-0.3664	-0.7422 to 0.009331	No	ns	0.0595
WT vs. S155E	-0.1973	-0.5958 to 0.2013	No	ns	0.642
WT vs. CΔ(1-424)	-0.4059	-0.7920 to -0.01989	Yes	*	0.0343
S155A vs. S155E	0.1691	-0.2294 to 0.5677	No	ns	0.761
S155A vs. CΔ(1-424)	-0.03952	-0.4256 to 0.3465	No	ns	0.9985
S155E vs. CΔ(1-424)	-0.2086	-0.6169 to 0.1996	No	ns	0.6136
Test details	Predicted (LS) Mean 1	Predicted (LS) Mean 2	Predicted (LS) Mean diff.	SE of diff.	N1	N2	q	DF
Null
CNTR vs. WD	1	1.305	-0.3047	0.143	8	10	3.015	84
WT
CNTR vs. WD	1.042	1.316	-0.2748	0.1348	10	10	2.883	84
S155A
CNTR vs. WD	1.005	1.683	-0.6775	0.1348	10	10	7.109	84
S155E
CNTR vs. WD	0.969	1.514	-0.5445	0.1464	9	8	5.258	84
CΔ(1-424)
CNTR vs. WD	1.089	1.722	-0.6329	0.1385	10	9	6.464	84
CNTR
Null vs. WT	1	1.042	-0.0415	0.143	8	10	0.4106	84
Null vs. S155A	1	1.005	-0.005177	0.143	8	10	0.05121	84
Null vs. S155E	1	0.969	0.03096	0.1464	8	9	0.299	84
Null vs. CΔ(1-424)	1	1.089	-0.08927	0.143	8	10	0.8832	84
WT vs. S155A	1.042	1.005	0.03633	0.1348	10	10	0.3812	84
WT vs. S155E	1.042	0.969	0.07247	0.1385	10	9	0.7401	84
WT vs. CΔ(1-424)	1.042	1.089	-0.04777	0.1348	10	10	0.5013	84
S155A vs. S155E	1.005	0.969	0.03614	0.1385	10	9	0.3691	84
S155A vs. CΔ(1-424)	1.005	1.089	-0.0841	0.1348	10	10	0.8824	84
S155E vs. CΔ(1-424)	0.969	1.089	-0.1202	0.1385	9	10	1.228	84
WD
Null vs. WT	1.305	1.316	-0.01152	0.1348	10	10	0.1209	84
Null vs. S155A	1.305	1.683	-0.3779	0.1348	10	10	3.966	84
Null vs. S155E	1.305	1.514	-0.2088	0.143	10	8	2.066	84
Null vs. CΔ(1-424)	1.305	1.722	-0.4175	0.1385	10	9	4.264	84
WT vs. S155A	1.316	1.683	-0.3664	0.1348	10	10	3.845	84
WT vs. S155E	1.316	1.514	-0.1973	0.143	10	8	1.952	84
WT vs. CΔ(1-424)	1.316	1.722	-0.4059	0.1385	10	9	4.146	84
S155A vs. S155E	1.683	1.514	0.1691	0.143	10	8	1.673	84
S155A vs. CΔ(1-424)	1.683	1.722	-0.03952	0.1385	10	9	0.4036	84
S155E vs. CΔ(1-424)	1.514	1.722	-0.2086	0.1464	8	9	2.015	84

## Sheet: 6C2
	Reading 1	Reading 2	average
blank	0.1615	0.1545	0.158
standard	0.4437	0.4108	0.42725
											reference	21.9458
Mouse ID	Contruct	diet assignment	#	mg tissue	Reading 1	Reading 2	average	nmol/uL	nmol/mg tisue	fold changes	null-CD average
X426	null	C	102	18.78	0.3052	0.3071	0.30615	2.48705	23.8375	1.0862	1.21741	1.1518
X445	null	C	104	24.27	0.3232	0.3196	0.3214	2.74306	20.3441	0.927016	0.82848	0.877748
X445	null	C	104-2	25.21	0.3189	0.3079	0.3134	2.60876	18.6266	0.848756	0.778858	0.813807
X449	null	C	105	18.56	0.3203	0.3025	0.3114	2.57518	24.9748	1.13803	1.17526	1.15664
X485 (X483, X466 ,X401)	WT	C	106	20.28	0.3493	0.3479	0.3486	3.19967	28.3995	1.29408
X439	WT	C	107	21.59	0.3667	0.3596	0.36315	3.44393	28.7127	1.30835
X403	WT	C	108	21.77	0.3537	0.3441	0.3489	3.20471	26.4974	1.2074
X435	WT	C	109	21.15	0.3893	0.362	0.37565	3.65377	31.0959	1.41695
X452	WT	C	110	22.04	0.3488	0.3287	0.33875	3.03432	24.7812	1.1292
X427	A	C	111	20.27	0.3632	0.3613	0.36225	3.42882	30.4483	1.38744
X465 (X404)	A	C	112	25.73	0.3208	0.3193	0.32005	2.72039	19.0311	0.867189
X448	A	C	113	24.32	0.3729	0.3364	0.35465	3.30124	24.4335	1.11336
X486 (X471, X434)	A	C	114	22.27	0.3401	0.3383	0.3392	3.04187	24.5863	1.12032
X467 (X442)	A	C	115	22.85	0.3651	0.3348	0.34995	3.22234	25.3838	1.15666
X456	E	C	116	26.75	0.2913	0.3237	0.3075	2.50971	16.8878	0.769524
X473 (X460)	E	C	117	22.69	0.3176	0.3173	0.31745	2.67675	21.2347	0.967598
X421	E	C	119	22.91	0.3259	0.3273	0.3266	2.83035	22.2376	1.0133
X472 (X447)	E	C	120	20.67	0.3326	0.3299	0.33125	2.90841	25.3272	1.15408
X464 (X423)	1-424	C	121	23.09	0.3638	0.3562	0.36	3.39105	26.4352	1.20457
X440	1-424	C	122	22.64	0.3244	0.3377	0.33105	2.90505	23.0967	1.05245
X436	1-424	C	123	19.51	0.3704	0.3827	0.37655	3.66888	33.8492	1.5424
X406	1-424	C	124	24.35	0.3028	0.3038	0.3033	2.43921	18.0311	0.821621
X444	1-424	C	125	19.37	0.3697	0.3895	0.3796	3.72008	34.5697	1.57523
X415	null	W	126	23.59	0.3561	0.3789	0.3675	3.51695	26.8356	1.22282
X476 (X422)	null	W	127	20.12	0.3202	0.3465	0.33335	2.94367	26.335	1.2
X402	null	W	128	20.33	0.3697	0.3833	0.3765	3.66804	32.4765	1.47985
X459	null	W	129	22.89	0.3673	0.3944	0.38085	3.74107	29.4186	1.34051
X433	null	W	130	20.17	0.4223	0.439	0.43065	4.57708	40.8465	1.86125
X424	WT	W	131	24.42	0.394	0.4094	0.4017	4.09108	30.1554	1.37409
X461	WT	W	132	24.21	0.4383	0.4617	0.45	4.90191	36.4454	1.66071
X429	WT	W	133	23.14	0.3639	0.3771	0.3705	3.56732	27.7492	1.26445
X481 (X453)	WT	W	134	22.89	0.4144	0.4291	0.42175	4.42767	34.8178	1.58654
X457	WT	W	135	25.59	0.3989	0.3922	0.39555	3.98784	28.0505	1.27817
X411	A	W	136	26.03	0.3993	0.4164	0.40785	4.19432	29.0042	1.32163
X477 (X441)	A	W	137	22.13	0.5271	0.5212	0.52415	6.1467	49.9957	2.27815
X454	A	W	138	21.97	0.4043	0.4464	0.42535	4.4881	36.771	1.67554
X425	A	W	139	25.33	0.5037	0.5595	0.5316	6.27176	44.5684	2.03084
X450	A	W	140	23.05	0.4317	0.4901	0.4609	5.0849	39.7085	1.80939
X482 (X479, X455)	E	W	142	23.76	0.3454	0.3727	0.35905	3.3751	25.5689	1.1651
X438	E	W	143	20.96	0.5358	0.5177	0.52675	6.19034	53.1613	2.4224
X478 (X443)	E	W	144	24.19	0.3801	0.3847	0.3824	3.76709	28.0312	1.2773
X437	E	W	145	23.84	0.3591	0.3676	0.36335	3.44729	26.0282	1.18602
X416	1-424	W	146	26.91	0.3709	0.3943	0.3826	3.77044	25.2204	1.14921
X463	1-424	W	147	22.03	0.4022	0.5242	0.4632	5.12351	41.8625	1.90754
	Reading 1	Reading 2	average
blank	0.1645	0.1638	0.16415
standard	0.427	0.4178	0.4224
Mouse ID	Contruct	diet assignment	#	mg tissue	Reading 1	Reading 2	average	nmol/uL	nmol/mg tisue	fold changes	reference	22.3507
X426	null	C	102	18.78	0.3241	0.3286	0.32635	2.83889	27.2098	1.21741
X445	null	C	104	24.27	0.3095	0.3041	0.3068	2.49672	18.5171	0.82848
X445	null	C	104-2	25.21	0.296	0.3109	0.30345	2.43809	17.408	0.778858
X449	null	C	105	18.56	0.2996	0.3382	0.3189	2.7085	26.2678	1.17526
X413	1-424	W	148	22.4	0.4108	0.4007	0.40575	4.22858	33.9797	1.5203
X446	1-424	W	149	20.12	0.4544	0.4407	0.44755	4.96019	44.3754	1.98542
X412	1-424	W	150	25.91	0.3743	0.3887	0.3815	3.80415	26.4279	1.18242
Table Analyzed	TG-weight normalization
Two-way ANOVA	Ordinary
Alpha	0.05
Source of Variation	% of total variation	P value	P value summary	Significant?
Interaction	4.576	0.1284	ns	No
Row Factor	6.038	0.0538	ns	No
Column Factor	37.79	<0.0001	****	Yes
ANOVA table	SS (Type III)	DF	MS	F (DFn, DFd)	P value
Interaction	0.6692	4	0.1673	F (4, 84) = 1.842	P=0.1284
Row Factor	0.8831	4	0.2208	F (4, 84) = 2.431	P=0.0538
Column Factor	5.527	1	5.527	F (1, 84) = 60.85	P<0.0001
Residual	7.63	84	0.09083
Difference between column means
Predicted (LS) mean of CNTR	1.021
Predicted (LS) mean of WD	1.508
Difference between predicted means	-0.4869
SE of difference	0.06241
95% CI of difference	-0.6110 to -0.3628
Data summary
Number of columns (Column Factor)	2
Number of rows (Row Factor)	5
Number of values	94
Compare cell means with others in its row and its column
Number of families	7
Number of comparisons per row family	1
Number of comparisons per column family	10
Alpha	0.05
Tukey's multiple comparisons test	Predicted (LS) Mean diff.	95.00% CI of diff.	Below threshold?	Summary	Adjusted P Value
Null
CNTR vs. WD	-0.3047	-0.5890 to -0.02045	Yes	*	0.036
WT
CNTR vs. WD	-0.2748	-0.5428 to -0.006731	Yes	*	0.0446
S155A
CNTR vs. WD	-0.6775	-0.9455 to -0.4095	Yes	****	<0.0001
S155E
CNTR vs. WD	-0.5445	-0.8357 to -0.2533	Yes	***	0.0004
CΔ(1-424)
CNTR vs. WD	-0.6329	-0.9083 to -0.3576	Yes	****	<0.0001
CNTR
Null vs. WT	-0.0415	-0.4400 to 0.3570	No	ns	0.9984
Null vs. S155A	-0.005177	-0.4037 to 0.3934	No	ns	>0.9999
Null vs. S155E	0.03096	-0.3773 to 0.4392	No	ns	0.9995
Null vs. CΔ(1-424)	-0.08927	-0.4878 to 0.3093	No	ns	0.9708
WT vs. S155A	0.03633	-0.3394 to 0.4121	No	ns	0.9988
WT vs. S155E	0.07247	-0.3136 to 0.4585	No	ns	0.9848
WT vs. CΔ(1-424)	-0.04777	-0.4235 to 0.3280	No	ns	0.9966
S155A vs. S155E	0.03614	-0.3499 to 0.4222	No	ns	0.999
S155A vs. CΔ(1-424)	-0.0841	-0.4598 to 0.2917	No	ns	0.9708
S155E vs. CΔ(1-424)	-0.1202	-0.5063 to 0.2658	No	ns	0.9077
WD
Null vs. WT	-0.01152	-0.3873 to 0.3642	No	ns	>0.9999
Null vs. S155A	-0.3779	-0.7537 to -0.002193	Yes	*	0.048
Null vs. S155E	-0.2088	-0.6074 to 0.1897	No	ns	0.5906
Null vs. CΔ(1-424)	-0.4175	-0.8035 to -0.03141	Yes	*	0.0274
WT vs. S155A	-0.3664	-0.7422 to 0.009331	No	ns	0.0595
WT vs. S155E	-0.1973	-0.5958 to 0.2013	No	ns	0.642
WT vs. CΔ(1-424)	-0.4059	-0.7920 to -0.01989	Yes	*	0.0343
S155A vs. S155E	0.1691	-0.2294 to 0.5677	No	ns	0.761
S155A vs. CΔ(1-424)	-0.03952	-0.4256 to 0.3465	No	ns	0.9985
S155E vs. CΔ(1-424)	-0.2086	-0.6169 to 0.1996	No	ns	0.6136
Test details	Predicted (LS) Mean 1	Predicted (LS) Mean 2	Predicted (LS) Mean diff.	SE of diff.	N1	N2	q	DF
Null
CNTR vs. WD	1	1.305	-0.3047	0.143	8	10	3.015	84
WT
CNTR vs. WD	1.042	1.316	-0.2748	0.1348	10	10	2.883	84
S155A
CNTR vs. WD	1.005	1.683	-0.6775	0.1348	10	10	7.109	84
S155E
CNTR vs. WD	0.969	1.514	-0.5445	0.1464	9	8	5.258	84
CΔ(1-424)
CNTR vs. WD	1.089	1.722	-0.6329	0.1385	10	9	6.464	84
CNTR
Null vs. WT	1	1.042	-0.0415	0.143	8	10	0.4106	84
Null vs. S155A	1	1.005	-0.005177	0.143	8	10	0.05121	84
Null vs. S155E	1	0.969	0.03096	0.1464	8	9	0.299	84
Null vs. CΔ(1-424)	1	1.089	-0.08927	0.143	8	10	0.8832	84
WT vs. S155A	1.042	1.005	0.03633	0.1348	10	10	0.3812	84
WT vs. S155E	1.042	0.969	0.07247	0.1385	10	9	0.7401	84
WT vs. CΔ(1-424)	1.042	1.089	-0.04777	0.1348	10	10	0.5013	84
S155A vs. S155E	1.005	0.969	0.03614	0.1385	10	9	0.3691	84
S155A vs. CΔ(1-424)	1.005	1.089	-0.0841	0.1348	10	10	0.8824	84
S155E vs. CΔ(1-424)	0.969	1.089	-0.1202	0.1385	9	10	1.228	84
WD
Null vs. WT	1.305	1.316	-0.01152	0.1348	10	10	0.1209	84
Null vs. S155A	1.305	1.683	-0.3779	0.1348	10	10	3.966	84
Null vs. S155E	1.305	1.514	-0.2088	0.143	10	8	2.066	84
Null vs. CΔ(1-424)	1.305	1.722	-0.4175	0.1385	10	9	4.264	84
WT vs. S155A	1.316	1.683	-0.3664	0.1348	10	10	3.845	84
WT vs. S155E	1.316	1.514	-0.1973	0.143	10	8	1.952	84
WT vs. CΔ(1-424)	1.316	1.722	-0.4059	0.1385	10	9	4.146	84
S155A vs. S155E	1.683	1.514	0.1691	0.143	10	8	1.673	84
S155A vs. CΔ(1-424)	1.683	1.722	-0.03952	0.1385	10	9	0.4036	84
S155E vs. CΔ(1-424)	1.514	1.722	-0.2086	0.1464	8	9	2.015	84

## Sheet: 6D1
Conc. (mmol/L)	R1	R2	average	Absolute OD
0	0.038	0.036	0.037	0
0.3	0.052	0.051	0.0515	0.0145
0.4	0.064	0.06	0.062	0.025
0.6	0.071	0.074	0.0725	0.0355
0.9	0.091	0.096	0.0935	0.0565
1	0.094	0.097	0.0955	0.0585
1.2	0.108	0.107	0.1075	0.0705
1.5	0.124	0.124	0.124	0.087
	(all are ND)
Mouse #	construct	tissue mg	tiggue g	control	reaction	FFA umol/g tissue	fold changes	reference	3.1943
4003	null	41.47	0.04147	0.04	0.042	1.02995	0.322433
3994	null	52.73	0.05273	0.037	0.042	1.96717	0.615838
3995	null	47.1	0.0471	0.038	0.048	4.36144	1.36538
3978	null	26.65	0.02665	0.037	0.044	5.41864	1.69635
3976	wt	50.27	0.05027	0.037	0.069	12.9875	4.06584
4011	wt	52.57	0.05257	0.036	0.052	6.22898	1.95003
3991	wt	46.15	0.04615	0.036	0.048	5.33265	1.66943
3979	wt	50.58	0.05058	0.037	0.047	4.06136	1.27144
3965	wt	46.98	0.04698	0.037	0.047	4.37258	1.36887
3988	1-424	49.8	0.0498	0.036	0.049	5.35021	1.67493
3989	1-424	54.52	0.05452	0.037	0.048	4.14092	1.29635
3990	1-424	53.91	0.05391	0.037	0.048	4.18777	1.31101
3960	1-424	50.09	0.05009	0.036	0.048	4.91319	1.53811
3958	1-424	48.88	0.04888	0.036	0.049	5.45091	1.70645
3971	A	48.43	0.04843	0.036	0.047	4.66163	1.45936
3972	A	54.78	0.05478	0.042	0.051	3.37869	1.05773
3969	A	55.41	0.05541	0.037	0.052	5.54266	1.73517
3948	A	47.3	0.0473	0.042	0.055	5.633	1.76345
3982	A	47.91	0.04791	0.038	0.063	10.6556	3.33581
4006	E	60.4	0.0604	0.039	0.049	3.40106	1.06473
3961	E	53.97	0.05397	0.037	0.069	12.0971	3.7871
4008	E	44.1	0.0441	0.037	0.043	2.81333	0.880734
3966	E	49.97	0.04997	0.037	0.046	3.70392	1.15954
3962	E	51.51	0.05151	0.036	0.048	4.77775	1.49571
Table Analyzed	FFA all
Two-way ANOVA	Ordinary
Alpha	0.05
Source of Variation	% of total variation	P value	P value summary	Significant?
Interaction	1.787	0.6953	ns	No
Row Factor	2.114	0.6231	ns	No
Column Factor	28.48	<0.0001	****	Yes
ANOVA table	SS (Type III)	DF	MS	F (DFn, DFd)	P value
Interaction	1.478	4	0.3694	F (4, 85) = 0.5558	P=0.6953
Row Factor	1.749	4	0.4372	F (4, 85) = 0.6577	P=0.6231
Column Factor	23.56	1	23.56	F (1, 85) = 35.44	P<0.0001
Residual	56.5	85	0.6647
Difference between column means
Predicted (LS) mean of CNTR	1.295
Predicted (LS) mean of WD	2.294
Difference between predicted means	-0.9986
SE of difference	0.1677
95% CI of difference	-1.332 to -0.6651
Data summary
Number of columns (Column Factor)	2
Number of rows (Row Factor)	5
Number of values	95
Compare cell means with others in its row and its column
Number of families	7
Number of comparisons per row family	1
Number of comparisons per column family	10
Alpha	0.05
Tukey's multiple comparisons test	Predicted (LS) Mean diff.	95.00% CI of diff.	Below threshold?	Summary	Adjusted P Value
Null
CNTR vs. WD	-1.151	-1.896 to -0.4063	Yes	**	0.0028
WT
CNTR vs. WD	-0.5611	-1.286 to 0.1638	No	ns	0.1275
S155A
CNTR vs. WD	-0.8935	-1.618 to -0.1685	Yes	*	0.0163
S155E
CNTR vs. WD	-1.249	-2.037 to -0.4618	Yes	**	0.0022
CΔ(1-424)
CNTR vs. WD	-1.138	-1.883 to -0.3931	Yes	**	0.0032
CNTR
Null vs. WT	-0.5994	-1.643 to 0.4447	No	ns	0.5015
Null vs. S155A	-0.531	-1.575 to 0.5131	No	ns	0.6182
Null vs. S155E	-0.1526	-1.224 to 0.9186	No	ns	0.9947
Null vs. CΔ(1-424)	-0.194	-1.238 to 0.8500	No	ns	0.9853
WT vs. S155A	0.06834	-0.9479 to 1.085	No	ns	0.9997
WT vs. S155E	0.4468	-0.5973 to 1.491	No	ns	0.7555
WT vs. CΔ(1-424)	0.4053	-0.6109 to 1.422	No	ns	0.8
S155A vs. S155E	0.3785	-0.6656 to 1.423	No	ns	0.85
S155A vs. CΔ(1-424)	0.337	-0.6793 to 1.353	No	ns	0.8868
S155E vs. CΔ(1-424)	-0.04148	-1.086 to 1.003	No	ns	>0.9999
WD
Null vs. WT	-0.009406	-1.026 to 1.007	No	ns	>0.9999
Null vs. S155A	-0.2734	-1.290 to 0.7428	No	ns	0.9439
Null vs. S155E	-0.251	-1.329 to 0.8269	No	ns	0.9664
Null vs. CΔ(1-424)	-0.1809	-1.225 to 0.8632	No	ns	0.9887
WT vs. S155A	-0.264	-1.280 to 0.7522	No	ns	0.9504
WT vs. S155E	-0.2416	-1.319 to 0.8363	No	ns	0.9707
WT vs. CΔ(1-424)	-0.1715	-1.216 to 0.8726	No	ns	0.9908
S155A vs. S155E	0.02246	-1.055 to 1.100	No	ns	>0.9999
S155A vs. CΔ(1-424)	0.09255	-0.9515 to 1.137	No	ns	0.9992
S155E vs. CΔ(1-424)	0.07009	-1.034 to 1.174	No	ns	0.9998
Test details	Predicted (LS) Mean 1	Predicted (LS) Mean 2	Predicted (LS) Mean diff.	SE of diff.	N1	N2	q	DF
Null
CNTR vs. WD	1	2.151	-1.151	0.3746	9	10	4.346	85
WT
CNTR vs. WD	1.599	2.16	-0.5611	0.3646	10	10	2.176	85
S155A
CNTR vs. WD	1.531	2.425	-0.8935	0.3646	10	10	3.466	85
S155E
CNTR vs. WD	1.153	2.402	-1.249	0.3962	9	8	4.46	85
CΔ(1-424)
CNTR vs. WD	1.194	2.332	-1.138	0.3746	10	9	4.296	85
CNTR
Null vs. WT	1	1.599	-0.5994	0.3746	9	10	2.263	85
Null vs. S155A	1	1.531	-0.531	0.3746	9	10	2.005	85
Null vs. S155E	1	1.153	-0.1526	0.3843	9	9	0.5614	85
Null vs. CΔ(1-424)	1	1.194	-0.194	0.3746	9	10	0.7326	85
WT vs. S155A	1.599	1.531	0.06834	0.3646	10	10	0.2651	85
WT vs. S155E	1.599	1.153	0.4468	0.3746	10	9	1.687	85
WT vs. CΔ(1-424)	1.599	1.194	0.4053	0.3646	10	10	1.572	85
S155A vs. S155E	1.531	1.153	0.3785	0.3746	10	9	1.429	85
S155A vs. CΔ(1-424)	1.531	1.194	0.337	0.3646	10	10	1.307	85
S155E vs. CΔ(1-424)	1.153	1.194	-0.04148	0.3746	9	10	0.1566	85
WD
Null vs. WT	2.151	2.16	-0.009406	0.3646	10	10	0.03648	85
Null vs. S155A	2.151	2.425	-0.2734	0.3646	10	10	1.061	85
Null vs. S155E	2.151	2.402	-0.251	0.3867	10	8	0.9177	85
Null vs. CΔ(1-424)	2.151	2.332	-0.1809	0.3746	10	9	0.6828	85
WT vs. S155A	2.16	2.425	-0.264	0.3646	10	10	1.024	85
WT vs. S155E	2.16	2.402	-0.2416	0.3867	10	8	0.8834	85
WT vs. CΔ(1-424)	2.16	2.332	-0.1715	0.3746	10	9	0.6473	85
S155A vs. S155E	2.425	2.402	0.02246	0.3867	10	8	0.08212	85
S155A vs. CΔ(1-424)	2.425	2.332	0.09255	0.3746	10	9	0.3494	85
S155E vs. CΔ(1-424)	2.402	2.332	0.07009	0.3962	8	9	0.2502	85

## Sheet: 6D2
Conc. (mmol/L)	R1	R2	average	Absoluted OD
0	0.036	0.035	0.0355	0
0.3	0.063	0.063	0.063	0.0275
0.4	0.073	0.074	0.0735	0.038
0.6	0.097	0.095	0.096	0.0605
0.9	0.125	0.126	0.1255	0.09
1	0.133	0.131	0.132	0.0965
1.2	0.147	0.153	0.15	0.1145
1.5	0.175	0.173	0.174	0.1385
	(All are WD)
Mouse #	Construct	tissue mg	tiggue g	control	reaction	FFA umol/g tissue	fold changes	reference	4.01715
3954	null	57.66	0.05766	0.036	0.083	10.0959	2.51319
3949	null	58.48	0.05848	0.036	0.065	6.02497	1.49981
3950	null	49.79	0.04979	0.035	0.095	15.0248	3.74016
3986	null	52.5	0.0525	0.035	0.093	13.7629	3.42604
3987	null	61.51	0.06151	0.034	0.08	9.25641	2.30422
3980	wt	55.11	0.05511	0.034	0.072	8.47821	2.1105
3984	wt	55.01	0.05501	0.034	0.088	12.2067	3.03864
3957	wt	60.46	0.06046	0.034	0.098	13.2178	3.29034
3951	wt	53.2	0.0532	0.035	0.083	11.1822	2.78362
3952	wt	50.69	0.05069	0.035	0.073	9.21748	2.29453
3942	1-424	51.96	0.05196	0.036	0.095	14.1516	3.5228
4012	1-424	53.39	0.05339	0.035	0.093	13.5335	3.36893
4015	1-424	52.26	0.05226	0.035	0.08	10.6505	2.65126
3939	1-424	58.29	0.05829	0.034	0.094	12.8338	3.19476
4005	A	52.43	0.05243	0.034	0.075	9.64204	2.40022
3937	A	58.21	0.05821	0.034	0.082	10.2198	2.54404
3975	A	54.01	0.05401	0.035	0.094	13.6145	3.38909
3999	A	57.37	0.05737	0.035	0.091	12.1496	3.02443
4004	A	57.2	0.0572	0.035	0.101	14.4175	3.58899
3956	E	54.37	0.05437	0.034	0.1	15.1679	3.7758
4007	E	52.62	0.05262	0.034	0.081	11.0629	2.75391
3959	E	48.01	0.04801	0.034	0.078	11.3274	2.81977
3993	E	51.71	0.05171	0.034	0.092	13.9732	3.47838
4616	ND1	64.63	0.06463	0.035	0.053	3.27889	0.816224
4615	ND2	60.67	0.06067	0.035	0.059	4.75541	1.18378
Table Analyzed	FFA all
Two-way ANOVA	Ordinary
Alpha	0.05
Source of Variation	% of total variation	P value	P value summary	Significant?
Interaction	1.787	0.6953	ns	No
Row Factor	2.114	0.6231	ns	No
Column Factor	28.48	<0.0001	****	Yes
ANOVA table	SS (Type III)	DF	MS	F (DFn, DFd)	P value
Interaction	1.478	4	0.3694	F (4, 85) = 0.5558	P=0.6953
Row Factor	1.749	4	0.4372	F (4, 85) = 0.6577	P=0.6231
Column Factor	23.56	1	23.56	F (1, 85) = 35.44	P<0.0001
Residual	56.5	85	0.6647
Difference between column means
Predicted (LS) mean of CNTR	1.295
Predicted (LS) mean of WD	2.294
Difference between predicted means	-0.9986
SE of difference	0.1677
95% CI of difference	-1.332 to -0.6651
Data summary
Number of columns (Column Factor)	2
Number of rows (Row Factor)	5
Number of values	95
Compare cell means with others in its row and its column
Number of families	7
Number of comparisons per row family	1
Number of comparisons per column family	10
Alpha	0.05
Tukey's multiple comparisons test	Predicted (LS) Mean diff.	95.00% CI of diff.	Below threshold?	Summary	Adjusted P Value
Null
CNTR vs. WD	-1.151	-1.896 to -0.4063	Yes	**	0.0028
WT
CNTR vs. WD	-0.5611	-1.286 to 0.1638	No	ns	0.1275
S155A
CNTR vs. WD	-0.8935	-1.618 to -0.1685	Yes	*	0.0163
S155E
CNTR vs. WD	-1.249	-2.037 to -0.4618	Yes	**	0.0022
CΔ(1-424)
CNTR vs. WD	-1.138	-1.883 to -0.3931	Yes	**	0.0032
CNTR
Null vs. WT	-0.5994	-1.643 to 0.4447	No	ns	0.5015
Null vs. S155A	-0.531	-1.575 to 0.5131	No	ns	0.6182
Null vs. S155E	-0.1526	-1.224 to 0.9186	No	ns	0.9947
Null vs. CΔ(1-424)	-0.194	-1.238 to 0.8500	No	ns	0.9853
WT vs. S155A	0.06834	-0.9479 to 1.085	No	ns	0.9997
WT vs. S155E	0.4468	-0.5973 to 1.491	No	ns	0.7555
WT vs. CΔ(1-424)	0.4053	-0.6109 to 1.422	No	ns	0.8
S155A vs. S155E	0.3785	-0.6656 to 1.423	No	ns	0.85
S155A vs. CΔ(1-424)	0.337	-0.6793 to 1.353	No	ns	0.8868
S155E vs. CΔ(1-424)	-0.04148	-1.086 to 1.003	No	ns	>0.9999
WD
Null vs. WT	-0.009406	-1.026 to 1.007	No	ns	>0.9999
Null vs. S155A	-0.2734	-1.290 to 0.7428	No	ns	0.9439
Null vs. S155E	-0.251	-1.329 to 0.8269	No	ns	0.9664
Null vs. CΔ(1-424)	-0.1809	-1.225 to 0.8632	No	ns	0.9887
WT vs. S155A	-0.264	-1.280 to 0.7522	No	ns	0.9504
WT vs. S155E	-0.2416	-1.319 to 0.8363	No	ns	0.9707
WT vs. CΔ(1-424)	-0.1715	-1.216 to 0.8726	No	ns	0.9908
S155A vs. S155E	0.02246	-1.055 to 1.100	No	ns	>0.9999
S155A vs. CΔ(1-424)	0.09255	-0.9515 to 1.137	No	ns	0.9992
S155E vs. CΔ(1-424)	0.07009	-1.034 to 1.174	No	ns	0.9998
Test details	Predicted (LS) Mean 1	Predicted (LS) Mean 2	Predicted (LS) Mean diff.	SE of diff.	N1	N2	q	DF
Null
CNTR vs. WD	1	2.151	-1.151	0.3746	9	10	4.346	85
WT
CNTR vs. WD	1.599	2.16	-0.5611	0.3646	10	10	2.176	85
S155A
CNTR vs. WD	1.531	2.425	-0.8935	0.3646	10	10	3.466	85
S155E
CNTR vs. WD	1.153	2.402	-1.249	0.3962	9	8	4.46	85
CΔ(1-424)
CNTR vs. WD	1.194	2.332	-1.138	0.3746	10	9	4.296	85
CNTR
Null vs. WT	1	1.599	-0.5994	0.3746	9	10	2.263	85
Null vs. S155A	1	1.531	-0.531	0.3746	9	10	2.005	85
Null vs. S155E	1	1.153	-0.1526	0.3843	9	9	0.5614	85
Null vs. CΔ(1-424)	1	1.194	-0.194	0.3746	9	10	0.7326	85
WT vs. S155A	1.599	1.531	0.06834	0.3646	10	10	0.2651	85
WT vs. S155E	1.599	1.153	0.4468	0.3746	10	9	1.687	85
WT vs. CΔ(1-424)	1.599	1.194	0.4053	0.3646	10	10	1.572	85
S155A vs. S155E	1.531	1.153	0.3785	0.3746	10	9	1.429	85
S155A vs. CΔ(1-424)	1.531	1.194	0.337	0.3646	10	10	1.307	85
S155E vs. CΔ(1-424)	1.153	1.194	-0.04148	0.3746	9	10	0.1566	85
WD
Null vs. WT	2.151	2.16	-0.009406	0.3646	10	10	0.03648	85
Null vs. S155A	2.151	2.425	-0.2734	0.3646	10	10	1.061	85
Null vs. S155E	2.151	2.402	-0.251	0.3867	10	8	0.9177	85
Null vs. CΔ(1-424)	2.151	2.332	-0.1809	0.3746	10	9	0.6828	85
WT vs. S155A	2.16	2.425	-0.264	0.3646	10	10	1.024	85
WT vs. S155E	2.16	2.402	-0.2416	0.3867	10	8	0.8834	85
WT vs. CΔ(1-424)	2.16	2.332	-0.1715	0.3746	10	9	0.6473	85
S155A vs. S155E	2.425	2.402	0.02246	0.3867	10	8	0.08212	85
S155A vs. CΔ(1-424)	2.425	2.332	0.09255	0.3746	10	9	0.3494	85
S155E vs. CΔ(1-424)	2.402	2.332	0.07009	0.3962	8	9	0.2502	85

## Sheet: 6D3
#	Mouse ID	Contruct	diet assignment	mg tissue	Reaction	Control	delta OD	mmol/L	umol/g tissue	fold changes	reference	4.61266	mmol/L	1	2	average
101	X470 (X430)	null	C	49.61	0.054	0.0412	0.0128	0.233083	5.63796	1.22228			0	0.0417	0.0398	0.04075	0								11	12
102	X426	null	C	50.62	0.05	0.0395	0.0105	0.18985	4.50058	0.975703			0.3	0.0569	0.0566	0.05675	0.016
103	X409	null	C	49.64	0.0464	0.0389	0.0075	0.133459	3.22624	0.699431			0.4	0.0615	0.0624	0.06195	0.0212
104	X445	null	C	50.77	0.0473	0.0411	0.0062	0.109023	2.57686	0.558649			0.6	0.0704	0.0721	0.07125	0.0305
105	X449	null	C	50.36	0.055	0.0387	0.0163	0.298872	7.12166	1.54394			0.9	0.0869	0.0884	0.08765	0.0469
106	X485 (X483, X466 ,X401)	WT	C	46.13	0.0493	0.0389	0.0104	0.18797	4.88974	1.06007			1	0.0916	0.0935	0.09255	0.0518
107	X439	WT	C	47.11	0.0492	0.0387	0.0105	0.18985	4.83591	1.0484			1.2	0.1032	0.1057	0.10445	0.0637
108	X403	WT	C	59.13	0.0563	0.0392	0.0171	0.31391	6.37057	1.38111			1.5	0.1179	0.1241	0.121	0.08025
109	X435	WT	C	51.08	0.0538	0.0417	0.0121	0.219925	5.1666	1.12009
110	X452	WT	C	54.52	0.0524	0.0402	0.0122	0.221805	4.88198	1.05839
111	X427	A	C	46.97	0.0497	0.04	0.0097	0.174812	4.46614	0.968235
112	X465 (X404)	A	C	53.65	0.0522	0.0408	0.0114	0.206767	4.6248	1.00263
113	X448	A	C	49.6	0.0529	0.0403	0.0126	0.229323	5.54814	1.20281
114	X486 (X471, X434)	A	C	55.22	0.0551	0.0403	0.0148	0.270677	5.88214	1.27522
115	X467 (X442)	A	C	46.64	0.0553	0.0405	0.0148	0.270677	6.96424	1.50981
116	X456	E	C	45.14	0.0486	0.0431	0.0055	0.0958647	2.54846	0.552493
117	X473 (X460)	E	C	54.07	0.052	0.0464	0.0056	0.0977444	2.16928	0.470289
119	X421	E	C	52.57	0.044	0.0409	0.0031	0.0507519	1.1585	0.251156
120	X472 (X447)	E	C	46.75	0.0476	0.0404	0.0072	0.12782	3.28093	0.711288
121	X464 (X423)	1-424	C	60.52	0.049	0.0407	0.0083	0.148496	2.94441	0.638332
122	X440	1-424	C	44.75	0.0487	0.0398	0.0089	0.159774	4.28445	0.928847
123	X436	1-424	C	44.7	0.0492	0.0395	0.0097	0.174812	4.69294	1.0174
124	X406	1-424	C	48.86	0.0466	0.0399	0.0067	0.118421	2.90842	0.630529
125	X444	1-424	C	53.86	0.0546	0.041	0.0136	0.24812	5.52812	1.19847
126	X415	null	W	55.78	0.0743	0.0431	0.0312	0.578947	12.4549	2.70017
127	X476 (X422)	null	W	52.42	0.0587	0.0411	0.0176	0.323308	7.40118	1.60454
128	X402	null	W	52.63	0.0606	0.0401	0.0205	0.37782	8.61454	1.86759
129	X459	null	W	48.66	0.0489	0.0407	0.0082	0.146617	3.6157	0.783864
130	X433	null	W	58.43	0.056	0.0428	0.0132	0.240602	4.94133	1.07125
131	X424	WT	W	53.78	0.0681	0.0411	0.027	0.5	11.1566	2.41868
132	X461	WT	W	49.16	0.0541	0.0406	0.0135	0.246241	6.01076	1.3031
133	X429	WT	W	60.24	0.0599	0.0477	0.0122	0.221805	4.41842	0.957889
134	X481 (X453)	WT	W	51.21	0.0685	0.0486	0.0199	0.366541	8.58914	1.86208
135	X457	WT	W	52.84	0.0594	0.0423	0.0171	0.31391	7.12891	1.54551
136	X411	A	W	44.95	0.0553	0.0418	0.0135	0.246241	6.57372	1.42515
137	X477 (X441)	A	W	54.5	0.067	0.0423	0.0247	0.456767	10.0573	2.18036
138	X454	A	W	59.92	0.0581	0.0413	0.0168	0.308271	6.17365	1.33841
139	X425	A	W	57.48	0.0693	0.0407	0.0286	0.530075	11.0663	2.39911
140	X450	A	W	49.27	0.0606	0.0405	0.0201	0.370301	9.01889	1.95525
142	X482 (X479, X455)	E	W	51.47	0.0515	0.0398	0.0117	0.212406	4.95215	1.0736
143	X438	E	W	52.69	0.0716	0.0414	0.0302	0.56015	12.7573	2.76571
144	X478 (X443)	E	W	49.54	0.0548	0.0414	0.0134	0.244361	5.91912	1.28323
145	X437	E	W	51.76	0.0546	0.0408	0.0138	0.25188	5.83956	1.26599
146	X416	1-424	W	53.29	0.058	0.0418	0.0162	0.296992	6.68776	1.44987
147	X463	1-424	W	52.32	0.0615	0.0413	0.0202	0.37218	8.53625	1.85061
148	X413	1-424	W	49.39	0.0619	0.0417	0.0202	0.37218	9.04265	1.9604
149	X446	1-424	W	54.46	0.0578	0.0414	0.0164	0.300752	6.62692	1.43668
150	X412	1-424	W	52.61	0.0632	0.0461	0.0171	0.31391	7.16008	1.55227
Table Analyzed	FFA all
Two-way ANOVA	Ordinary
Alpha	0.05
Source of Variation	% of total variation	P value	P value summary	Significant?
Interaction	1.787	0.6953	ns	No
Row Factor	2.114	0.6231	ns	No
Column Factor	28.48	<0.0001	****	Yes
ANOVA table	SS (Type III)	DF	MS	F (DFn, DFd)	P value
Interaction	1.478	4	0.3694	F (4, 85) = 0.5558	P=0.6953
Row Factor	1.749	4	0.4372	F (4, 85) = 0.6577	P=0.6231
Column Factor	23.56	1	23.56	F (1, 85) = 35.44	P<0.0001
Residual	56.5	85	0.6647
Difference between column means
Predicted (LS) mean of CNTR	1.295
Predicted (LS) mean of WD	2.294
Difference between predicted means	-0.9986
SE of difference	0.1677
95% CI of difference	-1.332 to -0.6651
Data summary
Number of columns (Column Factor)	2
Number of rows (Row Factor)	5
Number of values	95
Compare cell means with others in its row and its column
Number of families	7
Number of comparisons per row family	1
Number of comparisons per column family	10
Alpha	0.05
Tukey's multiple comparisons test	Predicted (LS) Mean diff.	95.00% CI of diff.	Below threshold?	Summary	Adjusted P Value
Null
CNTR vs. WD	-1.151	-1.896 to -0.4063	Yes	**	0.0028
WT
CNTR vs. WD	-0.5611	-1.286 to 0.1638	No	ns	0.1275
S155A
CNTR vs. WD	-0.8935	-1.618 to -0.1685	Yes	*	0.0163
S155E
CNTR vs. WD	-1.249	-2.037 to -0.4618	Yes	**	0.0022
CΔ(1-424)
CNTR vs. WD	-1.138	-1.883 to -0.3931	Yes	**	0.0032
CNTR
Null vs. WT	-0.5994	-1.643 to 0.4447	No	ns	0.5015
Null vs. S155A	-0.531	-1.575 to 0.5131	No	ns	0.6182
Null vs. S155E	-0.1526	-1.224 to 0.9186	No	ns	0.9947
Null vs. CΔ(1-424)	-0.194	-1.238 to 0.8500	No	ns	0.9853
WT vs. S155A	0.06834	-0.9479 to 1.085	No	ns	0.9997
WT vs. S155E	0.4468	-0.5973 to 1.491	No	ns	0.7555
WT vs. CΔ(1-424)	0.4053	-0.6109 to 1.422	No	ns	0.8
S155A vs. S155E	0.3785	-0.6656 to 1.423	No	ns	0.85
S155A vs. CΔ(1-424)	0.337	-0.6793 to 1.353	No	ns	0.8868
S155E vs. CΔ(1-424)	-0.04148	-1.086 to 1.003	No	ns	>0.9999
WD
Null vs. WT	-0.009406	-1.026 to 1.007	No	ns	>0.9999
Null vs. S155A	-0.2734	-1.290 to 0.7428	No	ns	0.9439
Null vs. S155E	-0.251	-1.329 to 0.8269	No	ns	0.9664
Null vs. CΔ(1-424)	-0.1809	-1.225 to 0.8632	No	ns	0.9887
WT vs. S155A	-0.264	-1.280 to 0.7522	No	ns	0.9504
WT vs. S155E	-0.2416	-1.319 to 0.8363	No	ns	0.9707
WT vs. CΔ(1-424)	-0.1715	-1.216 to 0.8726	No	ns	0.9908
S155A vs. S155E	0.02246	-1.055 to 1.100	No	ns	>0.9999
S155A vs. CΔ(1-424)	0.09255	-0.9515 to 1.137	No	ns	0.9992
S155E vs. CΔ(1-424)	0.07009	-1.034 to 1.174	No	ns	0.9998
Test details	Predicted (LS) Mean 1	Predicted (LS) Mean 2	Predicted (LS) Mean diff.	SE of diff.	N1	N2	q	DF
Null
CNTR vs. WD	1	2.151	-1.151	0.3746	9	10	4.346	85
WT
CNTR vs. WD	1.599	2.16	-0.5611	0.3646	10	10	2.176	85
S155A
CNTR vs. WD	1.531	2.425	-0.8935	0.3646	10	10	3.466	85
S155E
CNTR vs. WD	1.153	2.402	-1.249	0.3962	9	8	4.46	85
CΔ(1-424)
CNTR vs. WD	1.194	2.332	-1.138	0.3746	10	9	4.296	85
CNTR
Null vs. WT	1	1.599	-0.5994	0.3746	9	10	2.263	85
Null vs. S155A	1	1.531	-0.531	0.3746	9	10	2.005	85
Null vs. S155E	1	1.153	-0.1526	0.3843	9	9	0.5614	85
Null vs. CΔ(1-424)	1	1.194	-0.194	0.3746	9	10	0.7326	85
WT vs. S155A	1.599	1.531	0.06834	0.3646	10	10	0.2651	85
WT vs. S155E	1.599	1.153	0.4468	0.3746	10	9	1.687	85
WT vs. CΔ(1-424)	1.599	1.194	0.4053	0.3646	10	10	1.572	85
S155A vs. S155E	1.531	1.153	0.3785	0.3746	10	9	1.429	85
S155A vs. CΔ(1-424)	1.531	1.194	0.337	0.3646	10	10	1.307	85
S155E vs. CΔ(1-424)	1.153	1.194	-0.04148	0.3746	9	10	0.1566	85
WD
Null vs. WT	2.151	2.16	-0.009406	0.3646	10	10	0.03648	85
Null vs. S155A	2.151	2.425	-0.2734	0.3646	10	10	1.061	85
Null vs. S155E	2.151	2.402	-0.251	0.3867	10	8	0.9177	85
Null vs. CΔ(1-424)	2.151	2.332	-0.1809	0.3746	10	9	0.6828	85
WT vs. S155A	2.16	2.425	-0.264	0.3646	10	10	1.024	85
WT vs. S155E	2.16	2.402	-0.2416	0.3867	10	8	0.8834	85
WT vs. CΔ(1-424)	2.16	2.332	-0.1715	0.3746	10	9	0.6473	85
S155A vs. S155E	2.425	2.402	0.02246	0.3867	10	8	0.08212	85
S155A vs. CΔ(1-424)	2.425	2.332	0.09255	0.3746	10	9	0.3494	85
S155E vs. CΔ(1-424)	2.402	2.332	0.07009	0.3962	8	9	0.2502	85

## Sheet: 6E1
MDA (uM)	1	2	average	back-														reference	20.8343
							mouse ID	#	reading 1	reading 2	average	back-	MDA (uM)	MDA (pmol/50 uL)	Protein (ug/50 uL)	MDA (pmol/ug protein)	Fold changes	Fold chages 2	average fold changes for null-CD
0	0.0407	0.042	0.04135	0		null-CD	4001	0	0.0458	0.0455	0.04565	0.0043	24.4286	1221.43	57.0021	21.4278	1.02848	0.79071	0.909597
50	0.0579	0.0591	0.0585	0.01715			4003	1	0.0542	0.0536	0.0539	0.01255	36.2143	1810.71	87.5717	20.6769	0.992444	1.17327	1.08286
100	0.082	0.0819	0.08195	0.0406			3994	2	0.0463	0.0465	0.0464	0.00505	25.5	1275	82.8994	15.3801	0.738209	1.0236	0.880902
200	0.1478	0.1454	0.1466	0.10525			3995	3	0.0539	0.0541	0.054	0.01265	36.3571	1817.86	81.3362	22.3499	1.07274	1.3227	1.19772
400	0.3008	0.3054	0.3031	0.26175			3978	4	0.0455	0.0447	0.0451	0.00375	23.6429	1182.14	48.5739	24.337	1.16812	0.689715	0.928917
600	0.4509	0.4432	0.44705	0.4057		WT-CD	3976	5	0.0619	0.0604	0.06115	0.0198	46.5714	2328.57	92.5739	25.1537	1.20732
800	0.584	0.5738	0.5789	0.53755			4011	6	0.0585	0.0575	0.058	0.01665	42.0714	2103.57	103.203	20.3828	0.978325
1000	0.6809	0.6674	0.67415	0.6328			3991	7	0.0752	0.0743	0.07475	0.0334	66	3300	106.827	30.8912	1.48271
							3979	8	0.0477	0.0478	0.04775	0.0064	27.4286	1371.43	80.7966	16.9738	0.814705
							3965	9	0.059	0.0584	0.0587	0.01735	43.0714	2153.57	88.9636	24.2073	1.1619
						1-424-CD	3988	10	0.0577	0.0577	0.0577	0.01635	41.6429	2082.14	63.3576	32.8633	1.57736
							3989	11	0.069	0.0683	0.06865	0.0273	57.2857	2864.29	96.0257	29.8283	1.43169
							3990	12	0.0613	0.0607	0.061	0.01965	46.3571	2317.86	75.9058	30.536	1.46566
							3960	13	0.1406	0.1424	0.1415	0.10015	161.357	8067.86	91.5589	88.1166	4.22939
							3958	14	0.094	0.0913	0.09265	0.0513	91.5714	4578.57	72.5225	63.1331	3.03024
						A-CD	3971	15	0.1421	0.1372	0.13965	0.0983	158.714	7935.71	93.5675	84.8128	4.07082
							3972	16	0.1228	0.1169	0.11985	0.0785	130.429	6521.43	68.2398	95.5663	4.58696
							3969	17	0.1682	0.1574	0.1628	0.12145	191.786	9589.29	84.0043	114.152	5.47905
							3948	18	0.2298	0.2184	0.2241	0.18275	279.357	13967.9	110.248	126.694	6.08104
							3982	19	0.1258	0.1239	0.12485	0.0835	137.571	6878.57	67.0792	102.544	4.92187
						E-CD	4006	20	0.0696	0.0698	0.0697	0.02835	58.7857	2939.29	73.4946	39.9932	1.91958
							3961	21	0.0551	0.0547	0.0549	0.01355	37.6429	1882.14	74.6081	25.227	1.21084
							4008	22	0.0689	0.0675	0.0682	0.02685	56.6429	2832.14	77.9015	36.3554	1.74498
							3966	23	0.1189	0.1203	0.1196	0.07825	130.071	6503.57	94.1713	69.0611	3.31477
							3962	24	0.0888	0.0871	0.08795	0.0466	84.8571	4242.86	111.229	38.1452	1.83088
						null-WD	3954	25	0.1177	0.1189	0.1183	0.07695	249.571	12478.6	88.1328	141.588	6.79591
							3949	26	0.0808	0.0811	0.08095	0.0396	142.857	7142.86	56.818	125.715	6.03401
							3950	27	0.2628	0.2608	0.2618	0.22045	659.571	32978.6	78.0086	422.756	20.2913
							3986	28	0.2154	0.23	0.2227	0.18135	547.857	27392.9	83.0193	329.958	15.8372
							3987	29	0.1264	0.1205	0.12345	0.0821	264.286	13214.3	75.1777	175.774	8.43674
						WT-WD	3980	30	0.0766	0.0708	0.0737	0.03235	122.143	6107.14	56.4497	108.187	5.19274
							3984	31	0.2614	0.2289	0.24515	0.2038	612	30600	91.4261	334.696	16.0647
							3957	32	0.1916	0.2015	0.19655	0.1552	473.143	23657.1	84.5824	279.693	13.4246
							3951	33	0.1621	0.149	0.15555	0.1142	356	17800	98.5096	180.693	8.67284
							3952	34	0.1768	0.1669	0.17185	0.1305	402.571	20128.6	79.6531	252.703	12.1292
						1-424-WD	3942	35	0.2403	0.2423	0.2413	0.19995	601	30050	60.4839	496.826	23.8465
							4012	36	0.2005	0.2092	0.20485	0.1635	496.857	24842.9	98.9379	251.095	12.052
							4014	37	0.0907	0.0938	0.09225	0.0509	175.143	8757.14	39.1906	223.45	10.7251
							4015	38	0.2619	0.2436	0.25275	0.2114	633.714	31685.7	87.5503	361.914	17.371
							3939	39	0.2457	0.2355	0.2406	0.19925	599	29950	89.212	335.717	16.1136
						Statistics
						assay	genotype	n	mean_ratio_lin	mean_ratio_log2	vs1_log2FC	vs1_FC	vs1_pval	vs1_adjpval	delta_log2FC	delta_FC	delta_pval	delta_adjpval
						MDA	Null	10	13.7768	3.6675	3.6675	12.7066	1.09941e-24	3.29824e-24
						MDA	WT	10	9.63558	3.11273	3.11273	8.6502	2.87958e-20	8.63873e-20	-0.55477	0.680766	0.147139	0.264992
						MDA	S155A	10	5.7481	2.44968	2.44968	5.46294	7.63775e-15	2.29133e-14	-1.21782	0.429931	0.00179671	0.00539012
						MDA	S155E	8	14.6832	3.74048	3.74048	13.3659	6.48172e-23	1.94452e-22	0.0729807	1.05189	0.854337	0.854337
						MDA	Cdelta_1_424	9	7.61244	2.89914	2.89914	7.4598	6.78036e-18	2.03411e-17	-0.768366	0.587082	0.0486389	0.145917

## Sheet: 6E2
MDA (uM)	1	2	average	back-			mouse ID	#	reading 1	reading2	average	back-	MDA (uM)	MDA (pmol/50 uL)	protein ((ug/50 uL)	MDA (pmol/ug protein)	Fold changes	reference	13.213
0	0.041	0.0418	0.0414	0		null-CD	4001	0	0.046	0.0467	0.04635	0.00495	11.25	562.5	53.8397	10.4477	0.79071
50	0.0621	0.0637	0.0629	0.0215			4003	1	0.0547	0.0558	0.05525	0.01385	26.0833	1304.17	84.126	15.5025	1.17327
100	0.091	0.0862	0.0886	0.0472			3994	2	0.0513	0.0536	0.05245	0.01105	21.4167	1070.83	79.1755	13.5248	1.0236
200	0.1576	0.1589	0.15825	0.11685			3995	3	0.0557		0.0557	0.0143	26.8333	1341.67	76.7678	17.477	1.3227
400	0.2879	0.2985	0.2932	0.2518			3978	4	0.0442	0.045	0.0446	0.0032	8.33333	416.667	45.721	9.11324	0.689715
600	0.43	0.4301	0.43005	0.38865		A-WD	4005	40	0.2226	0.1902	0.2064	0.165	556	27800	65.1179	426.918	32.3104
800	0.5382	0.5458	0.542	0.5006			3937	41	0.2997	0.2876	0.29365	0.25225	846.833	42341.7	86.783	487.903	36.9259
1000	0.6148	0.6279	0.62135	0.57995			3975	42	0.3952	0.3545	0.37485	0.33345	1117.5	55875	84.7554	659.25	49.8939
							3999	43	0.343	0.3024	0.3227	0.2813	943.667	47183.3	83.4122	565.665	42.8111
							4004	44	0.2738	0.2177	0.24575	0.20435	687.167	34358.3	78.2715	438.963	33.222
						E-WD	3956	45	0.3088	0.2376	0.2732	0.2318	778.667	38933.3	105.555	368.845	27.9152
							4007	46	0.2817	0.2047	0.2432	0.2018	678.667	33933.3	71.5342	474.365	35.9013
							3959	47	0.2246	0.1993	0.21195	0.17055	574.5	28725	70.871	405.314	30.6753
							3992	48	0.2078	0.1907	0.19925	0.15785	532.167	26608.3	73.4519	362.255	27.4165
							3993	49	0.2439	0.2351	0.2395	0.1981	666.333	33316.7	78.4532	424.67	32.1402
						Statistics
						assay	genotype	n	mean_ratio_lin	mean_ratio_log2	vs1_log2FC	vs1_FC	vs1_pval	vs1_adjpval	delta_log2FC	delta_FC	delta_pval	delta_adjpval
						MDA	Null	10	13.7768	3.6675	3.6675	12.7066	1.09941e-24	3.29824e-24
						MDA	WT	10	9.63558	3.11273	3.11273	8.6502	2.87958e-20	8.63873e-20	-0.55477	0.680766	0.147139	0.264992
						MDA	S155A	10	5.7481	2.44968	2.44968	5.46294	7.63775e-15	2.29133e-14	-1.21782	0.429931	0.00179671	0.00539012
						MDA	S155E	8	14.6832	3.74048	3.74048	13.3659	6.48172e-23	1.94452e-22	0.0729807	1.05189	0.854337	0.854337
						MDA	Cdelta_1_424	9	7.61244	2.89914	2.89914	7.4598	6.78036e-18	2.03411e-17	-0.768366	0.587082	0.0486389	0.145917

## Sheet: 6E3
MDA (uM)	1	2	average	back-														reference	17.3833
							mouse ID	#	reading 1	reading 2	average	back-	MDA (uM)	MDA (pmol/50 uL)	Protein (ug/50 uL)	MDA (pmol/ug protein)	Fold changes	Fold chages 2	average fold changes for null-CD
0	0.0409	0.04	0.04045	0		null-CD	X470 (X430)	101	0.0509	0.0506	0.05075	0.0103	29.5714	1478.57	85.8073	17.2313	0.991253	0.762847	0.87705
50	0.0571	0.0565	0.0568	0.01635			X426	102	0.0516	0.0518	0.0517	0.01125	30.9286	1546.43	84.0974	18.3885	1.05783	0.90394	0.980883
100	0.0825	0.0795	0.081	0.04055			X409	103	0.0512	0.0514	0.0513	0.01085	30.3571	1517.86	91.0164	16.6767	0.959352	0.857678	0.908515
200	0.1484	0.1484	0.1484	0.10795			X445	104	0.0513	0.0525	0.0519	0.01145	31.2143	1560.71	102.229	15.2669	0.878248	1.36518	1.12171
400	0.3085	0.3066	0.30755	0.2671			X449	105	0.0587	0.0583	0.0585	0.01805	40.6429	2032.14	105.003	19.3533	1.11332	1.11035	1.11184
600	0.4441	0.4551	0.4496	0.40915		WT-CD	X485 (X483, X466 ,X401)	106	0.0463	0.0466	0.04645	0.006	23.4286	1171.43	55.6908	21.0345	1.21004
800	0.5743	0.5845	0.5794	0.53895			X439	107	0.1609	0.1571	0.159	0.11855	184.214	9210.71	131.694	69.9403	4.02341
1000	0.6507	0.6729	0.6618	0.62135			X403	108	0.1489	0.142	0.14545	0.105	164.857	8242.86	118.412	69.6118	4.00451
							X435	109	0.098	0.0926	0.0953	0.05485	93.2143	4660.71	84.4574	55.1842	3.17455
							X452	110	0.0963	0.0982	0.09725	0.0568	96	4800	74.2403	64.6549	3.71936
						A-CD	X427	111	0.1431	0.1431	0.1431	0.10265	161.5	8075	70.0476	115.279	6.63156
							X465 (X404)	112	0.0788	0.0796	0.0792	0.03875	70.2143	3510.71	82.3663	42.6232	2.45195
							X448	113	0.1464	0.1479	0.14715	0.1067	167.286	8364.29	73.0439	114.51	6.58736
							X486 (X471, X434)	114	0.1555	0.1523	0.1539	0.11345	176.929	8846.43	76.792	115.2	6.62703
							X467 (X442)	115	0.2887	0.2782	0.28345	0.243	362	18100	113.785	159.072	9.15082				11	12
						E-CD	X456	116	0.0704	0.0694	0.0699	0.02945	56.9286	2846.43	115.447	24.6556	1.41835
							X473 (X460)	117	0.0495	0.0489	0.0492	0.00875	27.3571	1367.86	69.2536	19.7514	1.13623
							X431	118	0.0567	0.0551	0.0559	0.01545	36.9286	1846.43	88.0254	20.9761	1.20668
							X421	119	0.0545	0.0535	0.054	0.01355	34.2143	1710.71	87.4907	19.5531	1.12482
							X472 (X447)	120	0.0725	0.0705	0.0715	0.03105	59.2143	2960.71	99.333	29.806	1.71463
						1-424-CD	X464 (X423)	121	0.0645	0.0653	0.0649	0.02445	49.7857	2489.29	55.4103	44.9246	2.58435
							X440	122	0.094	0.096	0.095	0.05455	92.7857	4639.29	75.2567	61.6461	3.54627
							X436	123	0.0605	0.0605	0.0605	0.02005	43.5	2175	71.7522	30.3126	1.74377
							X406	124	0.0677	0.0656	0.06665	0.0262	52.2857	2614.29	63.2186	41.3531	2.37889
							X444	125	0.1777	0.1793	0.1785	0.13805	212.071	10603.6	140.789	75.3155	4.33262
						null-WD	X415	126	0.5038	0.5072	0.5055	0.46505	679.214	33960.7	92.721	366.268	21.07
							X476 (X422)	127	0.4485	0.4335	0.441	0.40055	587.071	29353.6	104.426	281.095	16.1704
							X402	128	0.2604	0.2649	0.26265	0.2222	332.286	16614.3	73.0069	227.572	13.0914
							X459	129	0.2175	0.2159	0.2167	0.17625	266.643	13332.1	62.0699	214.792	12.3562
							X433	130	0.3996	0.3717	0.38565	0.3452	508	25400	86.7178	292.904	16.8497
						WT-WD	X424	131	0.6252	0.5864	0.6058	0.56535	822.5	41125	99.6771	412.582	23.7343
							X461	132	0.7051	0.686	0.69555	0.6551	950.714	47535.7	115.394	411.941	23.6975
							X429	133	0.5832	0.5172	0.5502	0.50975	743.071	37153.6	83.0545	447.34	25.7338
							X481 (X453)	134	0.6527	0.6328	0.64275	0.6023	875.286	43764.3	100.196	436.787	25.1268
							X457	135	0.5343	0.5205	0.5274	0.48695	710.5	35525	94.4309	376.201	21.6415
						A-WD	X411	136	0.4034	0.3893	0.39635	0.3559	523.286	26164.3	63.0916	414.703	23.8564
							X477 (X441)	137	0.5655	0.5476	0.55655	0.5161	752.143	37607.1	88.9465	422.806	24.3225
							X454	138	0.4069	0.3813	0.3941	0.35365	520.071	26003.6	77.8878	333.859	19.2057
							X425	139	0.905	0.9068	0.9059	0.86545	1251.21	62560.7	114.685	545.5	31.3806
							X450	140	0.4031	0.3988	0.40095	0.3605	529.857	26492.9	87.3107	303.432	17.4553
Statistics
assay	genotype	n	mean_ratio_lin	mean_ratio_log2	vs1_log2FC	vs1_FC	vs1_pval	vs1_adjpval	delta_log2FC	delta_FC	delta_pval	delta_adjpval
MDA	Null	10	13.7768	3.6675	3.6675	12.7066	1.09941e-24	3.29824e-24
MDA	WT	10	9.63558	3.11273	3.11273	8.6502	2.87958e-20	8.63873e-20	-0.55477	0.680766	0.147139	0.264992
MDA	S155A	10	5.7481	2.44968	2.44968	5.46294	7.63775e-15	2.29133e-14	-1.21782	0.429931	0.00179671	0.00539012
MDA	S155E	8	14.6832	3.74048	3.74048	13.3659	6.48172e-23	1.94452e-22	0.0729807	1.05189	0.854337	0.854337
MDA	Cdelta_1_424	9	7.61244	2.89914	2.89914	7.4598	6.78036e-18	2.03411e-17	-0.768366	0.587082	0.0486389	0.145917

## Sheet: 6E4
MDA (uM)	1	2	average	back-			mouse ID	#	reading 1	reading2	average	back-	MDA (uM)	MDA (pmol/50 uL)	protein ((ug/50 uL)	MDA (pmol/ug protein)	Fold changes	reference	24.8989
0	0.0412	0.0407	0.04095	0		null-CD	X470 (X430)	101	0.0555	0.0547	0.0551	0.01415	32.3571	1617.86	85.1768	18.9941	0.762847
50	0.0544	0.0557	0.05505	0.0141			X426	102	0.0518	0.0515	0.05165	0.0107	34	1700	75.5315	22.5072	0.90394
100	0.0826	0.0905	0.08655	0.0456			X409	103	0.0555	0.0555	0.0555	0.01455	41.7	2085	97.634	21.3553	0.857678
200	0.1559	0.1609	0.1584	0.11745			X445	104	0.0579	0.0578	0.05785	0.0169	46.4	2320	68.2522	33.9916	1.36518
400	0.3051	0.3157	0.3104	0.26945			X449	105	0.0555	0.0548	0.05515	0.0142	41	2050	74.1501	27.6466	1.11035
600	0.4644	0.4627	0.46355	0.4226		WT-WD	X461	132	0.4228	0.3763	0.39955	0.3586	1459.6	72980	128.118	569.631	22.8777
800	0.5924	0.5793	0.58585	0.5449		A-WD	X425	139	0.3017	0.2901	0.2959	0.25495	1045	52250	73.3957	711.894	28.5913
1000	0.673	0.6744	0.6737	0.63275		E-WD	X484	141	0.1363	0.14	0.13815	0.0972	414	20700	42.3092	489.255	19.6496
							X482 (X479, X455)	142	0.0898	0.0922	0.091	0.05005	225.4	11270	53.4241	210.953	8.47238
							X438	143	0.2644	0.2883	0.27635	0.2354	966.8	48340	84.8437	569.753	22.8826
							X478 (X443)	144	0.1333	0.1378	0.13555	0.0946	403.6	20180	61.1835	329.827	13.2466
							X437	145	0.2502	0.2527	0.25145	0.2105	867.2	43360	91.8193	472.232	18.9659
						1-424-WD	X416	146	0.1797	0.1792	0.17945	0.1385	579.2	28960	61.6048	470.093	18.88
							X463	147	0.2117	0.2114	0.21155	0.1706	707.6	35380	59.9246	590.409	23.7122
							X413	148	0.3159	0.3047	0.3103	0.26935	1102.6	55130	115.729	476.37	19.1321
							X446	149	0.2172	0.2304	0.2238	0.18285	756.6	37830	76.6092	493.805	19.8324
							X412	150	0.1934	0.2027	0.19805	0.1571	653.6	32680	86.955	375.826	15.0941
																					10	11	12
Statistics
assay	genotype	n	mean_ratio_lin	mean_ratio_log2	vs1_log2FC	vs1_FC	vs1_pval	vs1_adjpval	delta_log2FC	delta_FC	delta_pval	delta_adjpval
MDA	Null	10	13.7768	3.6675	3.6675	12.7066	1.09941e-24	3.29824e-24
MDA	WT	10	9.63558	3.11273	3.11273	8.6502	2.87958e-20	8.63873e-20	-0.55477	0.680766	0.147139	0.264992
MDA	S155A	10	5.7481	2.44968	2.44968	5.46294	7.63775e-15	2.29133e-14	-1.21782	0.429931	0.00179671	0.00539012
MDA	S155E	8	14.6832	3.74048	3.74048	13.3659	6.48172e-23	1.94452e-22	0.0729807	1.05189	0.854337	0.854337
MDA	Cdelta_1_424	9	7.61244	2.89914	2.89914	7.4598	6.78036e-18	2.03411e-17	-0.768366	0.587082	0.0486389	0.145917

## Sheet: 6F1
						NADP 0 min		NADP 30 min		NADPH 0 min		NADPH 30 min		NADP-Delta OD											reference	0.97915
#	Mouse ID	Contruct	diet assignment	mg NADP	mg NADPH	Reading 1	Reading 2	Reading 1	Reading 2	Reading 1	Reading 2	Reading 1	Reading 2	Reading 1	Reading 2	average	back-	NADP (uM)	Protein (ug/uL)	NADP pmol/well	Protein ug/well	pmol/ug protein	NADP/NADPH	Fold change	Exp 5 plate 2	Exp 5 plate 3	Average (plotting)
101	X470 (X430)	null	C	10.34	7	0.0717	0.0717	0.2824	0.2807	0.0621	0.0624	0.2151	0.2171	0.2107	0.209	0.20985	0.1955	2.75352	0.992265	110.141	39.6906	2.77498	0.928531	0.948303	0.433389	0.623284	0.668325
102	X426	null	C	9.99	11.41	0.0814	0.0705	0.3139	0.3105	0.0726	0.072	0.4042	0.3995	0.2325	0.24	0.23625	0.2219	3.12535	0.853404	125.014	34.1362	3.66222	0.651433	0.665305	2.25797	0.392118	1.10513
103	X409	null	C	9.57	9.12	0.0671	0.0673	0.2188	0.217	0.195	0.1617	0.4076	0.3797	0.1517	0.1497	0.1507	0.13635	1.92042	0.860869	76.8169	34.4348	2.2308	1.10714	1.13072	0.637696	0.596802	0.788406
104	X445	null	C	9.19	9.79	0.0801	0.0757	0.3512	0.3477	0.0636	0.0636	0.1985	0.2017	0.2711	0.272	0.27155	0.2572	3.62254	0.965599	144.901	38.624	3.75159	1.29437	1.32193	0.821021	2.35556	1.49951
105	X449	null	C	8.3	9.84	0.0703	0.0692	0.3243	0.325	0.0643	0.0645	0.2971	0.3037	0.254	0.2558	0.2549	0.24055	3.38803	0.765447	135.521	30.6179	4.42621	0.914274	0.933742	0.849922	1.03223	0.938632
106	X485 (X483, X466 ,X401)	WT	C	8.69	11.74	0.0651	0.0661	0.2865	0.2825	0.0803	0.0812	0.2504	0.2487	0.2214	0.2164	0.2189	0.20455	2.88099	0.678523	115.239	27.1409	4.24596	1.80343	1.84183
107	X439	WT	C	8.67	7.23	0.0718	0.0734	0.3194	0.3159	0.053	0.0535	0.1073	0.1062	0.2476	0.2425	0.24505	0.2307	3.2493	0.93012	129.972	37.2048	3.49342	3.41131	3.48394
108	X403	WT	C	7.07	10.72	0.0658	0.0659	0.2542	0.2588	0.0724	0.0715	0.4278	0.4274	0.1884	0.1929	0.19065	0.1763	2.4831	0.834068	99.3239	33.3627	2.97709	0.479849	0.490066
109	X435	WT	C	10.99	11.05	0.1024	0.0995	0.5009	0.5035	0.0621	0.0599	0.2117	0.2005	0.3985	0.404	0.40125	0.3869	5.4493	1.30524	217.972	52.2097	4.17493	1.91832	1.95916
110	X452	WT	C	11.26	9.52	0.0786	0.0773	0.1405	0.1377	0.0553	0.0548	0.0987	0.0981	0.0619	0.0604	0.06115	0.0468	0.659155	1.25277	26.3662	50.1106	0.52616	1.17135	1.19629
111	X427	A	C	8.47	9.61	0.0682	0.0673	0.2283	0.2264	0.0686	0.0666	0.2787	0.2664	0.1601	0.1591	0.1596	0.14525	2.04577	0.749213	81.831	29.9685	2.73056	0.719804	0.735131
112	X465 (X404)	A	C	10.56	7.62	0.0714	0.069	0.2853	0.285	0.0567	0.0551	0.2229	0.2154	0.2139	0.216	0.21495	0.2006	2.82535	0.837171	113.014	33.4868	3.37488	0.966141	0.986713
113	X448	A	C	7.77	8.98	0.0715	0.0716	0.296	0.2931	0.0571	0.0559	0.2512	0.2432	0.2245	0.2215	0.223	0.20865	2.93873	0.791573	117.549	31.6629	3.71252	0.895888	0.914965
114	X486 (X471, X434)	A	C	10.48	8.61	0.074	0.0721	0.2863	0.2856	0.0658	0.0642	0.3306	0.3192	0.2123	0.2135	0.2129	0.19855	2.79648	0.857181	111.859	34.2873	3.26241	0.587038	0.599538
115	X467 (X442)	A	C	9.15	9.63	0.0715	0.0688	0.3181	0.3148	0.0534	0.0538	0.1759	0.1753	0.2466	0.246	0.2463	0.23195	3.2669	0.776239	130.676	31.0496	4.20863	1.58099	1.61465
116	X456	E	C	10.49	9.62	0.0691	0.0673	0.1514	0.1514	0.0956	0.0913	0.2617	0.2553	0.0823	0.0841	0.0832	0.06885	0.969718	1.2346	38.7887	49.3839	0.785452	0.352798	0.36031
117	X473 (X460)	E	C	8.68	7.47	0.0776	0.0771	0.2106	0.2074	0.0541	0.0535	0.2073	0.1981	0.133	0.1303	0.13165	0.1173	1.65211	1.18221	66.0845	47.2884	1.39748	0.489817	0.500247
119	X421	E	C	8.68	10.44	0.063	0.0657	0.1027	0.1046	0.0525	0.0505	0.0849	0.0833	0.0397	0.0389	0.0393	0.02495	0.351408	1.11188	14.0563	44.4752	0.316049	0.951723	0.971988
120	X472 (X447)	E	C	7.5	7.15	0.0758	0.0735	0.3735	0.365	0.0529	0.0531	0.1892	0.1865	0.2977	0.2915	0.2946	0.28025	3.94718	0.918473	157.887	36.7389	4.29755	1.82858	1.86752
	Standard 0 min		Standard 30 min		delta OD		delta OD							NADPH-Delta OD
NADP (uM)	Reading 1	Reading 2	Reading 1	Reading 2	Reading 1	Reading 2	average	back-		#	Mouse ID	Contruct	diet assignment	Reading 1	Reading 2	average	back-	NADPH (uM)	Protein (ug/uL)	NADPH pmol/well	Protein ug/well	pmol/ug protein
0	0.0465	0.0463	0.0609	0.0606	0.0144	0.0143	0.01435	0		101	X470 (X430)	null	C	0.153	0.1547	0.15385	0.1395	1.96479	0.657433	78.5915	26.2973	2.98858
1	0.0523	0.0528	0.1392	0.1402	0.0869	0.0874	0.08715	0.0728		102	X426	null	C	0.3316	0.3275	0.32955	0.3152	4.43944	0.789684	177.577	31.5874	5.62179
2	0.0576	0.0582	0.2229	0.2264	0.1653	0.1682	0.16675	0.1524		103	X409	null	C	0.2126	0.218	0.2153	0.20095	2.83028	1.40467	113.211	56.1867	2.01491
3	0.0641	0.0625	0.3091	0.3085	0.245	0.246	0.2455	0.23115		104	X445	null	C	0.1349	0.1381	0.1365	0.12215	1.72042	0.593579	68.8169	23.7431	2.89839
4	0.0682	0.0682	0.3842	0.3894	0.316	0.3212	0.3186	0.30425		105	X449	null	C	0.2328	0.2392	0.236	0.22165	3.12183	0.644842	124.873	25.7937	4.84123
6	0.0778	0.0764	0.5337	0.5404	0.4559	0.464	0.45995	0.4456		106	X485 (X483, X466 ,X401)	WT	C	0.1701	0.1675	0.1688	0.15445	2.17535	0.923959	87.0141	36.9584	2.35438
8	0.0863	0.0844	0.6565	0.6761	0.5702	0.5917	0.58095	0.5666		107	X439	WT	C	0.0543	0.0527	0.0535	0.03915	0.551408	0.538448	22.0563	21.5379	1.02407
10	0.0966	0.0933	0.8129	0.8351	0.7163	0.7418	0.72905	0.7147		108	X403	WT	C	0.3554	0.3559	0.35565	0.3413	4.80704	0.7748	192.282	30.992	6.20424
										109	X435	WT	C	0.1496	0.1406	0.1451	0.13075	1.84155	0.846164	73.662	33.8466	2.17635
										110	X452	WT	C	0.0434	0.0433	0.04335	0.029	0.408451	0.909299	16.338	36.372	0.449193
										111	X427	A	C	0.2101	0.1998	0.20495	0.1906	2.68451	0.707663	107.38	28.3065	3.79348
										112	X465 (X404)	A	C	0.1662	0.1603	0.16325	0.1489	2.09718	0.600369	83.8873	24.0147	3.49316
										113	X448	A	C	0.1941	0.1873	0.1907	0.17635	2.4838	0.599379	99.3521	23.9752	4.14396
										114	X486 (X471, X434)	A	C	0.2648	0.255	0.2599	0.24555	3.45845	0.622313	138.338	24.8925	5.55741
										115	X467 (X442)	A	C	0.1225	0.1215	0.122	0.10765	1.5162	0.569566	60.6479	22.7826	2.66202
										116	X456	E	C	0.1661	0.164	0.16505	0.1507	2.12254	0.953368	84.9014	38.1347	2.22635
										117	X473 (X460)	E	C	0.1532	0.1446	0.1489	0.13455	1.89507	0.664223	75.8028	26.5689	2.85306
										119	X421	E	C	0.0324	0.0328	0.0326	0.01825	0.257042	0.774035	10.2817	30.9614	0.332081
										120	X472 (X447)	E	C	0.1363	0.1334	0.13485	0.1205	1.69718	0.722142	67.8873	28.8857	2.35021
Statistics
assay	genotype	n	mean_ratio_lin	mean_ratio_log2	vs1_log2FC	vs1_FC	vs1_pval	vs1_adjpval	delta_log2FC	delta_FC	delta_pval	delta_adjpval
NADP/NADPH	Null	10	0.517144	-1.05186	-1.05186	0.482347	0.044009	0.0660136
NADP/NADPH	WT	10	0.592246	-1.09613	-1.09613	0.46777	0.0313088	0.0313088	-0.0442717	0.969779	0.951067	0.951067
NADP/NADPH	S155A	10	0.354939	-1.67823	-1.67823	0.312465	0.0011646	0.0017469	-0.626377	0.647801	0.386146	0.486204
NADP/NADPH	S155E	8	3.76946	1.14701	1.14701	2.21454	0.0379539	0.0379539	2.19886	4.59118	0.0042036	0.0126108
NADP/NADPH	Cdelta_1_424	9	2.125	-0.0956246	-0.0956246	0.935867	0.853262	0.853262	0.956232	1.94024	0.192787	0.289181

[truncated: 8 more sheets: 6F2, 6F3, 6F4, 6F5, 6F6, 6G1, 6G2, 6G3]
