# Supplementary material for: PLIN5 phosphorylation orchestrates mitochondria lipid-droplet coupling to control hepatic lipid flux and steatosis
Source: Nat Metab. 2026 Mar 23;8(3):587–603. doi: 10.1038/s42255-026-01476-1 (PMC13031124; doi:10.1038/s42255-026-01476-1)
Supplement: Supplementary file 14 — Unprocessed western blots and/or gels, statistical source data each figure panel appear as separate tab in the Excel file. [file 42255_2026_1476_MOESM14_ESM.xlsx]

## Sheet: 7H
Sample Name	Target Name	CT	Ct Mean	-ddCt		2-ddCt		Table Analyzed	PLIN5_human_fixed_250805
L1	GAPDH	34.2719	33.3237					Data sets analyzed	A-C
L1	GAPDH	32.1586	33.3237
L2	GAPDH	33.1744	33.3237					ANOVA summary
L2	GAPDH	33.7575	33.3237					F	3.98
L3	GAPDH	33.2082	33.3237					P value	0.0578
L3	GAPDH	33.1724	33.3237					P value summary	ns
L4	GAPDH	33.3035	33.3237					Significant diff. among means (P < 0.05)?	No
L4	GAPDH	33.5428	33.3237					R squared	0.4693
M1	GAPDH	32.0097	32.6135
M1	GAPDH	31.6496	32.6135					Brown-Forsythe test
M2	GAPDH	32.2893	32.6135					F (DFn, DFd)	0.5701 (2, 9)
M2	GAPDH	30.6354	32.6135					P value	0.5846
M3	GAPDH	35.6982	32.6135					P value summary	ns
M3	GAPDH	33.3988	32.6135					Are SDs significantly different (P < 0.05)?	No
H1	GAPDH	31.0418	33.2946
H1	GAPDH	28.2695	33.2946					Bartlett's test
H2	GAPDH	36.8645	33.2946					Bartlett's statistic (corrected)
H2	GAPDH	34.2303	33.2946					P value
H3	GAPDH	34.3737	33.2946					P value summary
H3	GAPDH	32.2597	33.2946					Are SDs significantly different (P < 0.05)?
H4	GAPDH	34.6585	33.2946
H4	GAPDH	34.6588	33.2946					ANOVA table	SS	DF	MS	F (DFn, DFd)	P value
P16	GAPDH	31.5319	31.5319					Treatment (between columns)	21.71	2	10.85	F (2, 9) = 3.980	P=0.0578
L1	PLIN5	30.8997	31.6203	1.66887	0.562067	1.47638		Residual (within columns)	24.54	9	2.727
L1	PLIN5	30.9999	31.6203	-0.544739				Total	46.25	11
L2	PLIN5	31.6325	31.6203	-0.161528	0.177541	1.13095
L2	PLIN5	31.5375	31.6203	0.516609				Data summary
L3	PLIN5	32.0608	31.6203	-0.556038	-0.686167	0.621503		Number of treatments (columns)	3
L3	PLIN5	32.2853	31.6203	-0.816296				Number of values (total)	12
L4	PLIN5	31.7979	31.6203	-0.197846	-0.0534403	0.963636
L4	PLIN5	31.7484	31.6203	0.090965				Number of families	1
M1	PLIN5	30.403	30.3114	-0.0966609	-0.106893	0.928586		Number of comparisons per family	2
M1	PLIN5	30.0633	30.3114	-0.117125				Alpha	0.05
M2	PLIN5	29.916	30.3114	0.669843	-0.228163	0.853721
M2	PLIN5	30.0582	30.3114	-1.12617				Dunnett's multiple comparisons test	Mean Diff.	95.00% CI of diff.	Below threshold?	Summary	Adjusted P Value	A-?
M3	PLIN5	31.011	30.3114	2.98373	2.13107	4.38042		None vs. Minimal	0.7425	-2.761 to 4.246	No	ns	0.8182	B	Minimal
M3	PLIN5	30.417	30.3114	1.27841				None vs. Mild	-2.879	-5.894 to 0.1364	No	ns	0.0606	C	Mild
H1	PLIN5	29.598	30.5061	-0.259632	-1.14996	0.450637
H1	PLIN5	28.6064	30.5061	-2.04029				Test details	Mean 1	Mean 2	Mean Diff.	SE of diff.	n1	n2	q	DF
H2	PLIN5	31.6415	30.5061	3.51954	2.50114	5.66131		None vs. Minimal	1.479	0.7368	0.7425	1.324	7	2	0.5608	9
H2	PLIN5	31.0441	30.5061	1.48273				None vs. Mild	1.479	4.358	-2.879	1.14	7	3	2.526	9
H3	PLIN5	31.5613	30.5061	1.10908	0.377114	1.29874
H3	PLIN5	30.9112	30.5061	-0.354857
H4	PLIN5	30.6077	30.5061	2.34744	2.6123	6.11479
H4	PLIN5	30.0783	30.5061	2.87717
P16	PLIN5	29.7958	29.7958	0.0326618		1.0229
Block Type	384-Well Block
Calibration ABY is expired	No
Calibration ABY performed on	2025-07-16 12:56:58 PM EDT
Calibration Background is expired	No
Calibration Background performed on	2025-07-16 12:41:02 PM EDT
Calibration CY5 is expired	No
Calibration CY5 performed on	2025-07-16 12:56:58 PM EDT
Calibration FAM is expired	No
Calibration FAM performed on	2025-07-16 13:04:27 PM EDT
Calibration JUN is expired	No
Calibration JUN performed on	2025-07-16 12:56:58 PM EDT
Calibration MUSTANG PURPLE is expired	No
Calibration MUSTANG PURPLE performed on	2025-07-16 12:56:58 PM EDT
Calibration NED is expired	No
Calibration NED performed on	2025-07-16 12:56:58 PM EDT
Calibration ROI is expired	No
Calibration ROI performed on	2025-07-16 12:32:33 PM EDT
Calibration ROX is expired	No
Calibration ROX performed on	2025-07-16 13:04:27 PM EDT
Calibration SYBR is expired	No
Calibration SYBR performed on	2025-07-16 13:04:27 PM EDT
Calibration TAMRA is expired	No
Calibration TAMRA performed on	2025-07-16 13:04:27 PM EDT
Calibration Uniformity is expired	No
Calibration Uniformity performed on	2025-07-16 12:49:06 PM EDT
Calibration VIC is expired	No
Calibration VIC performed on	2025-07-16 13:04:27 PM EDT
Chemistry	TAQMAN
Experiment Barcode
Experiment Comments
Experiment File Name	D:\Users\Hanyang Liu\2025-07-28 PLIN5 human fixed batch 2.eds
Experiment Name	2025-07-28 PLIN5 human fixed batch 2
Experiment Run End Time	2025-07-28 13:06:52 PM EDT
Experiment Type	Comparative Cт (ΔΔCт)
Experiment User Name
Instrument Name	278882464
Instrument Serial Number	278882464
Instrument Type	ViiA 7
Passive Reference	ROX
Quantification Cycle Method	Ct
Signal Smoothing On	true
Stage/ Cycle where Analysis is performed	Stage 2, Step 2
Well	Well Position	Omit	Sample Name	Target Name	Task	Reporter	Quencher	Quantity	Quantity Mean	Quantity SD	RQ	RQ Min	RQ Max	CT	Ct Mean	Ct SD	Delta Ct	Delta Ct Mean	Delta Ct SE	Delta Delta Ct	Automatic Ct Threshold	Ct Threshold	Automatic Baseline	Baseline Start	Baseline End	Comments	Amp Score	Cq Conf	Custom1	Custom2	Custom3	Custom4	Custom5	Custom6	HIGHSD	THOLDFAIL
1	A1	FALSE	L1	GAPDH	UNKNOWN	FAM	NFQ-MGB							34.2719	33.2153	1.49435					TRUE	0.04	TRUE	1	45		0.684186	0.637345							Y	Y
2	A2	FALSE	L2	GAPDH	UNKNOWN	FAM	NFQ-MGB							33.1744	33.4659	0.294809					TRUE	0.04	TRUE	1	45		0.687045	0.651025							N	Y
3	A3	FALSE	L3	GAPDH	UNKNOWN	FAM	NFQ-MGB							33.2082	33.1903	0.732373					TRUE	0.04	TRUE	1	45		0.691842	0.509097							Y	Y
4	A4	FALSE	L4	GAPDH	UNKNOWN	FAM	NFQ-MGB							33.3035	33.4231	0.537894					TRUE	0.04	TRUE	1	45		0.684654	0.564939							Y	Y
5	A5	FALSE	M1	GAPDH	UNKNOWN	FAM	NFQ-MGB							32.0097	31.8296	0.254659					TRUE	0.04	TRUE	1	45		0.695365	0.721625							N	Y
6	A6	FALSE	M2	GAPDH	UNKNOWN	FAM	NFQ-MGB							32.2893	31.4624	1.16946					TRUE	0.04	TRUE	1	45		0.693135	0.640899							Y	Y
7	A7	FALSE	M3	GAPDH	UNKNOWN	FAM	NFQ-MGB							35.6982	34.5485	1.62586					TRUE	0.04	TRUE	1	45		0.669247	0.729872							Y	Y
8	A8	FALSE	H1	GAPDH	UNKNOWN	FAM	NFQ-MGB							31.0418	29.6556	1.96031					TRUE	0.04	TRUE	1	45		0.66692	0.494119							Y	Y
9	A9	FALSE	H2	GAPDH	UNKNOWN	FAM	NFQ-MGB							36.8645	35.5474	1.86265					TRUE	0.04	TRUE	1	45		0.690713	0.669684							Y	Y
10	A10	FALSE	H3	GAPDH	UNKNOWN	FAM	NFQ-MGB							34.3737	33.3167	1.49482					TRUE	0.04	TRUE	1	45		0.675023	0.62179							Y	Y
11	A11	FALSE	H4	GAPDH	UNKNOWN	FAM	NFQ-MGB							34.6585	34.6587	0.000240068					TRUE	0.04	TRUE	1	45		0.818892	0.74112							N	Y
25	B1	FALSE	L1	GAPDH	UNKNOWN	FAM	NFQ-MGB							32.1586	33.2153	1.49435					TRUE	0.04	TRUE	1	45		0.777044	0.672051							Y	Y
26	B2	FALSE	L2	GAPDH	UNKNOWN	FAM	NFQ-MGB							33.7575	33.4659	0.294809					TRUE	0.04	TRUE	1	45		0.687114	0.584439							N	Y
27	B3	FALSE	L3	GAPDH	UNKNOWN	FAM	NFQ-MGB							33.1724	33.1903	0.732373					TRUE	0.04	TRUE	1	45		0.738844	0.666554							Y	Y
28	B4	FALSE	L4	GAPDH	UNKNOWN	FAM	NFQ-MGB							33.5428	33.4231	0.537894					TRUE	0.04	TRUE	1	45		0.726062	0.703896							Y	Y
29	B5	FALSE	M1	GAPDH	UNKNOWN	FAM	NFQ-MGB							31.6496	31.8296	0.254659					TRUE	0.04	TRUE	1	45		0.734126	0.754474							N	Y
30	B6	FALSE	M2	GAPDH	UNKNOWN	FAM	NFQ-MGB							30.6354	31.4624	1.16946					TRUE	0.04	TRUE	1	45		0.790168	0.721672							Y	Y
31	B7	FALSE	M3	GAPDH	UNKNOWN	FAM	NFQ-MGB							33.3988	34.5485	1.62586					TRUE	0.04	TRUE	1	45		0.76713	0.777675							Y	Y
32	B8	FALSE	H1	GAPDH	UNKNOWN	FAM	NFQ-MGB							28.2695	29.6556	1.96031					TRUE	0.04	TRUE	1	45		0.81231	0.777545							Y	Y
33	B9	FALSE	H2	GAPDH	UNKNOWN	FAM	NFQ-MGB							34.2303	35.5474	1.86265					TRUE	0.04	TRUE	1	45		0.831379	0.748235							Y	Y
34	B10	FALSE	H3	GAPDH	UNKNOWN	FAM	NFQ-MGB							32.2597	33.3167	1.49482					TRUE	0.04	TRUE	1	45		0.818631	0.741529							Y	Y
35	B11	FALSE	H4	GAPDH	UNKNOWN	FAM	NFQ-MGB							34.6588	34.6587	0.000240068					TRUE	0.04	TRUE	1	45		0.78833	0.765252							N	Y
49	C1	FALSE	L1	PLIN5	UNKNOWN	FAM	NFQ-MGB				3.27621	0.139704	76.8306	30.8997	30.9498	0.0709092		-2.26547	1.05785	-1.71203	TRUE	0.346414	TRUE	1	45		1.48047	0.968352							N	N
50	C2	FALSE	L2	PLIN5	UNKNOWN	FAM	NFQ-MGB				7.09844	3.7517	13.4307	31.6325	31.585	0.0672178		-3.38094	0.213812	-2.8275	TRUE	0.346414	TRUE	1	45		1.44235	0.971544							N	N
51	C3	FALSE	L3	PLIN5	UNKNOWN	FAM	NFQ-MGB				15.6035	3.21282	75.7801	32.0608	32.1731	0.158763		-4.51723	0.529895	-3.96379	TRUE	0.346414	TRUE	1	45		1.50549	0.982414							N	N
52	C4	FALSE	L4	PLIN5	UNKNOWN	FAM	NFQ-MGB				48.3861	15.5253	150.8	31.7979	31.7732	0.0350068		-6.14996	0.381153	-5.59652	TRUE	0.346414	TRUE	1	45		1.4241	0.98168							N	N
53	C5	FALSE	M1	PLIN5	UNKNOWN	FAM	NFQ-MGB				2.06061	0.984891	4.31124	30.403	30.2331	0.240188		-1.59651	0.247529	-1.04307	TRUE	0.346414	TRUE	1	45		1.49703	0.985346							N	N
54	C6	FALSE	M2	PLIN5	UNKNOWN	FAM	NFQ-MGB				1.89448	0.159394	22.5167	29.916	29.9871	0.100512		-1.47524	0.829982	-0.921799	TRUE	0.346414	TRUE	1	45		1.47182	0.971223							N	N
55	C7	FALSE	M3	PLIN5	UNKNOWN	FAM	NFQ-MGB				9.72051	0.281666	335.462	31.011	30.714	0.420016		-3.83447	1.1874	-3.28103	TRUE	0.346414	TRUE	1	45		1.4308	0.980779							N	N
56	C8	FALSE	H1	PLIN5	UNKNOWN	FAM	NFQ-MGB				1	0.0123945	80.6813	29.598	29.1022	0.70119		-0.553438	1.47215	0	TRUE	0.346414	TRUE	1	45		1.44498	0.978686							Y	N
57	C9	FALSE	H2	PLIN5	UNKNOWN	FAM	NFQ-MGB				12.5629	0.223789	705.247	31.6415	31.3428	0.422404		-4.20454	1.35054	-3.6511	TRUE	0.346414	TRUE	1	45		1.44334	0.982527							N	N
58	C10	FALSE	H3	PLIN5	UNKNOWN	FAM	NFQ-MGB				2.88201	0.106507	77.9852	31.5613	31.2362	0.459657		-2.08051	1.10584	-1.52708	TRUE	0.346414	TRUE	1	45		1.45042	0.970408							N	N
59	C11	FALSE	H4	PLIN5	UNKNOWN	FAM	NFQ-MGB				13.5692	6.16186	29.8812	30.6077	30.343	0.374338		-4.3157	0.264697	-3.76227	TRUE	0.346414	TRUE	1	45		1.43879	0.979858							N	N
73	D1	FALSE	L1	PLIN5	UNKNOWN	FAM	NFQ-MGB				3.27621	0.139704	76.8306	30.9999	30.9498	0.0709092		-2.26547	1.05785	-1.71203	TRUE	0.346414	TRUE	1	45		1.51442	0.987405							N	N
74	D2	FALSE	L2	PLIN5	UNKNOWN	FAM	NFQ-MGB				7.09844	3.7517	13.4307	31.5375	31.585	0.0672178		-3.38094	0.213812	-2.8275	TRUE	0.346414	TRUE	1	45		1.46416	0.964413							N	N
75	D3	FALSE	L3	PLIN5	UNKNOWN	FAM	NFQ-MGB				15.6035	3.21282	75.7801	32.2853	32.1731	0.158763		-4.51723	0.529895	-3.96379	TRUE	0.346414	TRUE	1	45		1.46048	0.986495							N	N
76	D4	FALSE	L4	PLIN5	UNKNOWN	FAM	NFQ-MGB				48.3861	15.5253	150.8	31.7484	31.7732	0.0350068		-6.14996	0.381153	-5.59652	TRUE	0.346414	TRUE	1	45		1.48176	0.978505							N	N
77	D5	FALSE	M1	PLIN5	UNKNOWN	FAM	NFQ-MGB				2.06061	0.984891	4.31124	30.0633	30.2331	0.240188		-1.59651	0.247529	-1.04307	TRUE	0.346414	TRUE	1	45		1.48104	0.980813							N	N
78	D6	FALSE	M2	PLIN5	UNKNOWN	FAM	NFQ-MGB				1.89448	0.159394	22.5167	30.0582	29.9871	0.100512		-1.47524	0.829982	-0.921799	TRUE	0.346414	TRUE	1	45		1.51424	0.98341							N	N
79	D7	FALSE	M3	PLIN5	UNKNOWN	FAM	NFQ-MGB				9.72051	0.281666	335.462	30.417	30.714	0.420016		-3.83447	1.1874	-3.28103	TRUE	0.346414	TRUE	1	45		1.52779	0.990029							N	N
80	D8	FALSE	H1	PLIN5	UNKNOWN	FAM	NFQ-MGB				1	0.0123945	80.6813	28.6064	29.1022	0.70119		-0.553438	1.47215	0	TRUE	0.346414	TRUE	1	45		1.54435	0.993462							Y	N
81	D9	FALSE	H2	PLIN5	UNKNOWN	FAM	NFQ-MGB				12.5629	0.223789	705.247	31.0441	31.3428	0.422404		-4.20454	1.35054	-3.6511	TRUE	0.346414	TRUE	1	45		1.53003	0.990077							N	N
82	D10	FALSE	H3	PLIN5	UNKNOWN	FAM	NFQ-MGB				2.88201	0.106507	77.9852	30.9112	31.2362	0.459657		-2.08051	1.10584	-1.52708	TRUE	0.346414	TRUE	1	45		1.53673	0.985664							N	N
83	D11	FALSE	H4	PLIN5	UNKNOWN	FAM	NFQ-MGB				13.5692	6.16186	29.8812	30.0783	30.343	0.374338		-4.3157	0.264697	-3.76227	TRUE	0.346414	TRUE	1	45		1.54051	0.980684							N	N
Analysis Type	Singleplex
Endogenous Control	GAPDH
RQ Min/Max Confidence Level	95.0
Reference Sample	H1
